# Supplementary material for: Prediction of the functional impact of missense variants in BRCA1 and BRCA2 with BRCA-ML
Source: NPJ Breast Cancer. 2020 Apr 29;6:13. doi: 10.1038/s41523-020-0159-x (PMC7190647; doi:10.1038/s41523-020-0159-x)
Supplement: Supplementary file 3 — Supplementary Dataset 1 [file 41523_2020_159_MOESM3_ESM.xlsx]

## Sheet: Supplemental Data Set 1
Variant	Chr	Pos	Ref	Alt	Genename	AApos	SiftScore	Polyphen2HdivScore	Polyphen2HvarScore	LrtScore	MutationtasterScore	FathmmScore	ProveanScore	Vest3Score	MetasvmScore	MetalrScore	MCapScore	RevelScore	MutpredScore	DannScore	FathmmMklCodingScore	GenocanyonScore	IntegratedFitconsScore	Gm12878FitconsScore	H1HescFitconsScore	HuvecFitconsScore	CaddRaw	EigenRaw	EigenPcRaw	BayesDel	AlignGVGDPrior	Prediction	BRCA-ML	Neut	CAVA_TRANSCRIPT	CAVA_CSN	CAVA_PROTREF	CAVA_PROTPOS	CAVA_PROTALT
13_32890598_A_C	13	32890598	A	C	BRCA2	1	0	0.984	0.967	0	1	5.73	-0.72	0.856	-0.9737	0.0106	0.922459	0.363	0.99	0.940695	0.92555	1	0.266657	0.484254	0.043771	0.372554	2.75664	0.515688	0.477857	0.256035	NA	Neutral	0.446898	0.553102	ENST00000544455	c.1A>C_p.Met1?	M	1	L
13_32890598_A_G	13	32890598	A	G	BRCA2	1	0	0.993	0.978	0	1	5.61	-0.96	0.835	-1.0354	0.0128	0.892702	0.33	0.989	0.990217	0.92236	1	0.266657	0.484254	0.043771	0.372554	2.21048	0.521568	0.481991	0.228188	NA	Neutral	0.448733	0.551267	ENST00000544455	c.1A>G_p.Met1?	M	1	V
13_32890598_A_T	13	32890598	A	T	BRCA2	1	0	0.984	0.967	0	1	5.73	-0.72	0.856	-0.9737	0.0106	0.922459	0.347	0.99	0.938368	0.92355	1	0.266657	0.484254	0.043771	0.372554	2.76922	0.515688	0.477857	0.256035	NA	Neutral	0.446898	0.553102	ENST00000544455	c.1A>T_p.Met1?	M	1	L
13_32890599_T_A	13	32890599	T	A	BRCA2	1	0	0.998	0.994	0	1	5.52	-1.44	0.746	-1.0611	0.0135	0.887344	0.287	0.981	0.984034	0.88463	1	0.266657	0.484254	0.043771	0.372554	3.92013	0.506706	0.464223	0.144648	NA	Neutral	0.438706	0.561294	ENST00000544455	c.2T>A_p.Met1?	M	1	K
13_32890599_T_C	13	32890599	T	C	BRCA2	1	0	0.998	0.994	0	1	5.52	-1.44	0.875	-1.0611	0.0135	0.872047	0.346	0.991	0.992313	0.87446	1	0.266657	0.484254	0.043771	0.372554	2.63231	0.506706	0.464223	0.27692	NA	Neutral	0.453708	0.546292	ENST00000544455	c.2T>C_p.Met1?	M	1	T
13_32890599_T_G	13	32890599	T	G	BRCA2	1	0	0.998	0.994	0	1	5.51	-1.44	0.762	-1.0611	0.0135	0.887381	0.325	0.961	0.980112	0.88801	1	0.266657	0.484254	0.043771	0.372554	4.76049	0.506706	0.464223	0.0291901	NA	Neutral	0.438403	0.561597	ENST00000544455	c.2T>G_p.Met1?	M	1	R
13_32890600_G_A	13	32890600	G	A	BRCA2	1	0	0.998	0.991	0	1	5.61	-0.96	0.917	-1.0841	0.0145	0.920978	0.396	0.992	0.996852	0.90184	1	0.266657	0.484254	0.043771	0.372554	3.65002	0.591418	0.552418	0.31869	NA	Damaging	0.526329	0.473671	ENST00000544455	c.3G>A_p.Met1?	M	1	I
13_32890600_G_C	13	32890600	G	C	BRCA2	1	0	0.998	0.991	0	1	5.61	-0.96	0.917	-1.0841	0.0145	0.91493	0.396	0.992	0.996668	0.91564	1	0.266657	0.484254	0.043771	0.372554	3.29447	0.591418	0.552418	0.31869	NA	Damaging	0.526329	0.473671	ENST00000544455	c.3G>C_p.Met1?	M	1	I
13_32890600_G_T	13	32890600	G	T	BRCA2	1	0	0.998	0.991	0	1	5.61	-0.96	0.917	-1.0841	0.0145	0.918326	0.396	0.992	0.996753	0.91246	1	0.266657	0.484254	0.043771	0.372554	3.42422	0.591418	0.552418	0.31869	NA	Damaging	0.526329	0.473671	ENST00000544455	c.3G>T_p.Met1?	M	1	I
13_32890601_C_A	13	32890601	C	A	BRCA2	2	0.079	0.01	0.014	0.151834	0.998998	5.1	-1.11	0.193	-0.9261	0.0049	0.0259509	0.043	0.265	0.820121	0.32344	0.999998	0.40479	0.516746	0.043771	0.665054	0.090361	-1.03591	-0.950258	-0.224322	0.03	Neutral	0.352365	0.647635	ENST00000544455	c.4C>A_p.Pro2Thr	P	2	T
13_32890601_C_G	13	32890601	C	G	BRCA2	2	0.153	0.029	0.014	0.151834	0.999354	5.13	-1.15	0.202	-0.9022	0.0045	0.0451524	0.045	0.238	0.623489	0.26781	0.999998	0.40479	0.516746	0.043771	0.665054	-0.665286	-1.09655	-1.00292	-0.238246	0.03	Neutral	0.3476	0.6524	ENST00000544455	c.4C>G_p.Pro2Ala	P	2	A
13_32890601_C_T	13	32890601	C	T	BRCA2	2	0.234	0.002	0.003	0.151834	0.998948	5.12	-0.93	0.157	-0.9148	0.0047	0.0206655	0.041	0.202	0.811484	0.26341	0.999998	0.40479	0.516746	0.043771	0.665054	-0.003729	-1.07457	-0.982443	-0.355988	0.03	Neutral	0.347513	0.652487	ENST00000544455	c.4C>T_p.Pro2Ser	P	2	S
13_32890602_C_A	13	32890602	C	A	BRCA2	2	0	0.898	0.428	0.151834	0.999875	5.06	-1.46	0.28	-0.9682	0.0082	0.0960722	0.046	0.233	0.988657	0.66184	1	0.40479	0.516746	0.043771	0.665054	4.46516	0.135399	0.0994568	-0.126859	0.03	Neutral	0.352365	0.647635	ENST00000544455	c.5C>A_p.Pro2His	P	2	H
13_32890602_C_G	13	32890602	C	G	BRCA2	2	0.001	0.535	0.228	0.151834	0.999769	5.08	-1.46	0.346	-0.9852	0.0076	0.077242	0.057	0.274	0.985696	0.67218	1	0.40479	0.516746	0.043771	0.665054	2.77971	-0.0291607	-0.0160546	-0.105973	0.03	Neutral	0.352365	0.647635	ENST00000544455	c.5C>G_p.Pro2Arg	P	2	R
13_32890602_C_T	13	32890602	C	T	BRCA2	2	0.002	0.023	0.012	0.151834	0.942315	5.09	-1.69	0.239	-1.0348	0.0074	0.0681023	0.038	0.285	0.987438	0.58381	1	0.40479	0.516746	0.043771	0.665054	3.43134	-0.243786	-0.166962	-0.154705	0.03	Neutral	0.352365	0.647635	ENST00000544455	c.5C>T_p.Pro2Leu	P	2	L
13_32890604_A_C	13	32890604	A	C	BRCA2	3	0.046	0.062	0.024	0.390941	1	5.69	-0.43	0.245	-0.9242	0.0037	0.0659063	0.037	0.193	0.853075	0.0851	0.999999	0.40479	0.516746	0.043771	0.665054	1.23703	-1.21118	-1.22392	-0.217361	0.03	Neutral	0.35948	0.64052	ENST00000544455	c.7A>C_p.Ile3Leu	I	3	L
13_32890604_A_G	13	32890604	A	G	BRCA2	3	0.957	0.001	0.001	0.390941	1	5.97	-0.07	0.156	-0.8985	0.0016	0.0293345	0.045	0.12	0.637449	0.03718	0.999999	0.40479	0.516746	0.043771	0.665054	-1.65801	-1.53785	-1.4726	-0.286978	0.03	Neutral	0.356538	0.643462	ENST00000544455	c.7A>G_p.Ile3Val	I	3	V
13_32890604_A_T	13	32890604	A	T	BRCA2	3	0.009	0.718	0.125	0.390941	1	5.57	-0.88	0.321	-0.8837	0.0038	0.0873316	0.092	0.196	0.969651	0.06311	0.999999	0.40479	0.516746	0.043771	0.665054	1.46891	-0.958296	-1.04169	-0.182552	0.03	Neutral	0.356627	0.643373	ENST00000544455	c.7A>T_p.Ile3Phe	I	3	F
13_32890605_T_A	13	32890605	T	A	BRCA2	3	0.002	0.838	0.276	0.390941	1	5.55	-1.35	0.279	-0.9133	0.0041	0.0994778	0.054	0.221	0.991881	0.10507	0.999999	0.40479	0.516746	0.043771	0.665054	4.93404	-0.199097	-0.237093	-0.161667	0.03	Neutral	0.354855	0.645145	ENST00000544455	c.8T>A_p.Ile3Asn	I	3	N
13_32890605_T_C	13	32890605	T	C	BRCA2	3	0.012	0.028	0.006	0.390941	1	5.59	-0.9	0.258	-0.9118	0.0042	0.0507143	0.042	0.221	0.99618	0.10802	0.999999	0.40479	0.516746	0.043771	0.665054	2.35281	-0.522612	-0.465304	-0.17559	0.03	Neutral	0.354766	0.645234	ENST00000544455	c.8T>C_p.Ile3Thr	I	3	T
13_32890605_T_G	13	32890605	T	G	BRCA2	3	0.003	0.421	0.058	0.390941	1	5.58	-1.15	0.364	-0.92	0.0038	0.0750158	0.034	0.224	0.992009	0.12656	0.999999	0.40479	0.516746	0.043771	0.665054	3.34373	-0.386841	-0.3692	-0.126859	0.03	Neutral	0.359664	0.640336	ENST00000544455	c.8T>G_p.Ile3Ser	I	3	S
13_32890606_T_G	13	32890606	T	G	BRCA2	3	0.009	0.838	0.364	0.390941	0.999996	5.58	-0.57	0.222	-0.8885	0.0047	0.0650239	0.059	0.216	0.992648	0.23005	0.999999	0.40479	0.516746	0.043771	0.665054	2.21556	-0.187984	-0.230633	-0.189514	0.03	Neutral	0.354855	0.645145	ENST00000544455	c.9T>G_p.Ile3Met	I	3	M
13_32890607_G_A	13	32890607	G	A	BRCA2	4	0.034	0.266	0.077	0.025042	0.999613	5.65	-1.34	0.387	-0.9213	0.004	0.385072	0.079	0.183	0.999171	0.6326	1	0.40479	0.516746	0.043771	0.665054	5.60187	-0.0622669	0.0422131	-0.105973	0.03	Neutral	0.363373	0.636627	ENST00000544455	c.10G>A_p.Gly4Arg	G	4	R
13_32890607_G_C	13	32890607	G	C	BRCA2	4	0.034	0.266	0.077	0.025042	0.999613	5.65	-1.34	0.387	-0.9213	0.004	0.351695	0.079	0.183	0.999253	0.75084	1	0.40479	0.516746	0.043771	0.665054	5.31261	-0.0622669	0.0422131	-0.105973	0.03	Neutral	0.36787	0.63213	ENST00000544455	c.10G>C_p.Gly4Arg	G	4	R
13_32890607_G_T	13	32890607	G	T	BRCA2	4	NA	NA	NA	0.025042	1	NA	NA	NA	NA	NA	NA	NA	NA	0.990431	0.74136	1	0.40479	0.516746	0.043771	0.665054	9.94746	0.817703	0.635688	NA	NA	Neutral	0.464198	0.535802	ENST00000544455	c.10G>T_p.Gly4X	G	4	X
13_32890608_G_A	13	32890608	G	A	BRCA2	4	0.529	0.227	0.056	0.025042	0.999581	5.91	-1.06	0.333	-0.9418	0.0019	0.291952	0.091	0.117	0.988971	0.50641	1	0.40479	0.516746	0.043771	0.665054	3.5344	-0.39357	-0.243681	-0.161667	0.03	Neutral	0.357527	0.642473	ENST00000544455	c.11G>A_p.Gly4Glu	G	4	E
13_32890608_G_C	13	32890608	G	C	BRCA2	4	0.055	0.956	0.572	0.025042	0.999848	5.68	-1.04	0.327	-0.8786	0.0049	0.417824	0.134	0.057	0.995509	0.71369	1	0.40479	0.516746	0.043771	0.665054	3.47788	0.216756	0.206422	-0.349858	0.03	Neutral	0.356432	0.643568	ENST00000544455	c.11G>C_p.Gly4Ala	G	4	A
13_32890608_G_T	13	32890608	G	T	BRCA2	4	0.012	0.994	0.865	0.025042	0.904841	5.63	-1.64	0.437	-0.7826	0.0073	0.253593	0.067	0.179	0.99698	0.69681	1	0.40479	0.516746	0.043771	0.665054	5.21134	0.352487	0.307755	-0.0990118	0.03	Neutral	0.345427	0.654573	ENST00000544455	c.11G>T_p.Gly4Val	G	4	V
13_32890610_T_A	13	32890610	T	A	BRCA2	5	0.21	0.005	0.004	0.481831	0.999819	5.79	-0.43	0.189	-0.9232	0.0016	0.0877114	0.057	0.097	0.98871	0.38805	0.999998	0.40479	0.516746	0.043771	0.665054	3.09485	-0.675	-0.54733	-0.231284	0.03	Neutral	0.365676	0.634324	ENST00000544455	c.13T>A_p.Ser5Thr	S	5	T
13_32890610_T_C	13	32890610	T	C	BRCA2	5	0.129	0.002	0.002	0.481831	0.998869	5.78	-0.69	0.345	-0.9206	0.0015	0.106656	0.077	0.142	0.996483	0.33303	0.999998	0.40479	0.516746	0.043771	0.665054	1.91301	-0.675911	-0.539917	-0.168629	0.03	Neutral	0.365676	0.634324	ENST00000544455	c.13T>C_p.Ser5Pro	S	5	P
13_32890610_T_G	13	32890610	T	G	BRCA2	5	0.426	0.004	0.002	0.481831	0.999952	5.82	-0.41	0.21	-0.9264	0.0015	0.0508837	0.059	0.151	0.988294	0.40336	0.999998	0.40479	0.516746	0.043771	0.665054	1.14267	-0.715565	-0.581856	-0.231284	0.03	Neutral	0.365676	0.634324	ENST00000544455	c.13T>G_p.Ser5Ala	S	5	A
13_32890611_C_A	13	32890611	C	A	BRCA2	5	0.924	0.004	0.002	0.481831	0.990536	5.84	-0.39	0.368	-0.9307	0.0011	0.112897	0.078	0.186	0.926462	0.35183	0.999998	0.40479	0.516746	0.043771	0.665054	2.75959	-0.809861	-0.621588	-0.168629	0.03	Neutral	0.365676	0.634324	ENST00000544455	c.14C>A_p.Ser5Tyr	S	5	Y
13_32890611_C_G	13	32890611	C	G	BRCA2	5	0.087	0.001	0.001	0.481831	0.994589	5.75	-0.55	0.34	-0.9318	0.001	0.193754	0.076	0.191	0.968516	0.30296	0.999998	0.40479	0.516746	0.043771	0.665054	3.61608	-0.719905	-0.523301	-0.203437	0.03	Neutral	0.365676	0.634324	ENST00000544455	c.14C>G_p.Ser5Cys	S	5	C
13_32890611_C_T	13	32890611	C	T	BRCA2	5	1	0.001	0.001	0.481831	0.983891	5.75	-0.6	0.338	-0.9305	0.0015	0.130037	0.089	0.161	0.94174	0.36546	0.999998	0.40479	0.516746	0.043771	0.665054	2.81712	-0.712932	-0.554527	-0.203437	0.03	Neutral	0.365676	0.634324	ENST00000544455	c.14C>T_p.Ser5Phe	S	5	F
13_32890613_A_C	13	32890613	A	C	BRCA2	6	0.124	0.901	0.333	0.006947	0.997558	5.69	-0.85	0.353	-0.827	0.0028	0.292268	0.1	0.216	0.988092	0.66295	0.999999	0.40479	0.516746	0.043771	0.665054	3.82474	0.110088	0.137868	-0.119897	0.03	Neutral	0.35273	0.64727	ENST00000544455	c.16A>C_p.Lys6Gln	K	6	Q
13_32890613_A_G	13	32890613	A	G	BRCA2	6	0.006	0.957	0.643	0.006947	0.995719	5.68	-0.89	0.384	-0.9253	0.0057	0.168858	0.073	0.237	0.998625	0.57359	0.999999	0.40479	0.516746	0.043771	0.665054	5.37333	0.286398	0.264349	-0.0990118	0.03	Neutral	0.350178	0.649822	ENST00000544455	c.16A>G_p.Lys6Glu	K	6	E
13_32890613_A_T	13	32890613	A	T	BRCA2	6	NA	NA	NA	0.006947	1	NA	NA	NA	NA	NA	NA	NA	NA	0.994557	0.65987	0.999999	0.40479	0.516746	0.043771	0.665054	10.4154	0.577401	0.41389	NA	NA	Neutral	0.464198	0.535802	ENST00000544455	c.16A>T_p.Lys6X	K	6	X
13_32890614_A_C	13	32890614	A	C	BRCA2	6	0.005	0.997	0.888	0.006947	0.995563	5.63	-1.39	0.423	-0.9599	0.008	0.102042	0.064	0.289	0.997578	0.68816	1	0.40479	0.516746	0.043771	0.665054	4.92019	0.396915	0.362988	-0.0920501	0.03	Neutral	0.350178	0.649822	ENST00000544455	c.17A>C_p.Lys6Thr	K	6	T
13_32890614_A_G	13	32890614	A	G	BRCA2	6	0.021	0.994	0.808	0.006947	0.999335	5.66	-0.68	0.349	-0.9215	0.007	0.139481	0.076	0.173	0.998387	0.64091	1	0.40479	0.516746	0.043771	0.665054	5.13046	0.33695	0.315419	-0.112935	0.03	Neutral	0.350178	0.649822	ENST00000544455	c.17A>G_p.Lys6Arg	K	6	R
13_32890614_A_T	13	32890614	A	T	BRCA2	6	0.002	0.999	0.96	0.006947	0.992275	5.59	-1.87	0.468	-0.9827	0.0089	0.0820139	0.081	0.299	0.995357	0.62291	1	0.40479	0.516746	0.043771	0.665054	3.91985	0.425551	0.384187	-0.071165	0.03	Neutral	0.350178	0.649822	ENST00000544455	c.17A>T_p.Lys6Ile	K	6	I
13_32890615_A_C	13	32890615	A	C	BRCA2	6	0.006	0.997	0.923	0.006947	0.99234	5.63	-1.11	0.272	-0.9736	0.0077	0.0969586	0.053	0.247	0.997719	0.65604	0.999998	0.40479	0.516746	0.043771	0.665054	5.11079	0.242725	0.169045	-0.154705	0.03	Neutral	0.350178	0.649822	ENST00000544455	c.18A>C_p.Lys6Asn	K	6	N
13_32890615_A_T	13	32890615	A	T	BRCA2	6	0.006	0.997	0.923	0.006947	0.99234	5.63	-1.11	0.272	-0.9736	0.0077	0.0977487	0.053	0.247	0.997976	0.61545	0.999998	0.40479	0.516746	0.043771	0.665054	5.19598	0.242725	0.169045	-0.154705	0.03	Neutral	0.350178	0.649822	ENST00000544455	c.18A>T_p.Lys6Asn	K	6	N
13_32890616_G_A	13	32890616	G	A	BRCA2	7	0.404	0.096	0.036	0.0349	0.999688	5.87	-0.65	0.414	-0.9242	0.0025	0.283782	0.091	0.249	0.99843	0.62309	1	0.40479	0.516746	0.043771	0.665054	3.02253	-0.372602	-0.219782	-0.140782	0.03	Neutral	0.350178	0.649822	ENST00000544455	c.19G>A_p.Glu7Lys	E	7	K
13_32890616_G_C	13	32890616	G	C	BRCA2	7	0.039	0.965	0.583	0.0349	0.999933	5.71	-0.49	0.341	-0.8749	0.0044	0.43761	0.112	0.154	0.997338	0.73648	1	0.40479	0.516746	0.043771	0.665054	3.55787	0.22187	0.217101	-0.140782	0.03	Neutral	0.356432	0.643568	ENST00000544455	c.19G>C_p.Glu7Gln	E	7	Q
13_32890616_G_T	13	32890616	G	T	BRCA2	7	NA	NA	NA	0.0349	1	NA	NA	NA	NA	NA	NA	NA	NA	0.996928	0.73243	1	0.40479	0.516746	0.043771	0.665054	10.5263	0.605672	0.440293	NA	NA	Neutral	0.464198	0.535802	ENST00000544455	c.19G>T_p.Glu7X	E	7	X
13_32890617_A_C	13	32890617	A	C	BRCA2	7	0.018	0.888	0.378	0.0349	0.999453	5.71	-1.12	0.321	-0.8685	0.0035	0.335514	0.109	0.213	0.99583	0.7543	0.999999	0.40479	0.516746	0.043771	0.665054	3.40656	0.133431	0.143411	-0.13382	0.03	Neutral	0.354866	0.645134	ENST00000544455	c.20A>C_p.Glu7Ala	E	7	A
13_32890617_A_G	13	32890617	A	G	BRCA2	7	0.165	0.024	0.012	0.0349	0.999343	5.71	-1.29	0.293	-0.914	0.0026	0.234098	0.092	0.177	0.998483	0.60569	0.999999	0.40479	0.516746	0.043771	0.665054	2.85717	-0.324018	-0.179877	-0.161667	0.03	Neutral	0.345427	0.654573	ENST00000544455	c.20A>G_p.Glu7Gly	E	7	G
13_32890617_A_T	13	32890617	A	T	BRCA2	7	0.009	0.983	0.799	0.0349	0.998718	5.66	-1.4	0.377	-0.9563	0.007	0.22263	0.082	0.279	0.991996	0.73703	0.999999	0.40479	0.516746	0.043771	0.665054	5.37676	0.295114	0.258713	-0.105973	0.03	Neutral	0.350178	0.649822	ENST00000544455	c.20A>T_p.Glu7Val	E	7	V
13_32890618_G_C	13	32890618	G	C	BRCA2	7	0.01	0.888	0.453	0.0349	0.999548	5.69	-0.64	0.376	-0.878	0.004	0.350345	0.102	0.131	0.998101	0.81384	1	0.40479	0.516746	0.043771	0.665054	4.22992	0.404452	0.442164	-0.0920501	0.03	Neutral	0.354866	0.645134	ENST00000544455	c.21G>C_p.Glu7Asp	E	7	D
13_32890618_G_T	13	32890618	G	T	BRCA2	7	0.01	0.888	0.453	0.0349	0.999561	5.69	-0.64	0.376	-0.878	0.004	0.349491	0.102	0.131	0.998152	0.80224	1	0.40479	0.516746	0.043771	0.665054	4.40373	0.404452	0.442164	-0.0920501	0.03	Neutral	0.354866	0.645134	ENST00000544455	c.21G>T_p.Glu7Asp	E	7	D
13_32890619_A_G	13	32890619	A	G	BRCA2	8	0.001	0.997	0.916	6.7e-05	0.52444	5.12	-1.66	0.694	-1.0957	0.0144	0.122614	0.155	0.482	0.998573	0.83279	1	0.40479	0.516746	0.043771	0.665054	5.5764	0.472902	0.435308	0.0471839	0.03	Neutral	0.350178	0.649822	ENST00000544455	c.22A>G_p.Arg8Gly	R	8	G
13_32890619_A_T	13	32890619	A	T	BRCA2	8	0	1	0.995	6.7e-05	0.750984	5.1	-1.88	0.646	-1.0501	0.0157	0.132312	0.139	0.459	0.999095	0.82193	1	0.40479	0.516746	0.043771	0.665054	6.39578	0.497299	0.452531	0.0193371	0.03	Neutral	0.352272	0.647728	ENST00000544455	c.22A>T_p.Arg8Trp	R	8	W
13_32890620_G_A	13	32890620	G	A	BRCA2	8	0.284	0.799	0.295	6.7e-05	0.887421	5.39	-0.64	0.394	-0.9043	0.0048	0.0859535	0.105	0.42	0.994463	0.79015	1	0.40479	0.516746	0.043771	0.665054	3.23699	0.286529	0.362921	-0.105973	0.03	Neutral	0.345427	0.654573	ENST00000544455	c.23G>A_p.Arg8Lys	R	8	K
13_32890620_G_C	13	32890620	G	C	BRCA2	8	0.001	0.997	0.942	6.7e-05	0.547252	5.14	-1.39	0.616	-1.1557	0.0152	0.109761	0.146	0.419	0.984142	0.84636	1	0.40479	0.516746	0.043771	0.665054	5.15472	0.62622	0.603024	-0.0154714	0.03	Neutral	0.350178	0.649822	ENST00000544455	c.23G>C_p.Arg8Thr	R	8	T
13_32890620_G_T	13	32890620	G	T	BRCA2	8	0	1	0.97	6.7e-05	0.670703	5.11	-1.35	0.618	-1.1041	0.0158	0.0709037	0.142	0.44	0.963884	0.83953	1	0.40479	0.516746	0.043771	0.665054	4.15226	0.635427	0.60952	-0.00850966	0.03	Neutral	0.350178	0.649822	ENST00000544455	c.23G>T_p.Arg8Met	R	8	M
13_32890621_G_C	13	32890621	G	C	BRCA2	8	0.001	0.997	0.887	6.7e-05	0.784294	5.14	-1.39	0.671	-1.0901	0.0122	0.10661	0.163	0.436	0.997048	0.69133	0.999999	0.40479	0.516746	0.043771	0.665054	5.22461	0.308327	0.243053	-0.00154796	0.03	Neutral	0.350178	0.649822	ENST00000544455	c.24G>C_p.Arg8Ser	R	8	S
13_32890621_G_T	13	32890621	G	T	BRCA2	8	0.001	0.997	0.887	6.7e-05	0.795054	5.14	-1.39	0.671	-1.0889	0.0122	0.109522	0.161	0.436	0.996705	0.67153	0.999999	0.40479	0.516746	0.043771	0.665054	5.34325	0.308327	0.243053	-0.00154796	0.03	Neutral	0.350178	0.649822	ENST00000544455	c.24G>T_p.Arg8Ser	R	8	S
13_32890622_C_A	13	32890622	C	A	BRCA2	9	0.11	0.978	0.539	0.000284	0.838225	5.44	-1.71	0.591	-0.6061	0.0056	0.155905	0.107	0.402	0.997206	0.79863	1	0.40479	0.516746	0.043771	0.665054	4.67626	0.400349	0.430812	-0.0642033	0.03	Neutral	0.345427	0.654573	ENST00000544455	c.25C>A_p.Pro9Thr	P	9	T
13_32890622_C_G	13	32890622	C	G	BRCA2	9	0.004	0.999	0.908	0.000284	0.763344	5.41	-1.78	0.447	-1.0307	0.0125	0.0646024	0.116	0.466	0.995153	0.82778	1	0.40479	0.516746	0.043771	0.665054	5.12026	0.584643	0.562962	-0.0781267	0.03	Neutral	0.350178	0.649822	ENST00000544455	c.25C>G_p.Pro9Ala	P	9	A
13_32890622_C_T	13	32890622	C	T	BRCA2	9	0.12	0.999	0.913	0.000284	0.840025	5.51	-1.76	0.52	-0.8707	0.0091	0.14262	0.11	0.341	0.998868	0.78217	1	0.40479	0.516746	0.043771	0.665054	5.92306	0.54647	0.538208	-0.0781267	0.03	Neutral	0.345427	0.654573	ENST00000544455	c.25C>T_p.Pro9Ser	P	9	S
13_32890623_C_A	13	32890623	C	A	BRCA2	9	0.021	1	0.982	0.000284	0.943398	5.33	-1.77	0.607	-1.034	0.0151	0.0882845	0.103	0.395	0.990752	0.82815	1	0.40479	0.516746	0.043771	0.665054	6.26544	0.606881	0.586682	-0.22133	0.03	Neutral	0.350178	0.649822	ENST00000544455	c.26C>A_p.Pro9Gln	P	9	Q
13_32890623_C_G	13	32890623	C	G	BRCA2	9	0.001	1	0.974	0.000284	0.973648	5.33	-2.01	0.704	-1.0559	0.015	0.109062	0.121	0.431	0.998147	0.84006	1	0.40479	0.516746	0.043771	0.665054	5.80319	0.611112	0.59065	0.0332605	0.03	Neutral	0.350178	0.649822	ENST00000544455	c.26C>G_p.Pro9Arg	P	9	R
13_32890623_C_T	13	32890623	C	T	BRCA2	9	0.001	0.999	0.953	0.000284	0.999882	5.33	-2.21	0.707	-1.0546	0.0146	0.165088	0.165	0.483	0.998608	0.77609	1	0.40479	0.516746	0.043771	0.665054	6.66484	0.604568	0.586031	0.0332605	0.03	Neutral	0.350178	0.649822	ENST00000544455	c.26C>T_p.Pro9Leu	P	9	L
13_32890625_A_C	13	32890625	A	C	BRCA2	10	0.001	0.982	0.834	0.001688	0.661573	5.2	-1.46	0.725	-0.978	0.0096	0.0687014	0.119	0.315	0.995944	0.71652	0.999999	0.40479	0.516746	0.043771	0.665054	4.93848	0.290111	0.243564	0.0402222	0.03	Neutral	0.350178	0.649822	ENST00000544455	c.28A>C_p.Thr10Pro	T	10	P
13_32890625_A_G	13	32890625	A	G	BRCA2	10	0.003	0.793	0.35	0.001688	0.731168	5.28	-1.22	0.611	-1.0241	0.0057	0.0457005	0.118	NA	0.99699	0.70726	0.999999	0.40479	0.516746	0.043771	0.665054	3.35125	0.0912939	0.103526	-0.0502799	0.03	Neutral	0.350178	0.649822	ENST00000544455	c.28A>G_p.Thr10Ala	T	10	A
13_32890625_A_T	13	32890625	A	T	BRCA2	10	0.092	0.192	0.044	0.001688	0.885388	5.25	-0.97	0.362	-0.9669	0.004	0.0443916	0.053	0.157	0.992976	0.66081	0.999999	0.40479	0.516746	0.043771	0.665054	2.0515	-0.259612	-0.139695	-0.13382	0.03	Neutral	0.350178	0.649822	ENST00000544455	c.28A>T_p.Thr10Ser	T	10	S
13_32890626_C_A	13	32890626	C	A	BRCA2	10	0.001	0.964	0.652	0.001688	0.900832	5.22	-1.46	0.709	-0.9246	0.0098	0.133353	0.103	0.319	0.993593	0.78321	1	0.40479	0.516746	0.043771	0.665054	6.66569	0.502127	0.516223	0.0332605	0.03	Neutral	0.350178	0.649822	ENST00000544455	c.29C>A_p.Thr10Lys	T	10	K
13_32890626_C_G	13	32890626	C	G	BRCA2	10	0.001	0.964	0.784	0.001688	0.937952	5.21	-1.46	0.779	-0.9715	0.0116	0.0847758	0.12	0.213	0.994298	0.81336	1	0.40479	0.516746	0.043771	0.665054	5.87536	0.541441	0.543985	0.068069	0.03	Neutral	0.350178	0.649822	ENST00000544455	c.29C>G_p.Thr10Arg	T	10	R
13_32890626_C_T	13	32890626	C	T	BRCA2	10	0.001	0.982	0.834	0.001688	0.837558	5.27	-1.45	0.698	-0.9982	0.0122	0.0697849	0.093	0.236	0.999107	0.76837	1	0.40479	0.516746	0.043771	0.665054	4.3642	0.561539	0.558144	0.0332605	0.03	Neutral	0.352272	0.647728	ENST00000544455	c.29C>T_p.Thr10Ile	T	10	I
13_32890628_T_A	13	32890628	T	A	BRCA2	11	0.001	0.931	0.554	0.000199	0.937522	4.3	-1.19	0.488	-1.0901	0.0186	0.062088	0.117	0.428	0.983572	0.86818	1	0.40479	0.516746	0.043771	0.665054	6.2373	0.50197	0.519963	-0.0502799	0.03	Neutral	0.350178	0.649822	ENST00000544455	c.31T>A_p.Phe11Ile	F	11	I
13_32890628_T_C	13	32890628	T	C	BRCA2	11	0.039	0.053	0.038	0.000199	0.939424	4.34	-1.11	0.28	-1.0596	0.0147	0.0331475	0.086	0.452	0.995025	0.8568	1	0.40479	0.516746	0.043771	0.665054	4.18001	0.0811118	0.222487	-0.147744	0.03	Neutral	0.350178	0.649822	ENST00000544455	c.31T>C_p.Phe11Leu	F	11	L
13_32890628_T_G	13	32890628	T	G	BRCA2	11	0.001	0.931	0.554	0.000199	0.968839	4.3	-1.42	0.514	-1.1007	0.0186	0.0765247	0.11	0.458	0.983178	0.87198	1	0.40479	0.516746	0.043771	0.665054	5.90864	0.50197	0.519963	-0.0433182	0.03	Neutral	0.350178	0.649822	ENST00000544455	c.31T>G_p.Phe11Val	F	11	V
13_32890629_T_A	13	32890629	T	A	BRCA2	11	0.006	0.994	0.831	0.000199	0.733932	4.35	-0.61	0.445	-1.084	0.0213	0.0371204	0.118	0.435	0.991647	0.87819	1	0.40479	0.516746	0.043771	0.665054	6.39517	0.602307	0.591544	-0.0781267	0.03	Neutral	0.350178	0.649822	ENST00000544455	c.32T>A_p.Phe11Tyr	F	11	Y
13_32890629_T_C	13	32890629	T	C	BRCA2	11	0	0.982	0.834	0.000199	0.958682	4.28	-1.72	0.683	-1.1552	0.0258	0.100223	0.148	0.525	0.995626	0.86754	1	0.40479	0.516746	0.043771	0.665054	6.18885	0.601935	0.59163	0.0471839	0.66	Neutral	0.350178	0.649822	ENST00000544455	c.32T>C_p.Phe11Ser	F	11	S
13_32890629_T_G	13	32890629	T	G	BRCA2	11	0	0.998	0.909	0.000199	0.971785	4.26	-1.71	0.617	-1.1689	0.0282	0.124124	0.131	0.501	0.98241	0.88174	1	0.40479	0.516746	0.043771	0.665054	6.08369	0.6289	0.610642	-0.00850966	0.66	Neutral	0.350178	0.649822	ENST00000544455	c.32T>G_p.Phe11Cys	F	11	C
13_32890630_T_A	13	32890630	T	A	BRCA2	11	0.039	0.053	0.038	0.000199	0.590612	4.34	-1.11	0.28	-1.0676	0.0103	0.0239237	0.065	0.452	0.990973	0.58346	0.999998	0.40479	0.516746	0.043771	0.665054	3.53758	-0.408476	-0.31166	-0.17559	0.03	Neutral	0.350178	0.649822	ENST00000544455	c.33T>A_p.Phe11Leu	F	11	L
13_32890630_T_G	13	32890630	T	G	BRCA2	11	0.039	0.053	0.038	0.000199	0.590612	4.34	-1.11	0.28	-1.0676	0.0103	0.0238281	0.065	0.452	0.989717	0.60009	0.999998	0.40479	0.516746	0.043771	0.665054	3.34323	-0.408476	-0.31166	-0.17559	0.03	Neutral	0.350178	0.649822	ENST00000544455	c.33T>G_p.Phe11Leu	F	11	L
13_32890631_T_A	13	32890631	T	A	BRCA2	12	0.001	0.998	0.898	0.028418	0.897303	4.79	-1.38	0.441	-1.1308	0.0178	0.0746671	0.121	0.398	0.991219	0.87819	1	0.40479	0.516746	0.043771	0.665054	5.90188	0.609587	0.598851	-0.0572416	0.03	Neutral	0.350178	0.649822	ENST00000544455	c.34T>A_p.Phe12Ile	F	12	I
13_32890631_T_C	13	32890631	T	C	BRCA2	12	0.003	0.956	0.652	0.028418	0.88794	4.82	-1.34	0.464	-1.0957	0.0132	0.0557637	0.115	0.425	0.998592	0.86754	1	0.40479	0.516746	0.043771	0.665054	4.20287	0.521968	0.53673	-0.0642033	0.03	Neutral	0.350178	0.649822	ENST00000544455	c.34T>C_p.Phe12Leu	F	12	L
13_32890631_T_G	13	32890631	T	G	BRCA2	12	0.001	0.998	0.896	0.028418	0.803632	4.79	-1.58	0.5	-1.1522	0.0178	0.0958209	0.11	0.396	0.989994	0.88174	1	0.40479	0.516746	0.043771	0.665054	4.24434	0.608992	0.598431	-0.134134	0.03	Neutral	0.350178	0.649822	ENST00000544455	c.34T>G_p.Phe12Val	F	12	V
13_32890632_T_A	13	32890632	T	A	BRCA2	12	0.127	0.956	0.569	0.028418	0.990925	5.08	-0.59	0.354	-0.9632	0.0077	0.0731499	0.068	0.408	0.995582	0.70564	0.999999	0.40479	0.516746	0.043771	0.665054	5.30737	0.175163	0.168116	-0.126859	0.03	Neutral	0.350178	0.649822	ENST00000544455	c.35T>A_p.Phe12Tyr	F	12	Y
13_32890632_T_C	13	32890632	T	C	BRCA2	12	0	0.998	0.928	0.028418	0.930759	4.78	-1.77	0.631	-1.1033	0.0163	0.0663482	0.143	0.518	0.997932	0.71619	0.999999	0.40479	0.516746	0.043771	0.665054	3.83335	0.337769	0.281351	-0.0154714	0.03	Neutral	0.350178	0.649822	ENST00000544455	c.35T>C_p.Phe12Ser	F	12	S
13_32890632_T_G	13	32890632	T	G	BRCA2	12	0	0.999	0.946	0.028418	0.900963	4.77	-1.77	0.561	-1.115	0.0167	0.0588838	0.112	0.437	0.992412	0.67857	0.999999	0.40479	0.516746	0.043771	0.665054	3.53626	0.343419	0.285339	-0.0502799	0.29	Neutral	0.350178	0.649822	ENST00000544455	c.35T>G_p.Phe12Cys	F	12	C
13_32890633_T_A	13	32890633	T	A	BRCA2	12	0.003	0.956	0.652	0.028418	0.918314	4.82	-1.34	0.464	-1.0601	0.0116	0.0562843	0.098	0.425	0.998269	0.7005	0.999999	0.40479	0.516746	0.043771	0.665054	4.09991	0.228251	0.199559	-0.0920501	0.03	Neutral	0.350178	0.649822	ENST00000544455	c.36T>A_p.Phe12Leu	F	12	L
13_32890633_T_G	13	32890633	T	G	BRCA2	12	0.003	0.956	0.652	0.028418	0.918314	4.82	-1.34	0.464	-1.0601	0.0116	0.0562843	0.097	0.425	0.998198	0.66134	0.999999	0.40479	0.516746	0.043771	0.665054	4.03177	0.228251	0.199559	-0.0920501	0.03	Neutral	0.350178	0.649822	ENST00000544455	c.36T>G_p.Phe12Leu	F	12	L
13_32890634_G_A	13	32890634	G	A	BRCA2	13	0.002	0.964	0.638	0.006991	0.973219	4.99	-0.91	0.518	-0.9131	0.0107	0.10929	0.105	0.367	0.998592	0.89672	1	0.493124	0.516746	0.694767	0.665054	5.00535	0.582743	0.612589	-0.0990118	0.03	Neutral	0.345427	0.654573	ENST00000544455	c.37G>A_p.Glu13Lys	E	13	K
13_32890634_G_C	13	32890634	G	C	BRCA2	13	0.003	0.982	0.769	0.006991	0.890673	4.98	-0.67	0.394	-0.9694	0.0125	0.123192	0.102	0.303	0.99584	0.91116	1	0.493124	0.516746	0.694767	0.665054	5.63865	0.626965	0.643784	-0.126859	0.03	Neutral	0.350178	0.649822	ENST00000544455	c.37G>C_p.Glu13Gln	E	13	Q
13_32890634_G_T	13	32890634	G	T	BRCA2	13	NA	NA	NA	0.006991	1	NA	NA	NA	NA	NA	NA	NA	NA	0.997523	0.90783	1	0.493124	0.516746	0.694767	0.665054	12.1073	1.10551	0.954363	NA	NA	Neutral	0.500594	0.499406	ENST00000544455	c.37G>T_p.Glu13X	E	13	X
13_32890635_A_C	13	32890635	A	C	BRCA2	13	0.002	0.964	0.706	0.006991	0.950045	4.98	-1.35	0.6	-0.9106	0.0109	0.131536	0.118	0.327	0.993213	0.90691	1	0.493124	0.516746	0.694767	0.665054	5.60013	0.534599	0.555028	-0.0850884	0.03	Neutral	0.345427	0.654573	ENST00000544455	c.38A>C_p.Glu13Ala	E	13	A
13_32890635_A_G	13	32890635	A	G	BRCA2	13	0.001	0.964	0.638	0.006991	0.957878	4.97	-1.5	0.612	-0.89	0.01	0.163811	0.094	0.282	0.997598	0.903	1	0.493124	0.516746	0.694767	0.665054	6.28279	0.516551	0.54261	-0.071165	0.03	Neutral	0.345427	0.654573	ENST00000544455	c.38A>G_p.Glu13Gly	E	13	G
13_32890635_A_T	13	32890635	A	T	BRCA2	13	0.001	0.982	0.834	0.006991	0.978081	4.95	-1.59	0.649	-0.963	0.0126	0.146618	0.126	0.434	0.987823	0.90446	1	0.493124	0.516746	0.694767	0.665054	6.29343	0.580132	0.587475	-0.0363565	0.29	Neutral	0.350178	0.649822	ENST00000544455	c.38A>T_p.Glu13Val	E	13	V
13_32890636_A_C	13	32890636	A	C	BRCA2	13	0.237	0.023	0.026	0.006991	0.912754	5.17	-0.43	0.277	-0.9399	0.0023	0.0582061	0.052	0.23	0.987605	0.57738	0.999952	0.493124	0.516746	0.694767	0.665054	1.68003	-0.619483	-0.506573	-0.231284	0.03	Neutral	0.350178	0.649822	ENST00000544455	c.39A>C_p.Glu13Asp	E	13	D
13_32890636_A_T	13	32890636	A	T	BRCA2	13	0.237	0.023	0.026	0.006991	0.912754	5.17	-0.43	0.277	-0.9399	0.0023	0.0582061	0.052	0.23	0.988368	0.56634	0.999952	0.493124	0.516746	0.694767	0.665054	1.83032	-0.619483	-0.506573	-0.231284	0.03	Neutral	0.350178	0.649822	ENST00000544455	c.39A>T_p.Glu13Asp	E	13	D
13_32890637_A_C	13	32890637	A	C	BRCA2	14	0.139	0.819	0.312	0.002164	0.990666	5.69	-0.44	0.411	-0.8719	0.0031	0.240705	0.109	0.184	0.97504	0.79425	0.999965	0.493124	0.516746	0.694767	0.665054	3.2903	0.145751	0.180268	-0.154705	0.03	Neutral	0.345427	0.654573	ENST00000544455	c.40A>C_p.Ile14Leu	I	14	L
13_32890637_A_G	13	32890637	A	G	BRCA2	14	0.292	0.227	0.034	0.002164	0.996097	5.86	-0.19	0.354	-0.9031	0.0023	0.112398	0.108	0.133	0.94403	0.71873	0.999965	0.493124	0.516746	0.694767	0.665054	1.25006	-0.24264	-0.108054	-0.182552	0.03	Neutral	0.345427	0.654573	ENST00000544455	c.40A>G_p.Ile14Val	I	14	V
13_32890637_A_T	13	32890637	A	T	BRCA2	14	0.002	0.994	0.865	0.002164	0.531815	5.53	-0.82	0.763	-1.0137	0.0078	0.110159	0.12	0.248	0.982925	0.78338	0.999965	0.493124	0.516746	0.694767	0.665054	3.57677	0.400197	0.357449	0.0123754	0.03	Neutral	0.350178	0.649822	ENST00000544455	c.40A>T_p.Ile14Phe	I	14	F
13_32890638_T_A	13	32890638	T	A	BRCA2	14	0.052	0.999	0.927	0.002164	0.553543	5.6	-1.15	0.68	-1.0439	0.0106	0.181313	0.129	0.476	0.984428	0.80697	1	0.493124	0.516746	0.694767	0.665054	4.83797	0.553642	0.538161	-0.0572416	0.03	Neutral	0.350178	0.649822	ENST00000544455	c.41T>A_p.Ile14Asn	I	14	N
13_32890638_T_C	13	32890638	T	C	BRCA2	14	0.002	0.987	0.693	0.002164	0.714162	5.54	-0.87	0.814	-1.0724	0.0078	0.143226	0.192	0.41	0.994331	0.77259	1	0.493124	0.516746	0.694767	0.665054	3.85936	0.480478	0.486517	0.0332605	0.03	Neutral	0.362599	0.637401	ENST00000544455	c.41T>C_p.Ile14Thr	I	14	T
13_32890638_T_G	13	32890638	T	G	BRCA2	14	0.001	0.994	0.865	0.002164	0.591634	5.53	-1.1	0.854	-1.0161	0.0097	0.167868	0.197	0.452	0.990817	0.81937	1	0.493124	0.516746	0.694767	0.665054	4.65486	0.53373	0.524109	0.109839	0.03	Neutral	0.365834	0.634166	ENST00000544455	c.41T>G_p.Ile14Ser	I	14	S
13_32890639_T_G	13	32890639	T	G	BRCA2	14	0.002	0.994	0.896	0.002164	0.963145	5.53	-0.58	0.683	-1.0195	0.0092	0.135909	0.11	0.319	0.994089	0.70871	0.999999	0.493124	0.516746	0.694767	0.665054	4.92521	0.511393	0.497766	-0.0363565	0.03	Neutral	0.350178	0.649822	ENST00000544455	c.42T>G_p.Ile14Met	I	14	M
13_32890640_T_A	13	32890640	T	A	BRCA2	15	0.001	1	0.996	4e-06	0.938379	4.78	-1.43	0.734	-1.1269	0.0219	0.132903	0.156	0.441	0.991232	0.88247	1	0.493124	0.516746	0.694767	0.665054	6.05226	0.658285	0.633222	0.0123754	0.29	Neutral	0.350178	0.649822	ENST00000544455	c.43T>A_p.Phe15Ile	F	15	I
13_32890640_T_C	13	32890640	T	C	BRCA2	15	0.002	1	0.994	4e-06	0.946096	4.83	-1.43	0.801	-1.129	0.0216	0.141322	0.19	0.44	0.998596	0.87214	1	0.493124	0.516746	0.694767	0.665054	4.29476	0.657689	0.632801	0.0402222	0.29	Neutral	0.358979	0.641021	ENST00000544455	c.43T>C_p.Phe15Leu	F	15	L
13_32890640_T_G	13	32890640	T	G	BRCA2	15	0.001	1	0.996	4e-06	0.971415	4.78	-1.67	0.778	-1.1391	0.0219	0.173208	0.185	0.446	0.99002	0.88591	1	0.493124	0.516746	0.694767	0.665054	4.38278	0.658285	0.633222	0.0332605	0.66	Neutral	0.350178	0.649822	ENST00000544455	c.43T>G_p.Phe15Val	F	15	V
13_32890641_T_A	13	32890641	T	A	BRCA2	15	0.057	1	0.994	4e-06	0.733932	4.8	-0.71	0.539	-1.0934	0.0216	0.0703031	0.154	0.434	0.996507	0.88247	1	0.40479	0.516746	0.043771	0.665054	5.96166	0.657506	0.632552	-0.0572416	0.29	Neutral	0.350178	0.649822	ENST00000544455	c.44T>A_p.Phe15Tyr	F	15	Y
13_32890641_T_C	13	32890641	T	C	BRCA2	15	0	1	0.996	4e-06	0.957279	4.75	-1.89	0.885	-1.1348	0.0219	0.178885	0.269	0.591	0.9986	0.87214	1	0.40479	0.516746	0.043771	0.665054	4.24581	0.658102	0.632973	0.214265	0.81	Neutral	0.372406	0.627594	ENST00000544455	c.44T>C_p.Phe15Ser	F	15	S
13_32890641_T_G	13	32890641	T	G	BRCA2	15	0	1	0.999	4e-06	0.971785	4.73	-1.92	0.844	-1.1391	0.0219	0.121472	0.233	0.497	0.993809	0.88591	1	0.40479	0.516746	0.043771	0.665054	4.15556	0.658995	0.633604	0.172495	0.81	Neutral	0.363992	0.636008	ENST00000544455	c.44T>G_p.Phe15Cys	F	15	C
13_32890642_T_A	13	32890642	T	A	BRCA2	15	0.002	1	0.994	4e-06	0.945912	4.83	-1.43	0.801	-1.129	0.0216	0.145891	0.203	0.44	0.998697	0.84122	1	0.40479	0.516746	0.043771	0.665054	4.80849	0.611197	0.583103	0.0889541	0.29	Neutral	0.357668	0.642332	ENST00000544455	c.45T>A_p.Phe15Leu	F	15	L
13_32890642_T_G	13	32890642	T	G	BRCA2	15	0.002	1	0.994	4e-06	0.943603	4.83	-1.43	0.801	-1.1252	0.0216	0.132136	0.203	0.44	0.998646	0.84683	1	0.40479	0.516746	0.043771	0.665054	4.69956	0.611197	0.583103	0.0889541	0.29	Neutral	0.357668	0.642332	ENST00000544455	c.45T>G_p.Phe15Leu	F	15	L
13_32890643_A_C	13	32890643	A	C	BRCA2	16	0.003	0.612	0.133	0.001238	0.870551	5.51	-0.94	0.285	-0.9568	0.0038	0.0850978	0.088	0.422	0.992282	0.62275	0.999974	0.40479	0.516746	0.043771	0.665054	3.21087	-0.0719045	-0.0489709	-0.140782	0.03	Neutral	0.350178	0.649822	ENST00000544455	c.46A>C_p.Lys16Gln	K	16	Q
13_32890643_A_G	13	32890643	A	G	BRCA2	16	0.002	0.192	0.048	0.001238	0.800086	5.54	-0.95	0.457	-1.0178	0.0042	0.0932032	0.102	0.387	0.998374	0.6023	0.999974	0.40479	0.516746	0.043771	0.665054	3.50301	-0.216495	-0.149944	-0.0990118	0.03	Neutral	0.350178	0.649822	ENST00000544455	c.46A>G_p.Lys16Glu	K	16	E
13_32890643_A_T	13	32890643	A	T	BRCA2	16	NA	NA	NA	0.001238	1	NA	NA	NA	NA	NA	NA	NA	NA	0.994309	0.62842	0.999974	0.40479	0.516746	0.043771	0.665054	10.0239	0.445782	0.258821	NA	NA	Neutral	0.464198	0.535802	ENST00000544455	c.46A>T_p.Lys16X	K	16	X
13_32890644_A_C	13	32890644	A	C	BRCA2	16	0.002	0.982	0.637	0.001238	0.947036	5.51	-1.41	0.524	-0.9951	0.0067	0.0864553	0.146	0.384	0.997236	0.70558	0.999977	0.40479	0.516746	0.043771	0.665054	3.09741	0.152625	0.0828122	-0.0642033	0.03	Neutral	0.350178	0.649822	ENST00000544455	c.47A>C_p.Lys16Thr	K	16	T
13_32890644_A_G	13	32890644	A	G	BRCA2	16	0.036	0.113	0.046	0.001238	0.99104	5.51	-0.7	0.2	-0.967	0.0047	0.0507988	0.058	0.254	0.998421	0.62668	0.999977	0.40479	0.516746	0.043771	0.665054	3.27432	-0.285763	-0.226734	-0.189514	0.03	Neutral	0.350178	0.649822	ENST00000544455	c.47A>G_p.Lys16Arg	K	16	R
13_32890644_A_T	13	32890644	A	T	BRCA2	16	0	0.998	0.879	0.001238	0.891818	5.46	-1.43	0.428	-1.0639	0.009	0.0967216	0.131	0.446	0.995611	0.69257	0.999977	0.40479	0.516746	0.043771	0.665054	4.9055	0.229329	0.136948	-0.0781267	0.03	Neutral	0.350178	0.649822	ENST00000544455	c.47A>T_p.Lys16Met	K	16	M
13_32890645_G_C	13	32890645	G	C	BRCA2	16	0.001	0.964	0.726	0.001238	0.999394	5.5	-1.19	0.205	-0.9873	0.0072	0.0890998	0.067	0.358	0.9976	0.44122	0.999926	0.40479	0.516746	0.043771	0.665054	3.48569	0.0379891	-0.0831817	-0.168629	0.03	Neutral	0.350178	0.649822	ENST00000544455	c.48G>C_p.Lys16Asn	K	16	N
13_32890645_G_T	13	32890645	G	T	BRCA2	16	0.001	0.964	0.726	0.001238	0.999394	5.5	-1.19	0.205	-0.9873	0.0072	0.0904222	0.067	0.358	0.997335	0.42452	0.999926	0.40479	0.516746	0.043771	0.665054	3.62027	0.0379891	-0.0831817	-0.168629	0.03	Neutral	0.350178	0.649822	ENST00000544455	c.48G>T_p.Lys16Asn	K	16	N
13_32890646_A_C	13	32890646	A	C	BRCA2	17	0.018	0.838	0.276	0.367302	1	5.64	-0.82	0.581	-0.8843	0.0038	0.241687	0.119	0.225	0.980721	0.12004	0.999902	0.40479	0.516746	0.043771	0.665054	3.9163	-0.39051	-0.494695	-0.105973	0.03	Neutral	0.354855	0.645145	ENST00000544455	c.49A>C_p.Thr17Pro	T	17	P
13_32890646_A_G	13	32890646	A	G	BRCA2	17	1	0	0.001	0.367302	1	6.03	-0.38	0.207	-0.9373	0.0013	0.0541812	0.085	0.146	0.813242	0.04687	0.999902	0.40479	0.516746	0.043771	0.665054	-0.324447	-1.06407	-0.991767	-0.266093	0.03	Neutral	0.361449	0.638551	ENST00000544455	c.49A>G_p.Thr17Ala	T	17	A
13_32890646_A_T	13	32890646	A	T	BRCA2	17	0.055	0.131	0.039	0.367302	1	5.7	-0.43	0.266	-0.9487	0.0032	0.0929365	0.073	0.167	0.917389	0.10978	0.999902	0.40479	0.516746	0.043771	0.665054	1.00854	-0.676609	-0.697009	-0.196476	0.03	Neutral	0.359664	0.640336	ENST00000544455	c.49A>T_p.Thr17Ser	T	17	S
13_32890647_C_A	13	32890647	C	A	BRCA2	17	0.015	0.267	0.058	0.367302	1	5.69	-0.81	0.371	-0.9173	0.003	0.246743	0.09	0.244	0.949714	0.12332	0.999921	0.40479	0.516746	0.043771	0.665054	3.47955	-0.588267	-0.61993	-0.13382	0.03	Neutral	0.354855	0.645145	ENST00000544455	c.50C>A_p.Thr17Lys	T	17	K
13_32890647_C_G	13	32890647	C	G	BRCA2	17	0.086	0.002	0.002	0.367302	1	5.66	-0.79	0.454	-0.933	0.0038	0.133193	0.12	0.206	0.96559	0.10944	0.999921	0.40479	0.516746	0.043771	0.665054	1.54293	-0.681593	-0.685326	-0.13382	0.03	Neutral	0.359575	0.640425	ENST00000544455	c.50C>G_p.Thr17Arg	T	17	R
13_32890647_C_T	13	32890647	C	T	BRCA2	17	0.01	0.267	0.079	0.367302	1	5.65	-0.77	0.262	-0.9233	0.0037	0.22487	0.079	0.185	0.991244	0.08219	0.999921	0.40479	0.516746	0.043771	0.665054	2.94999	-0.584217	-0.617397	-0.17559	0.03	Neutral	0.359664	0.640336	ENST00000544455	c.50C>T_p.Thr17Ile	T	17	I
13_32890649_C_A	13	32890649	C	A	BRCA2	18	0.002	0.995	0.807	0.029718	1	5.49	-1.41	0.713	-0.9803	0.0076	0.114419	0.101	0.315	0.994621	0.1396	0.999958	0.40479	0.516746	0.043771	0.665054	4.62902	0.00537371	-0.145224	0.0123754	0.03	Neutral	0.350178	0.649822	ENST00000544455	c.52C>A_p.Arg18Ser	R	18	S
13_32890649_C_G	13	32890649	C	G	BRCA2	18	0.002	0.997	0.851	0.029718	1	5.47	-1.67	0.782	-0.9861	0.008	0.11668	0.122	0.325	0.996597	0.18358	0.999958	0.40479	0.516746	0.043771	0.665054	4.27035	0.0190569	-0.135565	0.0471839	0.03	Neutral	0.350178	0.649822	ENST00000544455	c.52C>G_p.Arg18Gly	R	18	G
13_32890649_C_T	13	32890649	C	T	BRCA2	18	0	1	0.931	0.029718	1	5.44	-1.94	0.763	-1.0054	0.0089	0.336947	0.11	0.322	0.998719	0.14473	0.999958	0.40479	0.516746	0.043771	0.665054	6.69544	0.0459557	-0.116249	0.0471839	0.29	Neutral	0.360781	0.639219	ENST00000544455	c.52C>T_p.Arg18Cys	R	18	C
13_32890650_G_A	13	32890650	G	A	BRCA2	18	0.256	0.962	0.222	0.029718	1	5.7	-1.17	0.459	-0.7893	0.0024	0.601006	0.075	NA	0.998387	0.10615	0.999983	0.40479	0.516746	0.043771	0.665054	4.42457	-0.272594	-0.326131	-0.342678	0.03	Neutral	0.387118	0.612882	ENST00000544455	c.53G>A_p.Arg18His	R	18	H
13_32890650_G_C	13	32890650	G	C	BRCA2	18	0.002	0.997	0.923	0.029718	1	5.46	-1.66	0.855	-1.0053	0.0092	0.144219	0.172	0.391	0.996782	0.1921	0.999983	0.40479	0.516746	0.043771	0.665054	5.58452	0.0646921	-0.0831658	0.144648	0.03	Neutral	0.364077	0.635923	ENST00000544455	c.53G>C_p.Arg18Pro	R	18	P
13_32890650_G_T	13	32890650	G	T	BRCA2	18	0.002	0.995	0.851	0.029718	1	5.47	-1.69	0.742	-0.9944	0.0085	0.120675	0.124	0.355	0.99602	0.18052	0.999983	0.40479	0.516746	0.043771	0.665054	3.96517	0.0426696	-0.0987138	0.0332605	0.03	Neutral	0.350178	0.649822	ENST00000544455	c.53G>T_p.Arg18Leu	R	18	L
13_32890652_T_A	13	32890652	T	A	BRCA2	19	0	1	0.996	2e-06	0.978333	5.26	-2.34	0.72	-1.0629	0.0151	0.0957967	0.211	0.685	0.990727	0.87079	1	0.40479	0.516746	0.043771	0.665054	4.04763	0.613949	0.573375	0.068069	0.03	Neutral	0.352499	0.647501	ENST00000544455	c.55T>A_p.Cys19Ser	C	19	S
13_32890652_T_C	13	32890652	T	C	BRCA2	19	0	1	0.997	2e-06	0.999999	5.24	-2.87	0.751	-1.0683	0.0151	0.12965	0.219	0.646	0.997231	0.8596	1	0.40479	0.516746	0.043771	0.665054	5.40334	0.614246	0.573585	0.0819924	0.03	Neutral	0.354755	0.645245	ENST00000544455	c.55T>C_p.Cys19Arg	C	19	R
13_32890652_T_G	13	32890652	T	G	BRCA2	19	0	1	0.996	2e-06	0.988614	5.24	-2.87	0.765	-1.0655	0.0151	0.115619	0.21	0.66	0.979161	0.87452	1	0.40479	0.516746	0.043771	0.665054	3.83018	0.613949	0.573375	0.0889541	0.03	Neutral	0.354755	0.645245	ENST00000544455	c.55T>G_p.Cys19Gly	C	19	G
13_32890653_G_A	13	32890653	G	A	BRCA2	19	0	1	0.997	2e-06	0.993733	5.24	-2.65	0.731	-1.0917	0.0163	0.0867411	0.239	0.633	0.996697	0.89268	1	0.40479	0.516746	0.043771	0.665054	4.01817	0.712374	0.679274	0.0819924	0.03	Neutral	0.354755	0.645245	ENST00000544455	c.56G>A_p.Cys19Tyr	C	19	Y
13_32890653_G_C	13	32890653	G	C	BRCA2	19	0	1	0.996	2e-06	0.98578	5.26	-2.34	0.72	-1.0917	0.0163	0.0892914	0.237	0.685	0.99172	0.90763	1	0.40479	0.516746	0.043771	0.665054	3.91825	0.712076	0.679064	0.0750307	0.03	Neutral	0.352499	0.647501	ENST00000544455	c.56G>C_p.Cys19Ser	C	19	S
13_32890653_G_T	13	32890653	G	T	BRCA2	19	0	1	0.997	2e-06	0.997516	5.26	-2.65	0.756	-1.0941	0.0163	0.0915477	0.247	0.628	0.991513	0.90417	1	0.40479	0.516746	0.043771	0.665054	4.32726	0.712374	0.679274	0.0215272	0.03	Neutral	0.354755	0.645245	ENST00000544455	c.56G>T_p.Cys19Phe	C	19	F
13_32890654_C_A	13	32890654	C	A	BRCA2	19	NA	NA	NA	2e-06	1	NA	NA	NA	NA	NA	NA	NA	NA	0.993883	0.79494	0.999996	0.40479	0.516746	0.043771	0.665054	10.8008	0.633846	0.478298	NA	NA	Neutral	0.466632	0.533368	ENST00000544455	c.57C>A_p.Cys19X	C	19	X
13_32890654_C_G	13	32890654	C	G	BRCA2	19	0	1	0.999	2e-06	0.999977	5.23	-2.55	0.748	-1.0332	0.0133	0.126879	0.252	0.611	0.991017	0.8028	0.999996	0.40479	0.516746	0.043771	0.665054	4.26745	0.493864	0.436452	0.068069	0.03	Neutral	0.354755	0.645245	ENST00000544455	c.57C>G_p.Cys19Trp	C	19	W
13_32890655_A_C	13	32890655	A	C	BRCA2	20	0.006	0.978	0.598	0.240287	0.999186	5.81	-0.86	0.183	-0.8749	0.0049	0.245544	0.075	0.155	0.994353	0.81841	0.999997	0.40479	0.516746	0.043771	0.665054	4.50212	0.26333	0.247124	-0.182552	0.03	Neutral	0.3476	0.6524	ENST00000544455	c.58A>C_p.Asn20His	N	20	H
13_32890655_A_G	13	32890655	A	G	BRCA2	20	0.171	0.006	0.003	0.240287	0.999629	5.91	-0.68	0.2	-0.939	0.0036	0.146326	0.097	0.153	0.993674	0.7762	0.999997	0.40479	0.516746	0.043771	0.665054	2.36483	-0.201632	-0.0803363	-0.196476	0.03	Neutral	0.352277	0.647723	ENST00000544455	c.58A>G_p.Asn20Asp	N	20	D
13_32890655_A_T	13	32890655	A	T	BRCA2	20	0.003	0.978	0.598	0.240287	0.996645	5.8	-1.36	0.371	-0.8774	0.0049	0.332252	0.113	0.218	0.989881	0.80991	0.999997	0.40479	0.516746	0.043771	0.665054	5.23381	0.265535	0.249008	-0.0990118	0.03	Neutral	0.357125	0.642875	ENST00000544455	c.58A>T_p.Asn20Tyr	N	20	Y
13_32890656_A_C	13	32890656	A	C	BRCA2	20	0.007	0.3	0.066	0.240287	0.999839	5.85	-0.74	0.211	-0.9405	0.0033	0.118844	0.082	0.168	0.976345	0.14859	0.999906	0.40479	0.516746	0.043771	0.665054	2.55432	-0.58364	-0.606633	-0.217361	0.03	Neutral	0.352365	0.647635	ENST00000544455	c.59A>C_p.Asn20Thr	N	20	T
13_32890656_A_G	13	32890656	A	G	BRCA2	20	1	0.004	0.005	0.240287	0.999954	6.2	-0.25	0.152	-0.923	0.0016	0.0719945	0.06	0.112	0.799709	0.0241	0.999906	0.40479	0.516746	0.043771	0.665054	-0.460869	-1.0056	-0.928694	-0.333519	0.03	Neutral	0.354134	0.645866	ENST00000544455	c.59A>G_p.Asn20Ser	N	20	S
13_32890656_A_T	13	32890656	A	T	BRCA2	20	0.001	0.937	0.501	0.240287	0.999548	5.81	-1.43	0.362	-0.9026	0.0042	0.158397	0.083	0.23	0.980853	0.13704	0.999906	0.40479	0.516746	0.043771	0.665054	3.2618	-0.263225	-0.380606	-0.13382	0.03	Neutral	0.3476	0.6524	ENST00000544455	c.59A>T_p.Asn20Ile	N	20	I
13_32890657_C_A	13	32890657	C	A	BRCA2	20	0.008	0.675	0.133	0.240287	0.999951	5.89	-0.86	0.182	-0.8745	0.0031	0.336084	0.077	0.217	0.991001	0.20672	0.99999	0.40479	0.516746	0.043771	0.665054	4.08923	-0.235614	-0.259471	-0.217361	0.03	Neutral	0.357066	0.642934	ENST00000544455	c.60C>A_p.Asn20Lys	N	20	K
13_32890657_C_G	13	32890657	C	G	BRCA2	20	0.008	0.675	0.133	0.240287	0.999956	5.89	-0.86	0.182	-0.8745	0.0031	0.321302	0.077	0.217	0.991673	0.20813	0.99999	0.40479	0.516746	0.043771	0.665054	3.60776	-0.235614	-0.259471	-0.217361	0.03	Neutral	0.354793	0.645207	ENST00000544455	c.60C>G_p.Asn20Lys	N	20	K
13_32890658_A_C	13	32890658	A	C	BRCA2	21	0.279	0.004	0.004	0.011496	1	5.83	-0.46	0.229	-0.9156	0.0021	0.0409267	0.028	0.24	0.745534	0.05948	1	0.40479	0.516746	0.043771	0.665054	-0.327895	-1.36349	-1.38908	-0.252169	0.03	Neutral	0.347267	0.652733	ENST00000544455	c.61A>C_p.Lys21Gln	K	21	Q
13_32890658_A_G	13	32890658	A	G	BRCA2	21	0.746	0.002	0.002	0.011496	0.999992	5.92	-0.38	0.282	-0.8887	0.0016	0.0430812	0.04	0.233	0.720474	0.03405	1	0.40479	0.516746	0.043771	0.665054	-0.636697	-1.53651	-1.532	-0.245207	0.03	Neutral	0.347267	0.652733	ENST00000544455	c.61A>G_p.Lys21Glu	K	21	E
13_32890658_A_T	13	32890658	A	T	BRCA2	21	NA	NA	NA	0.011496	1	NA	NA	NA	NA	NA	NA	NA	NA	0.964892	0.06267	1	0.40479	0.516746	0.043771	0.665054	7.58606	-0.351551	-0.727597	NA	NA	Neutral	0.457871	0.542129	ENST00000544455	c.61A>T_p.Lys21X	K	21	X
13_32890659_A_C	13	32890659	A	C	BRCA2	21	0.608	0.004	0.002	0.011496	0.999999	5.84	-0.37	0.427	-0.9024	0.0022	0.047823	0.145	0.284	0.893168	0.23259	0.999902	0.40479	0.516746	0.043771	0.665054	0.478314	-0.832823	-0.759294	-0.161667	0.03	Neutral	0.345427	0.654573	ENST00000544455	c.62A>C_p.Lys21Thr	K	21	T
13_32890659_A_G	13	32890659	A	G	BRCA2	21	0.077	0.139	0.039	0.011496	1	5.8	-0.36	0.195	-0.9115	0.0029	0.0662198	0.049	NA	0.985761	0.27426	0.999902	0.40479	0.516746	0.043771	0.665054	1.25515	-0.640126	-0.615032	-0.430372	0.03	Neutral	0.345427	0.654573	ENST00000544455	c.62A>G_p.Lys21Arg	K	21	R
13_32890659_A_T	13	32890659	A	T	BRCA2	21	0.023	0.139	0.054	0.011496	0.999987	5.75	-1.19	0.461	-0.9129	0.003	0.133002	0.111	0.309	0.985794	0.24344	0.999902	0.40479	0.516746	0.043771	0.665054	1.83609	-0.61141	-0.591158	-0.126859	0.03	Neutral	0.345427	0.654573	ENST00000544455	c.62A>T_p.Lys21Ile	K	21	I
13_32890660_A_C	13	32890660	A	C	BRCA2	21	0.362	0.004	0.006	0.011496	0.99962	5.8	-0.49	0.146	-0.9045	0.003	0.146769	0.088	0.229	0.994903	0.59664	0.999989	0.40479	0.516746	0.043771	0.665054	2.34809	-0.28293	-0.0988033	-0.224322	0.03	Neutral	0.345427	0.654573	ENST00000544455	c.63A>C_p.Lys21Asn	K	21	N
13_32890660_A_T	13	32890660	A	T	BRCA2	21	0.362	0.004	0.006	0.011496	0.999633	5.8	-0.49	0.146	-0.9045	0.003	0.146424	0.088	0.229	0.995384	0.54011	0.999989	0.40479	0.516746	0.043771	0.665054	2.46294	-0.28293	-0.0988033	-0.224322	0.03	Neutral	0.345427	0.654573	ENST00000544455	c.63A>T_p.Lys21Asn	K	21	N
13_32890661_G_A	13	32890661	G	A	BRCA2	22	0.069	0.352	0.077	0.530593	0.893738	5.75	-0.53	0.268	-0.9764	0.0033	0.235193	0.078	0.175	0.984751	0.62457	0.99998	0.40479	0.516746	0.043771	0.665054	2.81709	-0.057444	0.0238565	-0.161667	0.03	Neutral	0.365853	0.634147	ENST00000544455	c.64G>A_p.Ala22Thr	A	22	T
13_32890661_G_C	13	32890661	G	C	BRCA2	22	0.003	0.982	0.785	0.530593	0.69265	5.66	-0.94	0.483	-0.9649	0.0074	0.337112	0.127	0.33	0.994895	0.67851	0.99998	0.40479	0.516746	0.043771	0.665054	5.35718	0.362094	0.322838	-0.071165	0.03	Neutral	0.37553	0.62447	ENST00000544455	c.64G>C_p.Ala22Pro	A	22	P
13_32890661_G_T	13	32890661	G	T	BRCA2	22	0.712	0.23	0.036	0.530593	0.949387	6	-0.38	0.279	-0.9839	0.0017	0.227175	0.092	0.25	0.930457	0.55471	0.99998	0.40479	0.516746	0.043771	0.665054	1.75301	-0.349813	-0.200085	-0.17559	0.03	Neutral	0.365853	0.634147	ENST00000544455	c.64G>T_p.Ala22Ser	A	22	S
13_32890662_C_A	13	32890662	C	A	BRCA2	22	0.001	0.964	0.637	0.530593	0.953098	5.72	-0.9	0.363	-0.7042	0.0072	0.526292	0.143	0.297	0.982979	0.87609	1	0.40479	0.516746	0.043771	0.665054	5.12592	0.53945	0.54937	-0.0781267	0.03	Neutral	0.392283	0.607717	ENST00000544455	c.65C>A_p.Ala22Glu	A	22	E
13_32890662_C_G	13	32890662	C	G	BRCA2	22	0.006	0.884	0.433	0.530593	1	5.72	-0.79	0.285	-0.5875	0.0057	0.536877	0.116	0.205	0.988248	0.87984	1	0.40479	0.516746	0.043771	0.665054	3.11834	0.451145	0.48651	-0.126859	0.03	Neutral	0.392984	0.607016	ENST00000544455	c.65C>G_p.Ala22Gly	A	22	G
13_32890662_C_T	13	32890662	C	T	BRCA2	22	0.003	0.931	0.476	0.530593	0.878739	5.68	-0.81	0.251	-0.7382	0.0071	0.454313	0.107	0.228	0.997873	0.85938	1	0.40479	0.516746	0.043771	0.665054	4.97523	0.47975	0.506947	-0.126859	0.03	Neutral	0.372226	0.627774	ENST00000544455	c.65C>T_p.Ala22Val	A	22	V
13_32890664_G_A	13	32890664	G	A	BRCA2	23	0	1	0.998	0.001868	0.99302	4.81	-1.19	0.426	-0.265	0.3618	NA	0.155	0.336	0.99921	0.8873	1	0.40479	0.516746	0.043771	0.665054	6.18794	0.705095	0.669321	-0.0502799	0.03	Neutral	0.351615	0.648385	ENST00000544455	c.67G>A_p.Asp23Asn	D	23	N
13_32890664_G_C	13	32890664	G	C	BRCA2	23	0	1	0.999	0.001868	0.998486	4.76	-1.63	0.631	-0.2805	0.3618	NA	0.188	0.365	0.995136	0.90262	1	0.40479	0.516746	0.043771	0.665054	5.69702	0.705095	0.669321	0.0193371	0.03	Neutral	0.343585	0.656415	ENST00000544455	c.67G>C_p.Asp23His	D	23	H
13_32890664_G_T	13	32890664	G	T	BRCA2	23	0	1	0.999	0.001868	0.999279	4.75	-2.06	0.683	-0.2805	0.3618	NA	0.211	0.398	0.993046	0.89926	1	0.40479	0.516746	0.043771	0.665054	5.94451	0.705095	0.669321	0.0611073	0.29	Neutral	0.343585	0.656415	ENST00000544455	c.67G>T_p.Asp23Tyr	D	23	Y
13_32893214_A_C	13	32893214	A	C	BRCA2	23	0	1	0.998	0.001868	0.998533	4.78	-1.92	0.599	-1.0962	0.0233	0.105401	0.211	0.365	0.99612	0.97914	1	0.6512	0.601575	0.670488	0.683762	5.14679	0.715935	0.692873	-0.0363565	0.03	Neutral	0.350178	0.649822	ENST00000544455	c.68A>C_p.Asp23Ala	D	23	A
13_32893214_A_G	13	32893214	A	G	BRCA2	23	0	1	0.998	0.001868	0.998964	4.78	-1.69	0.628	-1.0962	0.0233	0.124085	0.199	0.368	0.9985	0.97752	1	0.6512	0.601575	0.670488	0.683762	5.52124	0.715935	0.692873	-0.0154714	0.03	Neutral	0.350178	0.649822	ENST00000544455	c.68A>G_p.Asp23Gly	D	23	G
13_32893214_A_T	13	32893214	A	T	BRCA2	23	0	1	0.999	0.001868	1	4.75	-2.15	0.684	-1.0962	0.0233	0.185251	0.236	0.417	0.99323	0.97821	1	0.6512	0.601575	0.670488	0.683762	5.32494	0.716233	0.693083	0.0332605	0.29	Neutral	0.350178	0.649822	ENST00000544455	c.68A>T_p.Asp23Val	D	23	V
13_32893215_T_A	13	32893215	T	A	BRCA2	23	0	0.999	0.996	0.001868	0.567544	4.96	-0.95	0.328	-1.0465	0.013	0.0830093	0.07	0.34	0.995182	0.85181	0.999745	0.6512	0.601575	0.670488	0.683762	5.06747	0.300394	0.236351	-0.140782	0.03	Neutral	0.350178	0.649822	ENST00000544455	c.69T>A_p.Asp23Glu	D	23	E
13_32893215_T_G	13	32893215	T	G	BRCA2	23	0	0.999	0.996	0.001868	0.555388	4.96	-0.95	0.328	-1.0831	0.013	0.0819358	0.066	0.34	0.995146	0.86024	0.999745	0.6512	0.601575	0.670488	0.683762	4.968	0.300394	0.236351	-0.140782	0.03	Neutral	0.350178	0.649822	ENST00000544455	c.69T>G_p.Asp23Glu	D	23	E
13_32893216_T_A	13	32893216	T	A	BRCA2	24	0.024	0.328	0.064	0.000113	0.700661	4.03	-0.5	0.341	-1.0837	0.0127	0.0501069	0.067	0.217	0.981559	0.89481	0.999922	0.6512	0.601575	0.670488	0.683762	4.93315	-0.178645	-0.0861232	-0.161667	0.03	Neutral	0.350178	0.649822	ENST00000544455	c.70T>A_p.Leu24Ile	L	24	I
13_32893216_T_G	13	32893216	T	G	BRCA2	24	0.002	0.835	0.201	0.000113	0.564918	4.01	-0.75	0.549	-1.0366	0.012	0.0561496	0.152	0.241	0.978534	0.90764	0.999922	0.6512	0.601575	0.670488	0.683762	4.29073	0.0176193	0.0528076	-0.0990118	0.29	Neutral	0.350178	0.649822	ENST00000544455	c.70T>G_p.Leu24Val	L	24	V
13_32893217_T_A	13	32893217	T	A	BRCA2	24	NA	NA	NA	0.000113	1	NA	NA	NA	NA	NA	NA	NA	NA	0.987442	0.96903	1	0.6512	0.601575	0.670488	0.683762	10.6508	0.848928	0.732441	NA	NA	Neutral	0.468669	0.531331	ENST00000544455	c.71T>A_p.Leu24X	L	24	X
13_32893217_T_C	13	32893217	T	C	BRCA2	24	0	0.995	0.875	0.000113	0.96003	3.96	-1.51	0.728	-1.1882	0.0361	0.179682	0.149	0.332	0.99628	0.96533	1	0.6512	0.601575	0.670488	0.683762	5.67574	0.674848	0.666238	0.0402222	0.81	Neutral	0.350178	0.649822	ENST00000544455	c.71T>C_p.Leu24Ser	L	24	S
13_32893217_T_G	13	32893217	T	G	BRCA2	24	NA	NA	NA	0.000113	1	NA	NA	NA	NA	NA	NA	NA	NA	0.987627	0.97016	1	0.6512	0.601575	0.670488	0.683762	10.5078	0.848928	0.732441	NA	NA	Neutral	0.468669	0.531331	ENST00000544455	c.71T>G_p.Leu24X	L	24	X
13_32893218_A_C	13	32893218	A	C	BRCA2	24	0.002	0.99	0.724	0.000113	0.955949	3.99	-1.01	0.805	-1.1599	0.0267	0.0792287	0.173	0.223	0.988908	0.94207	1	0.6512	0.601575	0.670488	0.683762	5.18085	0.561525	0.565611	0.0471839	0.29	Neutral	0.358979	0.641021	ENST00000544455	c.72A>C_p.Leu24Phe	L	24	F
13_32893218_A_T	13	32893218	A	T	BRCA2	24	0.002	0.99	0.724	0.000113	0.955949	3.99	-1.01	0.805	-1.1599	0.0267	0.0811737	0.173	0.223	0.989818	0.93747	1	0.6512	0.601575	0.670488	0.683762	5.30468	0.561525	0.565611	0.0471839	0.29	Neutral	0.358979	0.641021	ENST00000544455	c.72A>T_p.Leu24Phe	L	24	F
13_32893219_G_A	13	32893219	G	A	BRCA2	25	0	1	0.999	4e-06	0.999728	3.03	-2.02	0.85	-1.1809	0.0775	0.0674931	0.371	0.531	0.995398	0.97722	1	0.6512	0.601575	0.670488	0.683762	6.43925	0.824044	0.812339	0.158571	0.81	Neutral	0.364969	0.635031	ENST00000544455	c.73G>A_p.Gly25Arg	G	25	R
13_32893219_G_C	13	32893219	G	C	BRCA2	25	0	1	0.999	4e-06	0.999728	3.03	-2.02	0.85	-1.1809	0.0775	0.05292	0.371	0.531	0.995512	0.98124	1	0.6512	0.601575	0.670488	0.683762	6.1622	0.824044	0.812339	0.158571	0.81	Neutral	0.364969	0.635031	ENST00000544455	c.73G>C_p.Gly25Arg	G	25	R
13_32893219_G_T	13	32893219	G	T	BRCA2	25	NA	NA	NA	4e-06	1	NA	NA	NA	NA	NA	NA	NA	NA	0.995527	0.98033	1	0.6512	0.601575	0.670488	0.683762	11.8457	1.18019	1.0398	NA	NA	Damaging	0.506466	0.493534	ENST00000544455	c.73G>T_p.Gly25X	G	25	X
13_32893220_G_A	13	32893220	G	A	BRCA2	25	0	1	0.999	4e-06	0.99966	3.03	-2.02	0.864	-1.1809	0.0775	0.0460417	0.388	0.475	0.997819	0.97722	1	0.6512	0.601575	0.670488	0.683762	6.22011	0.826455	0.815564	0.172495	0.81	Neutral	0.371818	0.628182	ENST00000544455	c.74G>A_p.Gly25Glu	G	25	E
13_32893220_G_C	13	32893220	G	C	BRCA2	25	0	1	0.998	4e-06	0.99912	3.05	-1.51	0.774	-1.1809	0.0775	0.04902	0.327	0.464	0.998202	0.98124	1	0.6512	0.601575	0.670488	0.683762	5.18754	0.826157	0.815353	0.068069	0.66	Neutral	0.350178	0.649822	ENST00000544455	c.74G>C_p.Gly25Ala	G	25	A
13_32893220_G_T	13	32893220	G	T	BRCA2	25	0	1	0.999	4e-06	1	3.03	-2.27	0.815	-1.1809	0.0775	0.0619944	0.437	0.492	0.997432	0.98033	1	0.6512	0.601575	0.670488	0.683762	5.99654	0.826455	0.815564	0.0959158	0.81	Neutral	0.363047	0.636953	ENST00000544455	c.74G>T_p.Gly25Val	G	25	V
13_32893222_C_A	13	32893222	C	A	BRCA2	26	0	1	0.999	4e-06	0.999111	3.04	-2.02	0.656	-1.1809	0.0775	0.056583	0.283	0.494	0.99647	0.97234	1	0.6512	0.601575	0.670488	0.683762	4.28579	0.790494	0.7788	-0.00154796	0.03	Neutral	0.350178	0.649822	ENST00000544455	c.76C>A_p.Pro26Thr	P	26	T
13_32893222_C_G	13	32893222	C	G	BRCA2	26	0	1	0.999	4e-06	0.998621	3.05	-2.02	0.584	-1.1809	0.0775	0.053873	0.278	0.502	0.996617	0.97364	1	0.6512	0.601575	0.670488	0.683762	3.65261	0.790494	0.7788	-0.0502799	0.03	Neutral	0.350178	0.649822	ENST00000544455	c.76C>G_p.Pro26Ala	P	26	A
13_32893222_C_T	13	32893222	C	T	BRCA2	26	0	1	0.999	4e-06	0.999096	3.05	-2.02	0.578	-1.1809	0.0775	0.0527455	0.276	0.429	0.999123	0.96731	1	0.6512	0.601575	0.670488	0.683762	4.61078	0.790494	0.7788	-0.0572416	0.03	Neutral	0.352272	0.647728	ENST00000544455	c.76C>T_p.Pro26Ser	P	26	S
13_32893223_C_A	13	32893223	C	A	BRCA2	26	0	1	0.999	4e-06	0.999326	3.04	-2.02	0.631	-1.1809	0.0775	0.058819	0.273	0.479	0.992995	0.97234	1	0.6512	0.601575	0.670488	0.683762	6.5165	0.790795	0.779203	-0.0224331	0.03	Neutral	0.350178	0.649822	ENST00000544455	c.77C>A_p.Pro26Gln	P	26	Q
13_32893223_C_G	13	32893223	C	G	BRCA2	26	0	1	0.999	4e-06	0.999647	3.04	-2.27	0.721	-1.1809	0.0775	0.0487528	0.295	0.462	0.997604	0.97364	1	0.6512	0.601575	0.670488	0.683762	5.87596	0.790795	0.779203	0.0332605	0.03	Neutral	0.350178	0.649822	ENST00000544455	c.77C>G_p.Pro26Arg	P	26	R
13_32893223_C_T	13	32893223	C	T	BRCA2	26	0	1	0.999	4e-06	0.999999	3.04	-2.52	0.69	-1.1809	0.0775	0.0563149	0.309	0.483	0.998381	0.96731	1	0.6512	0.601575	0.670488	0.683762	4.83046	0.790795	0.779203	0.0262988	0.03	Neutral	0.354755	0.645245	ENST00000544455	c.77C>T_p.Pro26Leu	P	26	L
13_32893225_A_C	13	32893225	A	C	BRCA2	27	0.003	0.325	0.071	0.000242	0.974071	5.18	-0.5	0.462	-0.9518	0.0047	0.0486387	0.107	0.263	0.986627	0.80356	0.99992	0.6512	0.601575	0.670488	0.683762	4.90786	-0.321431	-0.216681	-0.147744	0.03	Neutral	0.350178	0.649822	ENST00000544455	c.79A>C_p.Ile27Leu	I	27	L
13_32893225_A_G	13	32893225	A	G	BRCA2	27	0.073	0.007	0.006	0.000242	0.98726	5.23	-0.24	0.302	-0.9279	0.004	0.0385992	0.057	0.183	0.996361	0.75314	0.99992	0.6512	0.601575	0.670488	0.683762	4.14094	-0.504856	-0.343586	-0.22118	0.03	Neutral	0.350178	0.649822	ENST00000544455	c.79A>G_p.Ile27Val	I	27	V
13_32893225_A_T	13	32893225	A	T	BRCA2	27	0.003	0.325	0.071	0.000242	0.974071	5.18	-0.5	0.462	-0.9518	0.0047	0.0495592	0.107	0.263	0.986987	0.79883	0.99992	0.6512	0.601575	0.670488	0.683762	5.04448	-0.321431	-0.216681	-0.147744	0.03	Neutral	0.350178	0.649822	ENST00000544455	c.79A>T_p.Ile27Leu	I	27	L
13_32893226_T_A	13	32893226	T	A	BRCA2	27	0	0.943	0.639	0.000242	0.99965	4.94	-1.75	0.648	-0.985	0.0121	0.12903	0.178	0.488	0.962016	0.96903	1	0.6512	0.601575	0.670488	0.683762	6.46622	0.578131	0.609551	-0.00154796	0.66	Neutral	0.350178	0.649822	ENST00000544455	c.80T>A_p.Ile27Lys	I	27	K
13_32893226_T_C	13	32893226	T	C	BRCA2	27	0.001	0.804	0.404	0.000242	0.528736	4.96	-1.24	0.576	-1.0868	0.0095	0.0897048	0.161	0.423	0.997409	0.96533	1	0.6512	0.601575	0.670488	0.683762	5.75181	0.467936	0.532001	-0.0642033	0.29	Neutral	0.350178	0.649822	ENST00000544455	c.80T>C_p.Ile27Thr	I	27	T
13_32893226_T_G	13	32893226	T	G	BRCA2	27	0	0.984	0.71	0.000242	0.999469	4.94	-1.76	0.689	-1.0048	0.013	0.0960085	0.203	0.449	0.988126	0.97016	1	0.6512	0.601575	0.670488	0.683762	5.7869	0.611136	0.63278	0.0262988	0.66	Neutral	0.350178	0.649822	ENST00000544455	c.80T>G_p.Ile27Arg	I	27	R
13_32893227_A_G	13	32893227	A	G	BRCA2	27	0.001	0.969	0.639	0.000242	0.973277	4.97	-0.75	0.529	-1.012	0.0093	0.0606949	0.101	0.304	0.992495	0.8496	0.999879	0.6512	0.601575	0.670488	0.683762	4.76298	0.290457	0.276367	-0.0920501	0.03	Neutral	0.350178	0.649822	ENST00000544455	c.81A>G_p.Ile27Met	I	27	M
13_32893228_A_C	13	32893228	A	C	BRCA2	28	0	1	0.999	0	0.996752	4.87	-1.26	0.701	-1.1723	0.0241	0.163833	0.239	0.273	0.997959	0.97914	1	0.6512	0.601575	0.670488	0.683762	5.86073	0.748925	0.73682	0.0262988	0.29	Neutral	0.350178	0.649822	ENST00000544455	c.82A>C_p.Ser28Arg	S	28	R
13_32893228_A_G	13	32893228	A	G	BRCA2	28	0	1	0.998	0	0.981757	4.88	-1.01	0.437	-1.1627	0.0241	0.136787	0.165	0.207	0.998275	0.97752	1	0.6512	0.601575	0.670488	0.683762	5.57421	0.748627	0.73661	-0.0850884	0.03	Neutral	0.350178	0.649822	ENST00000544455	c.82A>G_p.Ser28Gly	S	28	G
13_32893228_A_T	13	32893228	A	T	BRCA2	28	0	1	0.999	0	0.995582	4.85	-1.26	0.622	-1.1723	0.0241	0.16761	0.227	0.279	0.990692	0.97821	1	0.6512	0.601575	0.670488	0.683762	5.52944	0.748925	0.73682	-0.0293948	0.29	Neutral	0.350178	0.649822	ENST00000544455	c.82A>T_p.Ser28Cys	S	28	C
13_32893229_G_A	13	32893229	G	A	BRCA2	28	0	1	0.999	0	0.986971	4.97	-0.76	0.268	-1.0893	0.0187	0.0663582	0.258	0.284	0.995014	0.97722	1	0.6512	0.601575	0.670488	0.683762	5.94961	0.787127	0.792133	-0.13382	0.03	Neutral	0.350178	0.649822	ENST00000544455	c.83G>A_p.Ser28Asn	S	28	N
13_32893229_G_C	13	32893229	G	C	BRCA2	28	0	1	0.998	0	0.983644	4.89	-0.76	0.429	-1.1674	0.022	0.0847219	0.22	0.215	0.9954	0.98124	1	0.6512	0.601575	0.670488	0.683762	5.79875	0.824286	0.815844	-0.0850884	0.03	Neutral	0.350178	0.649822	ENST00000544455	c.83G>C_p.Ser28Thr	S	28	T
13_32893229_G_T	13	32893229	G	T	BRCA2	28	0	1	0.999	0	0.998238	4.85	-1.51	0.703	-1.2069	0.0265	0.245471	0.248	0.261	0.996006	0.98033	1	0.6512	0.601575	0.670488	0.683762	6.62755	0.824584	0.816055	0.0332605	0.29	Neutral	0.350178	0.649822	ENST00000544455	c.83G>T_p.Ser28Ile	S	28	I
13_32893230_T_A	13	32893230	T	A	BRCA2	28	0	1	0.999	0	0.739864	4.87	-1.26	0.701	-1.0782	0.0182	0.0658697	0.208	0.273	0.996308	0.77757	0.999741	0.6512	0.601575	0.670488	0.683762	5.12199	0.011872	-0.0413787	-0.0224331	0.29	Neutral	0.350178	0.649822	ENST00000544455	c.84T>A_p.Ser28Arg	S	28	R
13_32893230_T_G	13	32893230	T	G	BRCA2	28	0	1	0.999	0	0.739864	4.87	-1.26	0.701	-1.0782	0.0182	0.0639806	0.208	0.273	0.996277	0.78938	0.999741	0.6512	0.601575	0.670488	0.683762	4.80415	0.011872	-0.0413787	-0.0224331	0.29	Neutral	0.350178	0.649822	ENST00000544455	c.84T>G_p.Ser28Arg	S	28	R
13_32893231_C_A	13	32893231	C	A	BRCA2	29	0	0.976	0.634	0.00056	0.767645	5.02	-0.5	0.332	-0.9968	0.0126	0.0544606	0.09	0.211	0.992691	0.94442	1	0.6512	0.601575	0.670488	0.683762	6.23107	0.503613	0.506117	-0.13382	0.03	Neutral	0.350178	0.649822	ENST00000544455	c.85C>A_p.Leu29Ile	L	29	I
13_32893231_C_G	13	32893231	C	G	BRCA2	29	0	0.996	0.786	0.00056	0.851314	4.99	-0.76	0.333	-1.0222	0.0152	0.0639437	0.11	0.184	0.997108	0.95538	1	0.6512	0.601575	0.670488	0.683762	5.57148	0.554668	0.542133	-0.246702	0.03	Neutral	0.350178	0.649822	ENST00000544455	c.85C>G_p.Leu29Val	L	29	V
13_32893231_C_T	13	32893231	C	T	BRCA2	29	0	1	0.976	0.00056	0.969874	4.93	-1.01	0.444	-1.0891	0.0193	0.0768698	0.132	0.215	0.999011	0.94408	1	0.6512	0.601575	0.670488	0.683762	6.19896	0.612414	0.582904	-0.0920501	0.03	Neutral	0.350178	0.649822	ENST00000544455	c.85C>T_p.Leu29Phe	L	29	F
13_32893232_T_A	13	32893232	T	A	BRCA2	29	0	1	0.995	0.00056	0.989606	4.89	-1.77	0.549	-1.1302	0.0198	0.125113	0.126	0.211	0.98222	0.9537	1	0.6512	0.601575	0.670488	0.683762	6.21166	0.679184	0.665024	-0.071165	0.03	Neutral	0.350178	0.649822	ENST00000544455	c.86T>A_p.Leu29His	L	29	H
13_32893232_T_C	13	32893232	T	C	BRCA2	29	0	1	0.988	0.00056	1	4.97	-1.77	0.655	-1.046	0.0168	0.176396	0.16	0.43	0.999031	0.9412	1	0.6512	0.601575	0.670488	0.683762	5.9928	0.639642	0.63963	-0.00154796	0.03	Neutral	0.352272	0.647728	ENST00000544455	c.86T>C_p.Leu29Pro	L	29	P
13_32893232_T_G	13	32893232	T	G	BRCA2	29	0	1	0.988	0.00056	0.994534	4.9	-1.51	0.608	-1.1302	0.0198	0.11992	0.134	0.36	0.997459	0.95599	1	0.6512	0.601575	0.670488	0.683762	6.30203	0.6771	0.663552	-0.0572416	0.03	Neutral	0.350178	0.649822	ENST00000544455	c.86T>G_p.Leu29Arg	L	29	R
13_32893234_A_C	13	32893234	A	C	BRCA2	30	0.019	1	0.988	0.000421	0.868666	5.17	-1.24	0.222	-1.0959	0.0128	0.0395794	0.087	0.249	0.996036	0.93207	0.999989	0.6512	0.601575	0.670488	0.683762	4.50668	0.387083	0.365358	-0.203437	0.29	Neutral	0.350178	0.649822	ENST00000544455	c.88A>C_p.Asn30His	N	30	H
13_32893234_A_G	13	32893234	A	G	BRCA2	30	0.124	0.991	0.634	0.000421	0.937574	5.53	-1.26	0.267	-0.8669	0.0051	0.0762938	0.089	0.249	0.99653	0.92444	0.999989	0.6512	0.601575	0.670488	0.683762	3.6837	0.160665	0.200636	-0.196476	0.03	Neutral	0.345427	0.654573	ENST00000544455	c.88A>G_p.Asn30Asp	N	30	D
13_32893234_A_T	13	32893234	A	T	BRCA2	30	0.001	1	0.994	0.000421	0.615494	5.16	-2	0.486	-1.1085	0.0129	0.0804331	0.114	0.316	0.99358	0.93321	0.999989	0.6512	0.601575	0.670488	0.683762	5.18172	0.395483	0.37227	-0.0990118	0.29	Neutral	0.350178	0.649822	ENST00000544455	c.88A>T_p.Asn30Tyr	N	30	Y
13_32893235_A_C	13	32893235	A	C	BRCA2	30	0.001	1	0.984	0.000421	0.514783	5.19	-1.51	0.33	-1.1289	0.0156	0.0663397	0.1	0.254	0.996617	0.93886	1	0.6512	0.601575	0.670488	0.683762	5.42698	0.643217	0.631503	-0.126859	0.03	Neutral	0.350178	0.649822	ENST00000544455	c.89A>C_p.Asn30Thr	N	30	T
13_32893235_A_G	13	32893235	A	G	BRCA2	30	0.003	1	0.965	0.000421	0.776389	5.21	-1.26	0.226	-1.1618	0.0151	0.0768791	0.097	0.261	0.998573	0.94237	1	0.6512	0.601575	0.670488	0.683762	4.94984	0.635353	0.625624	-0.17559	0.03	Neutral	0.350178	0.649822	ENST00000544455	c.89A>G_p.Asn30Ser	N	30	S
13_32893235_A_T	13	32893235	A	T	BRCA2	30	0	1	0.988	0.000421	0.739296	5.16	-2.26	0.511	-1.0616	0.0158	0.106028	0.112	0.32	0.99232	0.9342	1	0.6512	0.601575	0.670488	0.683762	6.03768	0.644408	0.632345	-0.0781267	0.29	Neutral	0.350178	0.649822	ENST00000544455	c.89A>T_p.Asn30Ile	N	30	I
13_32893236_T_A	13	32893236	T	A	BRCA2	30	0.001	1	0.984	0.000421	0.900383	5.2	-1.51	0.278	-1.1908	0.012	0.123584	0.14	0.367	0.996477	0.74606	0.999896	0.6512	0.601575	0.670488	0.683762	4.92596	0.164108	0.0397667	-0.161667	0.29	Neutral	0.350178	0.649822	ENST00000544455	c.90T>A_p.Asn30Lys	N	30	K
13_32893236_T_G	13	32893236	T	G	BRCA2	30	0.001	1	0.984	0.000421	0.906849	5.2	-1.51	0.278	-1.1878	0.012	0.119753	0.14	0.367	0.996381	0.76007	0.999896	0.6512	0.601575	0.670488	0.683762	4.77446	0.164108	0.0397667	-0.161667	0.29	Neutral	0.350178	0.649822	ENST00000544455	c.90T>G_p.Asn30Lys	N	30	K
13_32893237_T_A	13	32893237	T	A	BRCA2	31	0	1	0.999	8e-06	0.999589	3.14	-3.53	0.813	-1.1574	0.0711	0.103863	0.366	0.658	0.996132	0.95727	1	0.6512	0.601575	0.670488	0.683762	6.04146	0.734016	0.721144	0.0819924	0.81	Neutral	0.36834	0.63166	ENST00000544455	c.91T>A_p.Trp31Arg	W	31	R
13_32893237_T_C	13	32893237	T	C	BRCA2	31	0	1	0.999	8e-06	0.999589	3.14	-3.53	0.813	-1.1574	0.0711	0.111008	0.366	0.658	0.99584	0.95141	1	0.6512	0.601575	0.670488	0.683762	5.58462	0.734016	0.721144	0.0819924	0.81	Neutral	0.36834	0.63166	ENST00000544455	c.91T>C_p.Trp31Arg	W	31	R
13_32893237_T_G	13	32893237	T	G	BRCA2	31	0	1	0.999	8e-06	0.999849	3.15	-3.28	0.814	-1.1574	0.0711	0.132425	0.361	0.593	0.976803	0.95919	1	0.6512	0.601575	0.670488	0.683762	5.86332	0.734016	0.721144	0.0819924	0.81	Neutral	0.36834	0.63166	ENST00000544455	c.91T>G_p.Trp31Gly	W	31	G
13_32893238_G_A	13	32893238	G	A	BRCA2	31	NA	NA	NA	8e-06	1	NA	NA	NA	NA	NA	NA	NA	NA	0.99289	0.9695	1	0.6512	0.601575	0.670488	0.683762	11.2131	0.970744	0.866164	NA	NA	Neutral	0.49318	0.50682	ENST00000544455	c.92G>A_p.Trp31X	W	31	X
13_32893238_G_C	13	32893238	G	C	BRCA2	31	0	1	0.999	8e-06	1	3.14	-3.53	0.811	-1.1809	0.0775	0.0689068	0.383	0.57	0.990768	0.97542	1	0.6512	0.601575	0.670488	0.683762	6.25753	0.835042	0.827052	0.0959158	0.81	Neutral	0.368193	0.631807	ENST00000544455	c.92G>C_p.Trp31Ser	W	31	S
13_32893238_G_T	13	32893238	G	T	BRCA2	31	0	1	0.999	8e-06	0.999923	3.15	-3.28	0.749	-1.1809	0.0775	0.0691316	0.351	0.619	0.987865	0.974	1	0.6512	0.601575	0.670488	0.683762	6.24378	0.835042	0.827052	-0.0566347	0.66	Neutral	0.35461	0.64539	ENST00000544455	c.92G>T_p.Trp31Leu	W	31	L
13_32893239_G_A	13	32893239	G	A	BRCA2	31	NA	NA	NA	8e-06	1	NA	NA	NA	NA	NA	NA	NA	NA	0.99289	0.9695	1	0.6512	0.601575	0.670488	0.683762	11.3076	0.970894	0.866366	NA	NA	Neutral	0.49318	0.50682	ENST00000544455	c.93G>A_p.Trp31X	W	31	X
13_32893239_G_C	13	32893239	G	C	BRCA2	31	0	1	1	8e-06	1	3.14	-3.28	0.819	-1.1809	0.0775	0.0696924	0.418	0.628	0.991981	0.97542	1	0.6512	0.601575	0.670488	0.683762	4.74455	0.83549	0.827464	0.102878	0.81	Neutral	0.368193	0.631807	ENST00000544455	c.93G>C_p.Trp31Cys	W	31	C
13_32893239_G_T	13	32893239	G	T	BRCA2	31	0	1	1	8e-06	1	3.14	-3.28	0.819	-1.1809	0.0775	0.0704202	0.418	0.628	0.992156	0.974	1	0.6512	0.601575	0.670488	0.683762	4.90683	0.83549	0.827464	0.102878	0.81	Neutral	0.368193	0.631807	ENST00000544455	c.93G>T_p.Trp31Cys	W	31	C
13_32893240_T_A	13	32893240	T	A	BRCA2	32	0	1	0.999	2e-06	0.999423	3.93	-1.51	0.727	-1.2154	0.0417	0.267825	0.242	0.399	0.990598	0.95727	1	0.6512	0.601575	0.670488	0.683762	6.42989	0.73477	0.722152	0.0471839	0.29	Neutral	0.350178	0.649822	ENST00000544455	c.94T>A_p.Phe32Ile	F	32	I
13_32893240_T_C	13	32893240	T	C	BRCA2	32	0	1	0.998	2e-06	0.999442	3.97	-1.51	0.9	-1.2154	0.0417	0.226533	0.316	0.673	0.998794	0.95141	1	0.6512	0.601575	0.670488	0.683762	6.05532	0.734472	0.721941	0.200341	0.29	Neutral	0.385619	0.614381	ENST00000544455	c.94T>C_p.Phe32Leu	F	32	L
13_32893240_T_G	13	32893240	T	G	BRCA2	32	0	1	0.999	2e-06	0.999712	3.93	-1.77	0.753	-1.2154	0.0417	0.308131	0.284	0.395	0.990244	0.95919	1	0.6512	0.601575	0.670488	0.683762	6.14428	0.73477	0.722152	0.0541456	0.66	Neutral	0.358886	0.641114	ENST00000544455	c.94T>G_p.Phe32Val	F	32	V
13_32893241_T_A	13	32893241	T	A	BRCA2	32	0	1	0.998	2e-06	0.993588	3.99	-0.76	0.577	-1.2076	0.0417	0.168294	0.18	0.385	0.996533	0.95727	1	0.6512	0.601575	0.670488	0.683762	6.28722	0.734472	0.721941	-0.0502799	0.29	Neutral	0.350178	0.649822	ENST00000544455	c.95T>A_p.Phe32Tyr	F	32	Y
13_32893241_T_C	13	32893241	T	C	BRCA2	32	0	1	0.999	2e-06	0.99923	3.92	-2.02	0.858	-1.2154	0.0417	0.275378	0.311	0.491	0.99875	0.95141	1	0.6512	0.601575	0.670488	0.683762	6.22345	0.73477	0.722152	0.158571	0.81	Neutral	0.371995	0.628005	ENST00000544455	c.95T>C_p.Phe32Ser	F	32	S
13_32893241_T_G	13	32893241	T	G	BRCA2	32	0	1	1	2e-06	0.999499	3.91	-2.02	0.82	-1.2154	0.0417	0.287068	0.313	0.461	0.994723	0.95919	1	0.6512	0.601575	0.670488	0.683762	5.77731	0.735067	0.722362	0.0959158	0.81	Neutral	0.368054	0.631946	ENST00000544455	c.95T>G_p.Phe32Cys	F	32	C
13_32893242_T_A	13	32893242	T	A	BRCA2	32	0	1	0.998	2e-06	0.99887	3.97	-1.51	0.9	-1.2154	0.0417	0.240199	0.306	0.673	0.998844	0.92849	1	0.6512	0.601575	0.670488	0.683762	6.30753	0.66369	0.648304	0.186418	0.29	Neutral	0.38597	0.61403	ENST00000544455	c.96T>A_p.Phe32Leu	F	32	L
13_32893242_T_G	13	32893242	T	G	BRCA2	32	0	1	0.998	2e-06	0.99883	3.97	-1.51	0.9	-1.2154	0.0417	0.221156	0.306	0.673	0.998829	0.93252	1	0.6512	0.601575	0.670488	0.683762	6.22425	0.66369	0.648304	0.186418	0.29	Neutral	0.38597	0.61403	ENST00000544455	c.96T>G_p.Phe32Leu	F	32	L
13_32893243_G_A	13	32893243	G	A	BRCA2	33	0	0.976	0.634	0.00074	0.993992	3.97	-1.01	0.444	-1.1295	0.0253	0.0589147	0.125	0.358	0.999306	0.92622	1	0.6512	0.601575	0.65145	0.683762	6.21752	0.520991	0.524261	-0.0920501	0.03	Neutral	0.358277	0.641723	ENST00000544455	c.97G>A_p.Glu33Lys	E	33	K
13_32893243_G_C	13	32893243	G	C	BRCA2	33	0	0.999	0.968	0.00074	0.973747	3.97	-0.76	0.27	-1.1586	0.0382	0.0522699	0.116	0.214	0.997198	0.94913	1	0.6512	0.601575	0.65145	0.683762	5.32127	0.62712	0.599163	-0.140782	0.03	Neutral	0.350178	0.649822	ENST00000544455	c.97G>C_p.Glu33Gln	E	33	Q
13_32893243_G_T	13	32893243	G	T	BRCA2	33	NA	NA	NA	0.00074	1	NA	NA	NA	NA	NA	NA	NA	NA	0.996968	0.94526	1	0.6512	0.601575	0.65145	0.683762	11.7069	0.992787	0.83335	NA	NA	Neutral	0.491797	0.508203	ENST00000544455	c.97G>T_p.Glu33X	E	33	X
13_32893244_A_C	13	32893244	A	C	BRCA2	33	0	0.999	0.952	0.00074	0.99653	3.97	-1.51	0.373	-1.2162	0.0392	0.147374	0.146	0.223	0.99695	0.97179	1	0.6512	0.601575	0.65145	0.683762	4.1933	0.744945	0.737529	-0.0850884	0.29	Neutral	0.350178	0.649822	ENST00000544455	c.98A>C_p.Glu33Ala	E	33	A
13_32893244_A_G	13	32893244	A	G	BRCA2	33	0	1	0.968	0.00074	0.996917	3.97	-1.77	0.332	-1.2161	0.0402	0.154889	0.173	0.194	0.999154	0.96992	1	0.6512	0.601575	0.65145	0.683762	4.83842	0.749999	0.741096	-0.105973	0.03	Neutral	0.352272	0.647728	ENST00000544455	c.98A>G_p.Glu33Gly	E	33	G
13_32893244_A_T	13	32893244	A	T	BRCA2	33	0	1	0.976	0.00074	0.998582	3.95	-1.77	0.446	-1.216	0.0407	0.167834	0.202	0.287	0.993298	0.97027	1	0.6512	0.601575	0.65145	0.683762	4.61673	0.752382	0.742779	-0.071165	0.29	Neutral	0.350178	0.649822	ENST00000544455	c.98A>T_p.Glu33Val	E	33	V
13_32893245_A_C	13	32893245	A	C	BRCA2	33	0	0.903	0.351	0.00074	0.852231	4	-0.76	0.266	-0.9784	0.0139	0.0401806	0.083	0.156	0.997351	0.80815	0.99982	0.6512	0.601575	0.65145	0.683762	2.85282	-0.0378644	-0.0353319	-0.17559	0.03	Neutral	0.350178	0.649822	ENST00000544455	c.99A>C_p.Glu33Asp	E	33	D
13_32893245_A_T	13	32893245	A	T	BRCA2	33	0	0.903	0.351	0.00074	0.843884	4	-0.76	0.266	-0.9788	0.0139	0.0396743	0.083	0.156	0.997173	0.76609	0.99982	0.6512	0.601575	0.65145	0.683762	3.00228	-0.0378644	-0.0353319	-0.17559	0.03	Neutral	0.350178	0.649822	ENST00000544455	c.99A>T_p.Glu33Asp	E	33	D
13_32893246_G_A	13	32893246	G	A	BRCA2	34	0	1	0.998	2e-06	0.99967	3.97	-1.01	0.53	-1.2444	0.0456	0.179604	0.227	0.224	0.999347	0.9695	1	0.6512	0.601575	0.670488	0.683762	6.74363	0.835045	0.827245	-0.0502799	0.03	Neutral	0.358277	0.641723	ENST00000544455	c.100G>A_p.Glu34Lys	E	34	K
13_32893246_G_C	13	32893246	G	C	BRCA2	34	0	1	0.999	2e-06	0.998682	3.97	-0.76	0.3	-1.2444	0.0456	0.121287	0.252	0.161	0.997863	0.97542	1	0.6512	0.601575	0.670488	0.683762	5.87267	0.835343	0.827455	-0.112935	0.03	Neutral	0.350178	0.649822	ENST00000544455	c.100G>C_p.Glu34Gln	E	34	Q
13_32893246_G_T	13	32893246	G	T	BRCA2	34	NA	NA	NA	2e-06	1	NA	NA	NA	NA	NA	NA	NA	NA	0.99738	0.974	1	0.6512	0.601575	0.670488	0.683762	12.4478	1.19149	1.05492	NA	NA	Damaging	0.508907	0.491093	ENST00000544455	c.100G>T_p.Glu34X	E	34	X
13_32893247_A_C	13	32893247	A	C	BRCA2	34	0	1	0.998	2e-06	0.999244	3.97	-1.51	0.484	-1.2154	0.0417	0.212546	0.186	0.161	0.996951	0.97179	1	0.6512	0.601575	0.670488	0.683762	4.16692	0.758934	0.747406	-0.0642033	0.03	Neutral	0.350178	0.649822	ENST00000544455	c.101A>C_p.Glu34Ala	E	34	A
13_32893247_A_G	13	32893247	A	G	BRCA2	34	0	1	0.999	2e-06	0.999299	3.97	-1.77	0.519	-1.2154	0.0417	0.257103	0.251	0.159	0.999153	0.96992	1	0.6512	0.601575	0.670488	0.683762	5.95853	0.759232	0.747616	-0.0572416	0.03	Neutral	0.352272	0.647728	ENST00000544455	c.101A>G_p.Glu34Gly	E	34	G
13_32893247_A_T	13	32893247	A	T	BRCA2	34	0	1	0.999	2e-06	0.999678	3.95	-1.77	0.495	-1.2154	0.0417	0.281749	0.253	0.211	0.9933	0.97027	1	0.6512	0.601575	0.670488	0.683762	6.08483	0.759232	0.747616	-0.0572416	0.03	Neutral	0.350178	0.649822	ENST00000544455	c.101A>T_p.Glu34Val	E	34	V
13_32893248_A_C	13	32893248	A	C	BRCA2	34	0	1	0.998	2e-06	0.763088	4	-0.76	0.323	-1.086	0.0326	0.040292	0.12	0.121	0.997231	0.81978	0.999714	0.6512	0.601575	0.670488	0.683762	3.52597	0.388493	0.319121	-0.147744	0.03	Neutral	0.350178	0.649822	ENST00000544455	c.102A>C_p.Glu34Asp	E	34	D
13_32893248_A_T	13	32893248	A	T	BRCA2	34	0	1	0.998	2e-06	0.763088	4	-0.76	0.323	-1.086	0.0326	0.0416275	0.12	0.121	0.997097	0.79676	0.999714	0.6512	0.601575	0.670488	0.683762	3.62636	0.388493	0.319121	-0.147744	0.03	Neutral	0.350178	0.649822	ENST00000544455	c.102A>T_p.Glu34Asp	E	34	D
13_32893249_C_A	13	32893249	C	A	BRCA2	35	0	1	0.998	1.8e-05	0.997253	4.03	-0.5	0.332	-1.2444	0.0456	0.149172	0.244	0.106	0.995658	0.96347	1	0.6512	0.601575	0.670488	0.683762	6.68011	0.796825	0.787458	-0.105973	0.03	Neutral	0.350178	0.649822	ENST00000544455	c.103C>A_p.Leu35Ile	L	35	I
13_32893249_C_G	13	32893249	C	G	BRCA2	35	0	1	0.998	1.8e-05	0.998474	4.01	-0.76	0.343	-1.2444	0.0456	0.118631	0.257	0.107	0.99857	0.96539	1	0.6512	0.601575	0.670488	0.683762	5.78908	0.796825	0.787458	-0.0990118	0.03	Neutral	0.350178	0.649822	ENST00000544455	c.103C>G_p.Leu35Val	L	35	V
13_32893249_C_T	13	32893249	C	T	BRCA2	35	0	1	0.999	1.8e-05	0.99974	3.99	-1.01	0.358	-1.2444	0.0456	0.145486	0.282	0.116	0.999145	0.95537	1	0.6512	0.601575	0.670488	0.683762	6.3683	0.797122	0.787669	-0.0920501	0.03	Neutral	0.352272	0.647728	ENST00000544455	c.103C>T_p.Leu35Phe	L	35	F
13_32893250_T_A	13	32893250	T	A	BRCA2	35	0	1	1	1.8e-05	0.999642	3.96	-1.77	0.542	-1.2154	0.0417	0.339278	0.198	0.183	0.984646	0.95727	1	0.6512	0.601575	0.670488	0.683762	6.35086	0.734917	0.72216	-0.0572416	0.03	Neutral	0.361171	0.638829	ENST00000544455	c.104T>A_p.Leu35His	L	35	H
13_32893250_T_C	13	32893250	T	C	BRCA2	35	0	1	0.999	1.8e-05	1	3.96	-1.77	0.681	-1.2154	0.0417	0.377492	0.236	0.324	0.999047	0.95141	1	0.6512	0.601575	0.670488	0.683762	5.91423	0.734619	0.72195	0.0262988	0.03	Neutral	0.364876	0.635124	ENST00000544455	c.104T>C_p.Leu35Pro	L	35	P
13_32893250_T_G	13	32893250	T	G	BRCA2	35	0	1	0.999	1.8e-05	0.999812	3.96	-1.51	0.647	-1.2154	0.0417	0.305756	0.19	0.214	0.997563	0.95919	1	0.6512	0.601575	0.670488	0.683762	6.19315	0.734619	0.72195	-0.00154796	0.03	Neutral	0.358886	0.641114	ENST00000544455	c.104T>G_p.Leu35Arg	L	35	R
13_32893252_T_A	13	32893252	T	A	BRCA2	36	0.226	0.911	0.382	0.014467	0.899346	5.71	-0.56	0.338	-0.8353	0.0031	0.197861	0.088	0.157	0.993578	0.63185	0.999998	0.6512	0.601575	0.670488	0.683762	3.96751	0.311457	0.379879	-0.154705	0.03	Neutral	0.345427	0.654573	ENST00000544455	c.106T>A_p.Ser36Thr	S	36	T
13_32893252_T_C	13	32893252	T	C	BRCA2	36	0.002	1	0.973	0.014467	0.587734	5.51	-1.16	0.469	-1.092	0.0097	0.0939352	0.092	0.141	0.99876	0.82565	0.999998	0.6512	0.601575	0.670488	0.683762	5.66004	0.607352	0.589916	-0.0920501	0.03	Neutral	0.350178	0.649822	ENST00000544455	c.106T>C_p.Ser36Pro	S	36	P
13_32893252_T_G	13	32893252	T	G	BRCA2	36	0.004	0.991	0.787	0.014467	0.967759	5.58	-0.67	0.286	-0.9984	0.0077	0.0500468	0.058	0.194	0.996846	0.83134	0.999998	0.6512	0.601575	0.670488	0.683762	3.79115	0.549351	0.548974	-0.161667	0.03	Neutral	0.350178	0.649822	ENST00000544455	c.106T>G_p.Ser36Ala	S	36	A
13_32893253_C_A	13	32893253	C	A	BRCA2	36	0	1	0.98	0.014467	0.5308	5.5	-1.37	0.437	-1.0468	0.0119	0.122877	0.101	0.243	0.993687	0.83827	0.999968	0.6512	0.601575	0.670488	0.683762	3.96481	0.534239	0.501137	-0.0990118	0.03	Neutral	0.350178	0.649822	ENST00000544455	c.107C>A_p.Ser36Tyr	S	36	Y
13_32893253_C_G	13	32893253	C	G	BRCA2	36	0.031	0.951	0.455	0.014467	0.616477	5.49	-1.09	0.396	-0.9979	0.0062	0.0904932	0.079	0.269	0.990046	0.72786	0.999968	0.6512	0.601575	0.670488	0.683762	3.49341	0.354885	0.373268	-0.13382	0.03	Neutral	0.350178	0.649822	ENST00000544455	c.107C>G_p.Ser36Cys	S	36	C
13_32893253_C_T	13	32893253	C	T	BRCA2	36	0.024	1	0.98	0.014467	0.676158	5.52	-1.36	0.406	-0.9078	0.0104	0.167329	0.081	0.241	0.997443	0.81451	0.999968	0.6512	0.601575	0.670488	0.683762	5.52461	0.490703	0.471906	-0.253233	0.03	Neutral	0.345427	0.654573	ENST00000544455	c.107C>T_p.Ser36Phe	S	36	F
13_32893255_T_A	13	32893255	T	A	BRCA2	37	0.047	0.935	0.494	0.153046	0.970744	5.55	-0.64	0.343	-0.827	0.0053	0.0638642	0.102	0.108	0.994107	0.76119	0.999996	0.6512	0.601575	0.670488	0.683762	3.97553	0.361043	0.418225	-0.161667	0.03	Neutral	0.3476	0.6524	ENST00000544455	c.109T>A_p.Ser37Thr	S	37	T
13_32893255_T_C	13	32893255	T	C	BRCA2	37	0.052	0.994	0.832	0.153046	0.845082	5.51	-1.15	0.382	-0.9661	0.0082	0.0512633	0.096	0.124	0.998439	0.7733	0.999996	0.6512	0.601575	0.670488	0.683762	2.61757	0.496412	0.51632	-0.147744	0.03	Neutral	0.352365	0.647635	ENST00000544455	c.109T>C_p.Ser37Pro	S	37	P
13_32893255_T_G	13	32893255	T	G	BRCA2	37	0.323	0.217	0.033	0.153046	0.991662	5.67	-0.64	0.296	-0.8649	0.0036	0.115889	0.081	0.13	0.996426	0.69396	0.999996	0.6512	0.601575	0.670488	0.683762	2.02013	-0.0500448	0.127583	-0.203437	0.03	Neutral	0.3476	0.6524	ENST00000544455	c.109T>G_p.Ser37Ala	S	37	A
13_32893256_C_A	13	32893256	C	A	BRCA2	37	NA	NA	NA	0.153046	1	NA	NA	NA	NA	NA	NA	NA	NA	0.994952	0.82419	0.99983	0.6512	0.601575	0.670488	0.683762	9.24637	0.508118	0.337152	NA	NA	Neutral	0.467565	0.532435	ENST00000544455	c.110C>A_p.Ser37X	S	37	X
13_32893256_C_G	13	32893256	C	G	BRCA2	37	NA	NA	NA	0.153046	1	NA	NA	NA	NA	NA	NA	NA	NA	0.994673	0.83449	0.99983	0.6512	0.601575	0.670488	0.683762	9.20141	0.607317	0.42191	NA	NA	Neutral	0.467565	0.532435	ENST00000544455	c.110C>G_p.Ser37X	S	37	X
13_32893256_C_T	13	32893256	C	T	BRCA2	37	0.257	0.022	0.011	0.153046	0.768021	5.58	-1.17	0.432	-0.9847	0.0023	0.0482498	0.101	0.255	0.99441	0.64357	0.99983	0.6512	0.601575	0.670488	0.683762	2.59839	-0.514854	-0.331868	-0.182552	0.03	Neutral	0.352365	0.647635	ENST00000544455	c.110C>T_p.Ser37Leu	S	37	L
13_32893258_G_A	13	32893258	G	A	BRCA2	38	0	0.991	0.634	2e-06	0.965266	5.09	-1.01	0.437	-0.9742	0.0121	0.0665358	0.154	0.176	0.999295	0.91461	1	0.6512	0.601575	0.670488	0.683762	6.23512	0.508223	0.508302	-0.0920501	0.03	Neutral	0.358277	0.641723	ENST00000544455	c.112G>A_p.Glu38Lys	E	38	K
13_32893258_G_C	13	32893258	G	C	BRCA2	38	0	1	0.968	2e-06	0.856926	5.05	-0.76	0.302	-1.0619	0.0184	0.0550228	0.172	0.097	0.997123	0.93371	1	0.6512	0.601575	0.670488	0.683762	5.3872	0.610303	0.580372	-0.13382	0.03	Neutral	0.350178	0.649822	ENST00000544455	c.112G>C_p.Glu38Gln	E	38	Q
13_32893258_G_T	13	32893258	G	T	BRCA2	38	NA	NA	NA	2e-06	1	NA	NA	NA	NA	NA	NA	NA	NA	0.996859	0.93288	1	0.6512	0.601575	0.670488	0.683762	11.501	0.979961	0.81709	NA	NA	Neutral	0.491829	0.508171	ENST00000544455	c.112G>T_p.Glu38X	E	38	X
13_32893259_A_C	13	32893259	A	C	BRCA2	38	0	0.999	0.952	2e-06	0.980356	5.05	-1.51	0.395	-1.1178	0.0189	0.0858182	0.154	0.113	0.996831	0.97179	1	0.6512	0.601575	0.670488	0.683762	5.16994	0.724092	0.712624	-0.0850884	0.03	Neutral	0.350178	0.649822	ENST00000544455	c.113A>C_p.Glu38Ala	E	38	A
13_32893259_A_G	13	32893259	A	G	BRCA2	38	0	1	0.976	2e-06	0.983597	5.03	-1.77	0.434	-1.1245	0.0196	0.104346	0.169	0.121	0.999166	0.96992	1	0.6512	0.601575	0.670488	0.683762	5.77469	0.731529	0.717874	-0.0781267	0.03	Neutral	0.352272	0.647728	ENST00000544455	c.113A>G_p.Glu38Gly	E	38	G
13_32893259_A_T	13	32893259	A	T	BRCA2	38	0	1	0.976	2e-06	0.991532	5.02	-1.77	0.433	-1.1281	0.0196	0.111825	0.17	0.167	0.993128	0.97027	1	0.6512	0.601575	0.670488	0.683762	5.81582	0.731529	0.717874	-0.0781267	0.29	Neutral	0.350178	0.649822	ENST00000544455	c.113A>T_p.Glu38Val	E	38	V
13_32893260_A_C	13	32893260	A	C	BRCA2	38	0	1	0.965	2e-06	0.84311	5.07	-0.76	0.318	-1.058	0.0166	0.0472891	0.114	0.102	0.997623	0.93048	0.999999	0.6512	0.601575	0.670488	0.683762	4.8167	0.524561	0.48418	-0.126859	0.03	Neutral	0.350178	0.649822	ENST00000544455	c.114A>C_p.Glu38Asp	E	38	D
13_32893260_A_T	13	32893260	A	T	BRCA2	38	0	1	0.965	2e-06	0.82814	5.07	-0.76	0.318	-1.0574	0.0166	0.0478865	0.114	0.102	0.997514	0.92433	0.999999	0.6512	0.601575	0.670488	0.683762	4.95059	0.524561	0.48418	-0.126859	0.03	Neutral	0.350178	0.649822	ENST00000544455	c.114A>T_p.Glu38Asp	E	38	D
13_32893261_G_A	13	32893261	G	A	BRCA2	39	0	1	0.999	4e-06	0.998579	4.05	-1.01	0.574	-1.2444	0.0456	0.10382	0.238	0.137	0.999135	0.95813	1	0.6512	0.601575	0.670488	0.683762	6.21939	0.750122	0.727382	-0.0502799	0.03	Neutral	0.352272	0.647728	ENST00000544455	c.115G>A_p.Ala39Thr	A	39	T
13_32893261_G_C	13	32893261	G	C	BRCA2	39	0	1	0.999	4e-06	0.999547	4.03	-1.26	0.648	-1.2444	0.0456	0.114142	0.227	0.235	0.998037	0.96748	1	0.6512	0.601575	0.670488	0.683762	5.89361	0.750122	0.727382	-0.00154796	0.03	Neutral	0.350178	0.649822	ENST00000544455	c.115G>C_p.Ala39Pro	A	39	P
13_32893261_G_T	13	32893261	G	T	BRCA2	39	0	1	0.998	4e-06	0.99635	4.07	-0.76	0.504	-1.2444	0.0456	0.122726	0.225	0.176	0.997205	0.96534	1	0.6512	0.601575	0.670488	0.683762	5.52379	0.749824	0.727172	-0.071165	0.03	Neutral	0.350178	0.649822	ENST00000544455	c.115G>T_p.Ala39Ser	A	39	S
13_32893262_C_A	13	32893262	C	A	BRCA2	39	0	1	0.999	4e-06	0.999753	4.02	-1.51	0.616	-1.2444	0.0456	0.1287	0.227	0.116	0.997052	0.95013	1	0.6512	0.601575	0.670488	0.683762	6.34473	0.688816	0.655794	-0.0502799	0.03	Neutral	0.350178	0.649822	ENST00000544455	c.116C>A_p.Ala39Asp	A	39	D
13_32893262_C_G	13	32893262	C	G	BRCA2	39	0	1	0.998	4e-06	0.998521	4.05	-1.01	0.495	-1.2444	0.0456	0.112372	0.226	0.155	0.997917	0.94875	1	0.6512	0.601575	0.670488	0.683762	5.5926	0.688518	0.655583	-0.0850884	0.03	Neutral	0.350178	0.649822	ENST00000544455	c.116C>G_p.Ala39Gly	A	39	G
13_32893262_C_T	13	32893262	C	T	BRCA2	39	0	1	0.999	4e-06	0.998812	4.04	-1.01	0.603	-1.2444	0.0456	0.0951664	0.242	NA	0.999036	0.93915	1	0.6512	0.601575	0.670488	0.683762	6.02617	0.688816	0.655794	-0.0572416	0.03	Neutral	0.352272	0.647728	ENST00000544455	c.116C>T_p.Ala39Val	A	39	V
13_32893264_C_A	13	32893264	C	A	BRCA2	40	0.006	0.056	0.033	0.007268	0.996102	5.32	-1.55	0.182	-0.9334	0.0051	0.0316482	0.051	0.266	0.741484	0.40478	0.999753	0.6512	0.601575	0.670488	0.683762	-0.223671	-1.40408	-1.37619	-0.259131	0.03	Neutral	0.350086	0.649914	ENST00000544455	c.118C>A_p.Pro40Thr	P	40	T
13_32893264_C_G	13	32893264	C	G	BRCA2	40	0.083	0.014	0.011	0.007268	0.997472	5.35	-1.44	0.241	-0.932	0.005	0.0167239	0.062	0.242	0.447433	0.41844	0.999753	0.6512	0.601575	0.670488	0.683762	-1.89115	-1.4338	-1.39874	-0.238246	0.03	Neutral	0.350086	0.649914	ENST00000544455	c.118C>G_p.Pro40Ala	P	40	A
13_32893264_C_T	13	32893264	C	T	BRCA2	40	0.04	0.006	0.011	0.007268	0.995618	5.42	-1.54	0.168	-0.913	0.0037	0.0356541	0.061	0.27	0.58844	0.29034	0.999753	0.6512	0.601575	0.670488	0.683762	-1.07464	-1.47083	-1.42205	-0.259131	0.03	Neutral	0.345336	0.654664	ENST00000544455	c.118C>T_p.Pro40Ser	P	40	S
13_32893265_C_A	13	32893265	C	A	BRCA2	40	0.002	0.297	0.05	0.007268	0.993771	5.3	-1.64	0.232	-0.967	0.0056	0.0484321	0.06	0.239	0.903206	0.56872	0.999998	0.6512	0.601575	0.670488	0.683762	3.62389	-0.300828	-0.312448	-0.196476	0.03	Neutral	0.350178	0.649822	ENST00000544455	c.119C>A_p.Pro40Gln	P	40	Q
13_32893265_C_G	13	32893265	C	G	BRCA2	40	0.002	0.747	0.235	0.007268	0.987749	5.3	-1.84	0.298	-0.9412	0.0056	0.0487317	0.069	0.275	0.957956	0.60554	0.999998	0.6512	0.601575	0.670488	0.683762	3.17521	-0.115572	-0.182489	-0.17559	0.03	Neutral	0.350178	0.649822	ENST00000544455	c.119C>G_p.Pro40Arg	P	40	R
13_32893265_C_T	13	32893265	C	T	BRCA2	40	0.107	0.148	0.055	0.007268	0.753101	5.4	-2.05	0.2	-0.9592	0.0054	0.0430612	0.052	0.294	0.97092	0.41536	0.999998	0.6512	0.601575	0.670488	0.683762	2.35826	-0.379358	-0.365124	-0.231284	0.03	Neutral	0.350178	0.649822	ENST00000544455	c.119C>T_p.Pro40Leu	P	40	L
13_32893267_C_A	13	32893267	C	A	BRCA2	41	0.002	0.999	0.902	0.000135	0.948876	5.28	-1.62	0.239	-1.1387	0.0148	0.0901065	0.179	0.205	0.968516	0.63832	1	0.6512	0.601575	0.670488	0.683762	3.95251	0.250003	0.112037	-0.182552	0.03	Neutral	0.350178	0.649822	ENST00000544455	c.121C>A_p.Pro41Thr	P	41	T
13_32893267_C_G	13	32893267	C	G	BRCA2	41	0.005	0.997	0.859	0.000135	0.964269	5.29	-1.62	0.258	-1.1176	0.014	0.0669416	0.174	0.175	0.91937	0.65198	1	0.6512	0.601575	0.670488	0.683762	2.00293	0.232209	0.098821	-0.311933	0.03	Neutral	0.350178	0.649822	ENST00000544455	c.121C>G_p.Pro41Ala	P	41	A
13_32893267_C_T	13	32893267	C	T	BRCA2	41	0.003	0.999	0.927	0.000135	0.943109	5.29	-1.66	0.234	-1.1473	0.0153	0.0984418	0.185	0.239	0.988054	0.57254	1	0.6512	0.601575	0.670488	0.683762	2.88824	0.257449	0.117295	-0.189514	0.03	Neutral	0.350178	0.649822	ENST00000544455	c.121C>T_p.Pro41Ser	P	41	S
13_32893268_C_A	13	32893268	C	A	BRCA2	41	0.001	1	0.962	0.000135	0.998378	5.25	-1.91	0.26	-1.0655	0.0109	0.0952516	0.071	0.231	0.987372	0.22562	0.999599	0.6512	0.601575	0.670488	0.683762	3.27859	-0.35338	-0.576888	-0.189514	0.03	Neutral	0.350178	0.649822	ENST00000544455	c.122C>A_p.Pro41His	P	41	H
13_32893268_C_G	13	32893268	C	G	BRCA2	41	0.003	1	0.945	0.000135	0.996885	5.38	-1.88	0.253	-1.0305	0.0094	0.0885626	0.064	0.234	0.947107	0.25667	0.999599	0.6512	0.601575	0.670488	0.683762	2.3643	-0.39757	-0.605927	-0.196476	0.03	Neutral	0.350178	0.649822	ENST00000544455	c.122C>G_p.Pro41Arg	P	41	R
13_32893268_C_T	13	32893268	C	T	BRCA2	41	0.092	0.414	0.092	0.000135	0.556859	5.31	-1.85	0.169	-0.9238	0.0036	0.446137	0.095	0.245	0.49696	0.16065	0.999599	0.6512	0.601575	0.670488	0.683762	0.364651	-0.900457	-0.963609	-0.252169	0.03	Neutral	0.36125	0.63875	ENST00000544455	c.122C>T_p.Pro41Leu	P	41	L
13_32893270_T_A	13	32893270	T	A	BRCA2	42	0	0.998	0.816	0.000515	0.959674	4.98	-1.77	0.3	-1.0275	0.0147	0.0730885	0.139	0.227	0.937302	0.93965	1	0.6512	0.601575	0.670488	0.683762	4.34294	0.3444	0.262643	-0.147744	0.03	Neutral	0.350178	0.649822	ENST00000544455	c.124T>A_p.Tyr42Asn	Y	42	N
13_32893270_T_C	13	32893270	T	C	BRCA2	42	0	0.998	0.816	0.000515	0.672071	5.05	-0.94	0.266	-1.0656	0.0147	0.0623516	0.139	0.223	0.971418	0.9269	1	0.6512	0.601575	0.670488	0.683762	2.95037	0.346604	0.264526	-0.161667	0.03	Neutral	0.350178	0.649822	ENST00000544455	c.124T>C_p.Tyr42His	Y	42	H
13_32893270_T_G	13	32893270	T	G	BRCA2	42	0.001	0.992	0.816	0.000515	0.946594	4.98	-1.98	0.361	-0.9518	0.013	0.0891935	0.141	0.225	0.94092	0.94266	1	0.6512	0.601575	0.670488	0.683762	4.19675	0.305742	0.237849	-0.126859	0.03	Neutral	0.350178	0.649822	ENST00000544455	c.124T>G_p.Tyr42Asp	Y	42	D
13_32893271_A_C	13	32893271	A	C	BRCA2	42	0.042	0.954	0.541	0.000515	0.731096	5	-1.69	0.345	-0.8277	0.0068	0.0869231	0.098	0.239	0.51671	0.79926	0.999641	0.6512	0.601575	0.670488	0.683762	1.11287	-0.499346	-0.60082	-0.189514	0.03	Neutral	0.345427	0.654573	ENST00000544455	c.125A>C_p.Tyr42Ser	Y	42	S
13_32893271_A_G	13	32893271	A	G	BRCA2	42	0.113	0.09	0.028	0.000515	0.794441	5.01	-1.32	0.341	-0.7612	0.0001	0.0876668	0.089	NA	0.48809	0.76149	0.999641	0.6512	0.601575	0.670488	0.683762	-0.351242	-0.980824	-0.9348	-0.523078	0.03	Neutral	0.345427	0.654573	ENST00000544455	c.125A>G_p.Tyr42Cys	Y	42	C
13_32893271_A_T	13	32893271	A	T	BRCA2	42	0.103	0.041	0.017	0.000515	0.820498	5.08	-0.71	0.228	-1.0093	0.0054	0.0136123	0.082	0.229	0.742155	0.76134	0.999641	0.6512	0.601575	0.670488	0.683762	-0.432106	-0.915075	-0.891992	-0.252169	0.03	Neutral	0.350178	0.649822	ENST00000544455	c.125A>T_p.Tyr42Phe	Y	42	F
13_32893272_T_A	13	32893272	T	A	BRCA2	42	NA	NA	NA	0.000515	1	NA	NA	NA	NA	NA	NA	NA	NA	0.994641	0.8581	0.99999	0.6512	0.601575	0.670488	0.683762	7.95368	0.415315	0.201134	NA	NA	Neutral	0.467565	0.532435	ENST00000544455	c.126T>A_p.Tyr42X	Y	42	X
13_32893272_T_G	13	32893272	T	G	BRCA2	42	NA	NA	NA	0.000515	1	NA	NA	NA	NA	NA	NA	NA	NA	0.994303	0.8667	0.99999	0.6512	0.601575	0.670488	0.683762	7.78088	0.415315	0.201134	NA	NA	Neutral	0.467565	0.532435	ENST00000544455	c.126T>G_p.Tyr42X	Y	42	X
13_32893273_A_C	13	32893273	A	C	BRCA2	43	0.004	0.081	0.019	0.036648	0.995158	5.49	-1.21	0.209	-0.9371	0.0044	0.0378263	0.077	0.112	0.995142	0.86564	0.999901	0.6512	0.601575	0.670488	0.683762	3.00152	-0.284529	-0.241372	-0.203437	0.03	Neutral	0.350178	0.649822	ENST00000544455	c.127A>C_p.Asn43His	N	43	H
13_32893273_A_G	13	32893273	A	G	BRCA2	43	0.086	0.325	0.025	0.036648	0.997797	5.57	-1.2	0.222	-0.9117	0.0039	0.0658641	0.077	0.116	0.995204	0.75758	0.999901	0.6512	0.601575	0.670488	0.683762	2.06719	-0.220986	-0.198275	-0.210399	0.03	Neutral	0.345427	0.654573	ENST00000544455	c.127A>G_p.Asn43Asp	N	43	D
13_32893273_A_T	13	32893273	A	T	BRCA2	43	0.002	0.949	0.44	0.036648	0.980293	5.48	-1.94	0.313	-0.9134	0.0049	0.0919008	0.084	0.145	0.989455	0.85171	0.999901	0.6512	0.601575	0.670488	0.683762	3.56552	0.0919164	0.0227985	-0.147744	0.29	Neutral	0.345427	0.654573	ENST00000544455	c.127A>T_p.Asn43Tyr	N	43	Y
13_32893274_A_C	13	32893274	A	C	BRCA2	43	0.004	0.728	0.138	0.036648	0.995371	5.52	-1.43	0.231	-0.8844	0.0036	0.0886495	0.083	0.131	0.979023	0.89976	0.999839	0.6512	0.601575	0.670488	0.683762	1.44139	-0.305536	-0.332427	-0.203437	0.03	Neutral	0.345427	0.654573	ENST00000544455	c.128A>C_p.Asn43Thr	N	43	T
13_32893274_A_G	13	32893274	A	G	BRCA2	43	0.01	0.325	0.037	0.036648	0.998776	5.54	-1.16	0.143	-0.9179	0.0038	0.0271438	0.047	0.156	0.99156	0.88406	0.999839	0.6512	0.601575	0.670488	0.683762	-0.116734	-0.454384	-0.437093	-0.245207	0.03	Neutral	0.350178	0.649822	ENST00000544455	c.128A>G_p.Asn43Ser	N	43	S
13_32893274_A_T	13	32893274	A	T	BRCA2	43	0.001	0.275	0.033	0.036648	0.986727	5.48	-2.18	0.327	-0.9271	0.0039	0.0799642	0.069	0.173	0.982897	0.88423	0.999839	0.6512	0.601575	0.670488	0.683762	1.72612	-0.465628	-0.444284	-0.154705	0.29	Neutral	0.350178	0.649822	ENST00000544455	c.128A>T_p.Asn43Ile	N	43	I
13_32893275_T_A	13	32893275	T	A	BRCA2	43	0.176	0.067	0.014	0.036648	0.994727	5.64	-1.4	0.242	-0.9129	0.0034	0.0981917	0.056	0.178	0.99412	0.60478	0.999709	0.6512	0.601575	0.670488	0.683762	1.51636	-0.476242	-0.42977	-0.224322	0.03	Neutral	0.345427	0.654573	ENST00000544455	c.129T>A_p.Asn43Lys	N	43	K
13_32893275_T_G	13	32893275	T	G	BRCA2	43	0.176	0.067	0.014	0.036648	0.994727	5.64	-1.4	0.242	-0.9129	0.0034	0.0880566	0.056	0.178	0.994046	0.54544	0.999709	0.6512	0.601575	0.670488	0.683762	1.32309	-0.476242	-0.42977	-0.224322	0.03	Neutral	0.345427	0.654573	ENST00000544455	c.129T>G_p.Asn43Lys	N	43	K
13_32893276_T_A	13	32893276	T	A	BRCA2	44	0.305	0.417	0.13	0.030333	0.999142	5.73	-0.58	0.223	-0.9717	0.0025	0.0784814	0.07	0.138	0.941292	0.6954	0.99997	0.6512	0.601575	0.670488	0.683762	0.690446	-0.347939	-0.264666	-0.238246	0.03	Neutral	0.350178	0.649822	ENST00000544455	c.130T>A_p.Ser44Thr	S	44	T
13_32893276_T_C	13	32893276	T	C	BRCA2	44	0.16	0.417	0.052	0.030333	0.994649	5.76	-1.09	0.356	-0.8817	0.0026	0.216338	0.07	0.159	0.992089	0.65374	0.99997	0.6512	0.601575	0.670488	0.683762	2.64439	-0.245517	-0.17371	-0.182552	0.03	Neutral	0.345427	0.654573	ENST00000544455	c.130T>C_p.Ser44Pro	S	44	P
13_32893276_T_G	13	32893276	T	G	BRCA2	44	0.061	0.958	0.292	0.030333	0.999745	5.74	-0.61	0.245	-0.8352	0.0031	0.183989	0.101	0.139	0.994094	0.75826	0.99997	0.6512	0.601575	0.670488	0.683762	0.872254	0.0171577	0.0079256	-0.210399	0.03	Neutral	0.345427	0.654573	ENST00000544455	c.130T>G_p.Ser44Ala	S	44	A
13_32893277_C_A	13	32893277	C	A	BRCA2	44	0.11	0.621	0.196	0.030333	0.985814	5.73	-0.92	0.337	-0.8591	0.0031	0.493203	0.084	0.197	0.983953	0.80187	0.99997	0.6512	0.601575	0.670488	0.683762	3.00134	-0.0806731	-0.0390675	-0.182552	0.03	Neutral	0.358844	0.641156	ENST00000544455	c.131C>A_p.Ser44Tyr	S	44	Y
13_32893277_C_G	13	32893277	C	G	BRCA2	44	0.013	0.999	0.921	0.030333	0.992379	5.65	-1.02	0.328	-1.0072	0.0092	0.233483	0.063	0.175	0.985882	0.83412	0.99997	0.6512	0.601575	0.670488	0.683762	2.25256	0.318986	0.245499	-0.17559	0.03	Neutral	0.350178	0.649822	ENST00000544455	c.131C>G_p.Ser44Cys	S	44	C
13_32893277_C_T	13	32893277	C	T	BRCA2	44	0.096	0.276	0.071	0.030333	0.97741	5.68	-0.96	0.295	-0.9556	0.0043	0.297928	0.063	0.189	0.995311	0.76689	0.99997	0.6512	0.601575	0.670488	0.683762	1.79073	-0.165335	-0.0983981	-0.210399	0.03	Neutral	0.357395	0.642605	ENST00000544455	c.131C>T_p.Ser44Phe	S	44	F
13_32893279_G_A	13	32893279	G	A	BRCA2	45	0.249	0.911	0.241	0.002557	0.889969	5.76	-0.94	0.354	-0.8622	0.0026	0.18845	0.143	0.184	0.998868	0.74193	1	0.6512	0.601575	0.670488	0.683762	3.77181	0.196696	0.236118	-0.161667	0.03	Neutral	0.345427	0.654573	ENST00000544455	c.133G>A_p.Glu45Lys	E	45	K
13_32893279_G_C	13	32893279	G	C	BRCA2	45	0.011	0.999	0.879	0.002557	0.971844	5.58	-0.71	0.288	-0.9843	0.0083	0.0557716	0.124	0.12	0.996699	0.88193	1	0.6512	0.601575	0.670488	0.683762	2.69141	0.515757	0.468537	-0.168629	0.03	Neutral	0.350178	0.649822	ENST00000544455	c.133G>C_p.Glu45Gln	E	45	Q
13_32893279_G_T	13	32893279	G	T	BRCA2	45	NA	NA	NA	0.002557	1	NA	NA	NA	NA	NA	NA	NA	NA	0.996474	0.86885	1	0.6512	0.601575	0.670488	0.683762	10.3788	0.856781	0.674506	NA	NA	Neutral	0.467565	0.532435	ENST00000544455	c.133G>T_p.Glu45X	E	45	X
13_32893280_A_C	13	32893280	A	C	BRCA2	45	0.005	0.991	0.761	0.002557	0.938275	5.58	-1.4	0.346	-1.0081	0.0074	0.0687232	0.084	0.136	0.995725	0.86115	0.999989	0.6512	0.601575	0.670488	0.683762	4.13448	0.429706	0.386721	-0.140782	0.03	Neutral	0.350178	0.649822	ENST00000544455	c.134A>C_p.Glu45Ala	E	45	A
13_32893280_A_G	13	32893280	A	G	BRCA2	45	0.003	0.999	0.879	0.002557	0.933813	5.54	-1.67	0.378	-1.0385	0.0087	0.075373	0.095	0.153	0.999085	0.80403	0.999989	0.6512	0.601575	0.670488	0.683762	4.86964	0.469368	0.415041	-0.119897	0.03	Neutral	0.35236	0.64764	ENST00000544455	c.134A>G_p.Glu45Gly	E	45	G
13_32893280_A_T	13	32893280	A	T	BRCA2	45	0.003	0.997	0.888	0.002557	0.870786	5.53	-1.63	0.408	-1.0667	0.0088	0.0814573	0.091	0.164	0.991747	0.84891	0.999989	0.6512	0.601575	0.670488	0.683762	4.85259	0.47147	0.416529	-0.112935	0.29	Neutral	0.350178	0.649822	ENST00000544455	c.134A>T_p.Glu45Val	E	45	V
13_32893281_A_C	13	32893281	A	C	BRCA2	45	0.003	0.999	0.815	0.002557	0.997032	5.56	-0.71	0.32	-0.9981	0.0083	0.0369986	0.085	0.131	0.99705	0.84581	0.999923	0.6512	0.601575	0.670488	0.683762	3.48042	0.0617551	-0.00899235	-0.168629	0.03	Neutral	0.350178	0.649822	ENST00000544455	c.135A>C_p.Glu45Asp	E	45	D
13_32893281_A_T	13	32893281	A	T	BRCA2	45	0.003	0.999	0.815	0.002557	0.997147	5.56	-0.71	0.32	-0.9981	0.0083	0.0380604	0.085	0.131	0.997049	0.83416	0.999923	0.6512	0.601575	0.670488	0.683762	3.59329	0.0617551	-0.00899235	-0.168629	0.03	Neutral	0.350178	0.649822	ENST00000544455	c.135A>T_p.Glu45Asp	E	45	D
13_32893282_C_A	13	32893282	C	A	BRCA2	46	0.393	0.067	0.012	0.347822	0.999999	6.01	-1.45	0.292	-0.9239	0.002	0.110014	0.081	0.178	0.970867	0.03347	0.999649	0.6512	0.601575	0.670488	0.683762	-1.0721	-0.777682	-0.776984	-0.231284	0.03	Neutral	0.361538	0.638462	ENST00000544455	c.136C>A_p.Pro46Thr	P	46	T
13_32893282_C_G	13	32893282	C	G	BRCA2	46	0.107	0.728	0.138	0.347822	0.999999	5.91	-1.53	0.315	-0.8765	0.0026	0.347081	0.093	0.166	0.952955	0.06274	0.999649	0.6512	0.601575	0.670488	0.683762	1.01706	-0.490108	-0.579151	-0.196476	0.03	Neutral	0.366292	0.633708	ENST00000544455	c.136C>G_p.Pro46Ala	P	46	A
13_32893282_C_T	13	32893282	C	T	BRCA2	46	0.079	0.142	0.037	0.347822	0.999999	5.92	-1.54	0.288	-0.9324	0.0031	0.218579	0.089	NA	0.994859	0.03805	0.999649	0.6512	0.601575	0.670488	0.683762	1.16485	-0.656615	-0.690707	-0.411895	0.03	Neutral	0.361538	0.638462	ENST00000544455	c.136C>T_p.Pro46Ser	P	46	S
13_32893283_C_A	13	32893283	C	A	BRCA2	46	0.065	0.993	0.753	0.347822	1	5.86	-1.77	0.35	-0.8487	0.005	0.424922	0.076	0.182	0.986799	0.10371	0.999889	0.6512	0.601575	0.670488	0.683762	2.49323	-0.163366	-0.307098	-0.189514	0.03	Neutral	0.365992	0.634008	ENST00000544455	c.137C>A_p.Pro46His	P	46	H
13_32893283_C_G	13	32893283	C	G	BRCA2	46	0.22	0.081	0.029	0.347822	1	5.87	-1.75	0.425	-0.9399	0.0035	0.26799	0.098	0.172	0.980928	0.10898	0.999889	0.6512	0.601575	0.670488	0.683762	1.87602	-0.610267	-0.624087	-0.182552	0.03	Neutral	0.359664	0.640336	ENST00000544455	c.137C>G_p.Pro46Arg	P	46	R
13_32893283_C_T	13	32893283	C	T	BRCA2	46	0.43	0.325	0.055	0.347822	1	5.99	-1.89	0.343	-0.9753	0.0019	0.251358	0.086	0.19	0.702158	0.05979	0.999889	0.6512	0.601575	0.670488	0.683762	2.30991	-0.776089	-0.769881	-0.268087	0.03	Neutral	0.361538	0.638462	ENST00000544455	c.137C>T_p.Pro46Leu	P	46	L
13_32893285_G_A	13	32893285	G	A	BRCA2	47	0.794	0.002	0.001	0.280952	1	5.8	-0.51	0.168	-0.9226	0.001	0.0129492	0.057	0.081	0.486848	0.03639	0.999875	0.6512	0.601575	0.670488	0.683762	-1.3559	-1.5667	-1.53467	-0.307863	0.03	Neutral	0.354134	0.645866	ENST00000544455	c.139G>A_p.Ala47Thr	A	47	T
13_32893285_G_C	13	32893285	G	C	BRCA2	47	0.447	0.009	0.003	0.280952	1	5.8	-0.51	0.24	-0.926	0.0013	0.0289455	0.059	0.106	0.632577	0.04132	0.999875	0.6512	0.601575	0.670488	0.683762	-0.936354	-1.37715	-1.37635	-0.266093	0.03	Neutral	0.354134	0.645866	ENST00000544455	c.139G>C_p.Ala47Pro	A	47	P
13_32893285_G_T	13	32893285	G	T	BRCA2	47	0.83	0.008	0.002	0.280952	1	5.97	-0.31	0.167	-0.9445	0.0007	0.0212498	0.053	0.099	0.54026	0.01902	0.999875	0.6512	0.601575	0.670488	0.683762	-1.55291	-1.59185	-1.54585	-0.286978	0.03	Neutral	0.354134	0.645866	ENST00000544455	c.139G>T_p.Ala47Ser	A	47	S
13_32893286_C_A	13	32893286	C	A	BRCA2	47	0.065	0.664	0.109	0.280952	1	5.78	-0.8	0.317	-0.8411	0.0019	0.216971	0.09	0.093	0.62882	0.05656	0.999842	0.6512	0.601575	0.670488	0.683762	0.706533	-0.748968	-0.781737	-0.224322	0.03	Neutral	0.349446	0.650554	ENST00000544455	c.140C>A_p.Ala47Glu	A	47	E
13_32893286_C_G	13	32893286	C	G	BRCA2	47	0.246	0.22	0.036	0.280952	1	5.76	-0.72	0.215	-0.8926	0.002	0.125258	0.071	0.067	0.871205	0.04597	0.999842	0.6512	0.601575	0.670488	0.683762	0.272316	-0.945424	-0.92648	-0.273054	0.03	Neutral	0.349446	0.650554	ENST00000544455	c.140C>G_p.Ala47Gly	A	47	G
13_32893286_C_T	13	32893286	C	T	BRCA2	47	0.15	0.008	0.002	0.280952	1	5.84	-0.69	0.149	-0.9015	0.0022	0.0558871	0.029	0.083	0.960106	0.02487	0.999842	0.6512	0.601575	0.670488	0.683762	-0.653623	-0.997029	-0.959574	-0.286978	0.03	Neutral	0.349358	0.650642	ENST00000544455	c.140C>T_p.Ala47Val	A	47	V
13_32893288_G_A	13	32893288	G	A	BRCA2	48	0.005	0.999	0.941	8.6e-05	0.73113	5.39	-1.01	0.422	-1.0839	0.0161	0.118508	0.223	0.08	0.999245	0.96749	1	0.6512	0.601575	0.670488	0.683762	4.12076	0.643174	0.596053	-0.105973	0.03	Neutral	0.358277	0.641723	ENST00000544455	c.142G>A_p.Glu48Lys	E	48	K
13_32893288_G_C	13	32893288	G	C	BRCA2	48	0.005	1	0.973	8.6e-05	0.64656	5.37	-0.76	0.265	-1.1815	0.0166	0.123682	0.244	0.045	0.996813	0.97391	1	0.6512	0.601575	0.670488	0.683762	2.70151	0.65079	0.601102	-0.154705	0.03	Neutral	0.350178	0.649822	ENST00000544455	c.142G>C_p.Glu48Gln	E	48	Q
13_32893288_G_T	13	32893288	G	T	BRCA2	48	NA	NA	NA	8.6e-05	1	NA	NA	NA	NA	NA	NA	NA	NA	0.996362	0.97227	1	0.6512	0.601575	0.670488	0.683762	10.8197	1.02651	0.84207	NA	NA	Neutral	0.49195	0.50805	ENST00000544455	c.142G>T_p.Glu48X	E	48	X
13_32893289_A_C	13	32893289	A	C	BRCA2	48	0.008	0.959	0.503	8.6e-05	0.80252	5.5	-1.51	0.348	-0.9445	0.005	0.0873536	0.154	0.043	0.995564	0.84112	0.999997	0.6512	0.601575	0.670488	0.683762	2.5564	0.287017	0.290541	-0.147744	0.03	Neutral	0.350178	0.649822	ENST00000544455	c.143A>C_p.Glu48Ala	E	48	A
13_32893289_A_G	13	32893289	A	G	BRCA2	48	0.125	0.89	0.354	8.6e-05	0.789633	5.46	-1.77	0.349	-0.8941	0.0041	0.0786884	0.15	0.062	0.998209	0.8004	0.999997	0.6512	0.601575	0.670488	0.683762	3.36412	0.176389	0.205688	-0.161667	0.03	Neutral	0.345427	0.654573	ENST00000544455	c.143A>G_p.Glu48Gly	E	48	G
13_32893289_A_T	13	32893289	A	T	BRCA2	48	0.002	0.999	0.96	8.6e-05	0.648869	5.34	-1.77	0.357	-1.0986	0.0124	0.111283	0.118	0.105	0.991758	0.83231	0.999997	0.6512	0.601575	0.670488	0.683762	4.53485	0.489254	0.433401	-0.126859	0.03	Neutral	0.350178	0.649822	ENST00000544455	c.143A>T_p.Glu48Val	E	48	V
13_32893290_A_C	13	32893290	A	C	BRCA2	48	0.01	0.89	0.354	8.6e-05	0.992772	5.4	-0.76	0.289	-0.9017	0.005	0.0540307	0.147	0.05	0.996715	0.90301	0.999812	0.6512	0.601575	0.670488	0.683762	3.43176	0.0116741	-0.0340588	-0.17559	0.03	Neutral	0.345427	0.654573	ENST00000544455	c.144A>C_p.Glu48Asp	E	48	D
13_32893290_A_T	13	32893290	A	T	BRCA2	48	0.01	0.89	0.354	8.6e-05	0.992772	5.4	-0.76	0.289	-0.9017	0.005	0.0540903	0.147	0.05	0.996724	0.89031	0.999812	0.6512	0.601575	0.670488	0.683762	3.56039	0.0116741	-0.0340588	-0.17559	0.03	Neutral	0.345427	0.654573	ENST00000544455	c.144A>T_p.Glu48Asp	E	48	D
13_32893291_G_A	13	32893291	G	A	BRCA2	49	0.006	0.891	0.248	0.003947	0.946195	5.27	-0.93	0.325	-0.8063	0.0064	0.0843702	0.12	0.134	0.997408	0.91767	1	0.6512	0.601575	0.670488	0.683762	3.65326	0.340477	0.36285	-0.147744	0.03	Neutral	0.345427	0.654573	ENST00000544455	c.145G>A_p.Glu49Lys	E	49	K
13_32893291_G_C	13	32893291	G	C	BRCA2	49	0.008	0.891	0.389	0.003947	0.80324	5.27	-0.68	0.232	-0.9142	0.0076	0.0477927	0.114	0.077	0.986178	0.95396	1	0.6512	0.601575	0.670488	0.683762	2.71609	0.382472	0.392506	-0.300294	0.03	Neutral	0.345427	0.654573	ENST00000544455	c.145G>C_p.Glu49Gln	E	49	Q
13_32893291_G_T	13	32893291	G	T	BRCA2	49	NA	NA	NA	0.003947	1	NA	NA	NA	NA	NA	NA	NA	NA	0.996284	0.87823	1	0.6512	0.601575	0.670488	0.683762	10.486	0.966805	0.779891	NA	NA	Neutral	0.488058	0.511942	ENST00000544455	c.145G>T_p.Glu49X	E	49	X
13_32893292_A_C	13	32893292	A	C	BRCA2	49	0.006	0.891	0.318	0.003947	0.968494	5.26	-1.36	0.242	-0.8124	0.0071	0.121384	0.12	0.091	0.990975	0.98119	1	0.6512	0.601575	0.670488	0.683762	2.57212	0.318426	0.331958	-0.17559	0.03	Neutral	0.345427	0.654573	ENST00000544455	c.146A>C_p.Glu49Ala	E	49	A
13_32893292_A_G	13	32893292	A	G	BRCA2	49	0.003	0.891	0.248	0.003947	0.975252	5.26	-1.45	0.208	-0.7928	0.0065	0.152296	0.142	0.103	0.995973	0.96443	1	0.6512	0.601575	0.670488	0.683762	3.13959	0.299782	0.319119	-0.189514	0.03	Neutral	0.345427	0.654573	ENST00000544455	c.146A>G_p.Glu49Gly	E	49	G
13_32893292_A_T	13	32893292	A	T	BRCA2	49	0.001	0.943	0.57	0.003947	0.986325	5.23	-1.61	0.3	-0.9134	0.0096	0.12219	0.135	0.134	0.976935	0.98048	1	0.6512	0.601575	0.670488	0.683762	4.52057	0.410725	0.397365	-0.140782	0.03	Neutral	0.345427	0.654573	ENST00000544455	c.146A>T_p.Glu49Val	E	49	V
13_32893293_A_C	13	32893293	A	C	BRCA2	49	0.43	0.003	0.004	0.003947	0.887842	5.72	-0.21	0.255	-0.9349	0.0021	0.0273263	0.076	0.087	0.876635	0.07444	0.999707	0.6512	0.601575	0.670488	0.683762	-0.569526	-1.18276	-1.14499	-0.312634	0.03	Neutral	0.35203	0.64797	ENST00000544455	c.147A>C_p.Glu49Asp	E	49	D
13_32893293_A_T	13	32893293	A	T	BRCA2	49	0.43	0.003	0.004	0.003947	0.894134	5.72	-0.21	0.255	-0.9349	0.0021	0.0273263	0.076	0.087	0.86837	0.13312	0.999707	0.6512	0.601575	0.670488	0.683762	-0.459181	-1.18276	-1.14499	-0.245207	0.03	Neutral	0.350178	0.649822	ENST00000544455	c.147A>T_p.Glu49Asp	E	49	D
13_32893294_T_A	13	32893294	T	A	BRCA2	50	0.211	0.799	0.323	0.001666	0.99888	5.76	-0.5	0.276	-0.8804	0.003	0.100629	0.168	0.052	0.773777	0.28353	0.999758	0.6512	0.601575	0.65145	0.683762	0.265718	-0.478135	-0.54169	-0.238246	0.03	Neutral	0.345427	0.654573	ENST00000544455	c.148T>A_p.Ser50Thr	S	50	T
13_32893294_T_C	13	32893294	T	C	BRCA2	50	0.488	0.012	0.007	0.001666	0.993058	5.87	-0.33	0.264	-0.9081	0.0021	0.0488085	0.091	0.06	0.600012	0.08209	0.999758	0.6512	0.601575	0.65145	0.683762	0.176477	-0.933779	-0.865744	-0.259131	0.03	Neutral	0.345427	0.654573	ENST00000544455	c.148T>C_p.Ser50Pro	S	50	P
13_32893294_T_G	13	32893294	T	G	BRCA2	50	0.576	0.11	0.02	0.001666	0.999701	5.78	-0.47	0.255	-0.9053	0.0025	0.045438	0.098	0.06	0.593213	0.22533	0.999758	0.6512	0.601575	0.65145	0.683762	-0.397984	-0.860249	-0.823933	-0.245207	0.03	Neutral	0.345427	0.654573	ENST00000544455	c.148T>G_p.Ser50Ala	S	50	A
13_32893295_C_A	13	32893295	C	A	BRCA2	50	0.079	0.989	0.768	0.001666	0.978584	5.73	-0.97	0.423	-0.9429	0.0066	0.185403	0.18	0.093	0.988609	0.2885	0.999999	0.6512	0.601575	0.65145	0.683762	2.89549	0.231267	0.15133	-0.168629	0.03	Neutral	0.350178	0.649822	ENST00000544455	c.149C>A_p.Ser50Tyr	S	50	Y
13_32893295_C_G	13	32893295	C	G	BRCA2	50	0.057	0.997	0.817	0.001666	0.988162	5.69	-0.96	0.353	-0.9207	0.007	0.168005	0.156	0.107	0.980744	0.47038	0.999999	0.6512	0.601575	0.65145	0.683762	3.16027	0.237153	0.153837	-0.17559	0.03	Neutral	0.350178	0.649822	ENST00000544455	c.149C>G_p.Ser50Cys	S	50	C
13_32893295_C_T	13	32893295	C	T	BRCA2	50	0.031	0.966	0.751	0.001666	0.963853	5.71	-1.11	0.333	-0.954	0.0065	0.198025	0.158	0.094	0.997251	0.21544	0.999999	0.6512	0.601575	0.65145	0.683762	3.23138	0.217347	0.141218	-0.182552	0.03	Neutral	0.350178	0.649822	ENST00000544455	c.149C>T_p.Ser50Phe	S	50	F
13_32893297_G_A	13	32893297	G	A	BRCA2	51	0.018	0.993	0.722	0.024289	0.951881	5.36	-0.86	0.375	-0.9455	0.0118	0.0628374	0.194	0.085	0.999247	0.9792	1	0.6512	0.601575	0.65145	0.683762	5.23921	0.52295	0.501677	-0.126859	0.03	Neutral	0.358277	0.641723	ENST00000544455	c.151G>A_p.Glu51Lys	E	51	K
13_32893297_G_C	13	32893297	G	C	BRCA2	51	0.022	0.998	0.889	0.024289	0.816003	5.35	-0.65	0.26	-1.0286	0.0145	0.0479063	0.221	0.052	0.996844	0.97333	1	0.6512	0.601575	0.65145	0.683762	4.44096	0.574134	0.537813	-0.168629	0.03	Neutral	0.350178	0.649822	ENST00000544455	c.151G>C_p.Glu51Gln	E	51	Q
13_32893297_G_T	13	32893297	G	T	BRCA2	51	NA	NA	NA	0.024289	1	NA	NA	NA	NA	NA	NA	NA	NA	0.996383	0.98111	1	0.6512	0.601575	0.65145	0.683762	10.7585	0.990375	0.805905	NA	NA	Neutral	0.490767	0.509233	ENST00000544455	c.151G>T_p.Glu51X	E	51	X
13_32893298_A_C	13	32893298	A	C	BRCA2	51	0.018	0.908	0.449	0.024289	0.707958	5.35	-1.22	0.278	-0.9805	0.0058	0.0582998	0.12	0.054	0.99353	0.92651	0.99963	0.6512	0.601575	0.65145	0.683762	1.84819	-0.0281892	-0.0933805	-0.189514	0.03	Neutral	0.350178	0.649822	ENST00000544455	c.152A>C_p.Glu51Ala	E	51	A
13_32893298_A_G	13	32893298	A	G	BRCA2	51	0.233	0.058	0.017	0.024289	0.668603	5.43	-1.22	0.217	-0.9875	0.0029	0.0387916	0.097	0.066	0.996441	0.80925	0.99963	0.6512	0.601575	0.65145	0.683762	0.906019	-0.545317	-0.457289	-0.245207	0.03	Neutral	0.350178	0.649822	ENST00000544455	c.152A>G_p.Glu51Gly	E	51	G
13_32893298_A_T	13	32893298	A	T	BRCA2	51	0.004	0.993	0.844	0.024289	0.50816	5.31	-1.55	0.334	-1.0297	0.0094	0.0664242	0.097	0.082	0.989341	0.92248	0.99963	0.6512	0.601575	0.65145	0.683762	2.53832	0.129471	0.0200806	-0.161667	0.03	Neutral	0.350178	0.649822	ENST00000544455	c.152A>T_p.Glu51Val	E	51	V
13_32893299_A_C	13	32893299	A	C	BRCA2	51	0.108	0.639	0.085	0.024289	0.999867	5.43	-0.61	0.339	-0.8851	0.0029	0.0403793	0.139	0.046	0.995744	0.62366	0.999715	0.6512	0.601575	0.65145	0.683762	0.192591	-0.528664	-0.554939	-0.210399	0.03	Neutral	0.345427	0.654573	ENST00000544455	c.153A>C_p.Glu51Asp	E	51	D
13_32893299_A_T	13	32893299	A	T	BRCA2	51	0.108	0.639	0.085	0.024289	0.999867	5.43	-0.61	0.339	-0.8851	0.0029	0.0431409	0.139	0.046	0.995814	0.25972	0.999715	0.6512	0.601575	0.65145	0.683762	0.275402	-0.528664	-0.554939	-0.210399	0.03	Neutral	0.345427	0.654573	ENST00000544455	c.153A>T_p.Glu51Asp	E	51	D
13_32893300_C_A	13	32893300	C	A	BRCA2	52	1	0.289	0.045	0.138093	0.999999	5.91	-0.84	0.191	-0.9623	0.0012	0.0699383	0.091	0.092	0.526384	0.51563	0.999866	0.6512	0.601575	0.65145	0.683762	-0.6144	-0.782526	-0.618533	-0.273054	0.03	Neutral	0.352365	0.647635	ENST00000544455	c.154C>A_p.His52Asn	H	52	N
13_32893300_C_G	13	32893300	C	G	BRCA2	52	0.853	0.289	0.062	0.138093	0.999998	5.91	-1.1	0.291	-0.962	0.0013	0.0667625	0.094	0.095	0.551086	0.37271	0.999866	0.6512	0.601575	0.65145	0.683762	-0.492187	-0.735579	-0.57917	-0.238246	0.03	Neutral	0.352365	0.647635	ENST00000544455	c.154C>G_p.His52Asp	H	52	D
13_32893300_C_T	13	32893300	C	T	BRCA2	52	0.541	0	0	0.138093	0.999999	5.98	0.26	0.179	-0.9351	0.0006	0.038471	0.124	0.091	0.583862	0.08937	0.999866	0.6512	0.601575	0.65145	0.683762	-0.269653	-1.06781	-0.806246	-0.280016	0.03	Neutral	0.352277	0.647723	ENST00000544455	c.154C>T_p.His52Tyr	H	52	Y
13_32893301_A_C	13	32893301	A	C	BRCA2	52	0.267	0.75	0.129	0.138093	0.999971	5.88	-1.19	0.367	-0.8104	0.0014	0.242745	0.12	0.098	0.603202	0.8362	0.999747	0.6512	0.601575	0.65145	0.683762	1.36631	-0.420817	-0.357215	-0.196476	0.03	Neutral	0.3476	0.6524	ENST00000544455	c.155A>C_p.His52Pro	H	52	P
13_32893301_A_G	13	32893301	A	G	BRCA2	52	0.204	0.497	0.062	0.138093	0.999994	5.92	-0.95	0.268	-0.8609	0.0014	0.137749	0.061	0.103	0.773072	0.37411	0.999747	0.6512	0.601575	0.65145	0.683762	-0.157452	-0.52938	-0.435681	-0.238246	0.03	Neutral	0.3476	0.6524	ENST00000544455	c.155A>G_p.His52Arg	H	52	R
13_32893301_A_T	13	32893301	A	T	BRCA2	52	0.186	0.042	0.01	0.138093	0.999971	5.94	-0.93	0.327	-0.9243	0.0015	0.0796566	0.081	0.111	0.867046	0.82653	0.999747	0.6512	0.601575	0.65145	0.683762	0.343032	-0.722763	-0.578233	-0.217361	0.03	Neutral	0.352365	0.647635	ENST00000544455	c.155A>T_p.His52Leu	H	52	L
13_32893302_T_A	13	32893302	T	A	BRCA2	52	0.227	0.75	0.091	0.138093	0.999942	5.93	-0.81	0.255	-0.8429	0.0013	0.229704	0.101	0.091	0.695694	0.81909	0.999975	0.6512	0.601575	0.65145	0.683762	0.989532	-0.298848	-0.19352	-0.231284	0.03	Neutral	0.3476	0.6524	ENST00000544455	c.156T>A_p.His52Gln	H	52	Q
13_32893302_T_G	13	32893302	T	G	BRCA2	52	0.227	0.75	0.091	0.138093	0.999939	5.93	-0.81	0.255	-0.8429	0.0013	0.226564	0.101	0.091	0.704368	0.78267	0.999975	0.6512	0.601575	0.65145	0.683762	0.820787	-0.298848	-0.19352	-0.231284	0.03	Neutral	0.3476	0.6524	ENST00000544455	c.156T>G_p.His52Gln	H	52	Q
13_32893303_A_C	13	32893303	A	C	BRCA2	53	0.005	1	0.973	0.001173	0.99926	5.57	-1.01	0.335	-1.027	0.0116	0.0694369	0.128	0.474	0.990136	0.80132	1	0.6512	0.601575	0.65145	0.683762	2.17502	0.508207	0.452904	-0.147744	0.03	Neutral	0.350178	0.649822	ENST00000544455	c.157A>C_p.Lys53Gln	K	53	Q
13_32893303_A_G	13	32893303	A	G	BRCA2	53	0.005	1	0.96	0.001173	0.998928	5.61	-1.01	0.327	-1.0296	0.0115	0.092104	0.117	0.452	0.998101	0.89105	1	0.6512	0.601575	0.65145	0.683762	4.20404	0.50654	0.452054	-0.154705	0.03	Neutral	0.350178	0.649822	ENST00000544455	c.157A>G_p.Lys53Glu	K	53	E
13_32893303_A_T	13	32893303	A	T	BRCA2	53	NA	NA	NA	0.001173	1	NA	NA	NA	NA	NA	NA	NA	NA	0.994308	0.91851	1	0.6512	0.601575	0.65145	0.683762	11.053	0.670102	0.51117	NA	NA	Neutral	0.468839	0.531161	ENST00000544455	c.157A>T_p.Lys53X	K	53	X
13_32893304_A_C	13	32893304	A	C	BRCA2	53	0.007	0.999	0.96	0.001173	0.998025	5.57	-1.5	0.381	-0.9784	0.01	0.0912596	0.101	0.359	0.997577	0.70706	0.999997	0.6512	0.601575	0.65145	0.683762	3.95489	0.462899	0.40379	-0.13382	0.03	Neutral	0.350178	0.649822	ENST00000544455	c.158A>C_p.Lys53Thr	K	53	T
13_32893304_A_G	13	32893304	A	G	BRCA2	53	0.011	1	0.96	0.001173	0.999703	5.57	-0.76	0.676	-0.9602	0.0098	0.0500441	0.197	0.615	0.998458	0.72903	0.999997	0.6512	0.601575	0.65145	0.683762	3.82949	0.449961	0.392692	-0.0293948	0.03	Neutral	0.350178	0.649822	ENST00000544455	c.158A>G_p.Lys53Arg	K	53	R
13_32893304_A_T	13	32893304	A	T	BRCA2	53	0.002	1	0.98	0.001173	0.996771	5.53	-1.98	0.483	-0.9846	0.0103	0.120177	0.127	0.383	0.995443	0.85134	0.999997	0.6512	0.601575	0.65145	0.683762	4.62024	0.471349	0.410083	-0.105973	0.03	Neutral	0.350178	0.649822	ENST00000544455	c.158A>T_p.Lys53Ile	K	53	I
13_32893305_A_C	13	32893305	A	C	BRCA2	53	0.005	1	0.973	0.001173	0.999992	5.56	-1.26	0.255	-0.9487	0.0085	0.0635011	0.088	0.423	0.996666	0.38411	0.999866	0.6512	0.601575	0.65145	0.683762	3.09584	0.122479	-0.0182999	-0.196476	0.03	Neutral	0.350178	0.649822	ENST00000544455	c.159A>C_p.Lys53Asn	K	53	N
13_32893305_A_T	13	32893305	A	T	BRCA2	53	0.005	1	0.973	0.001173	0.999992	5.56	-1.26	0.255	-0.9487	0.0085	0.0635674	0.088	0.423	0.997004	0.48844	0.999866	0.6512	0.601575	0.65145	0.683762	3.18243	0.122479	-0.0182999	-0.196476	0.03	Neutral	0.350178	0.649822	ENST00000544455	c.159A>T_p.Lys53Asn	K	53	N
13_32893306_A_C	13	32893306	A	C	BRCA2	54	0.013	0.598	0.123	0.210666	1	5.87	-0.39	0.161	-0.9526	0.0019	0.0515882	0.054	0.147	0.967994	0.06782	0.999844	0.6512	0.601575	0.65145	0.683762	-0.238387	-0.872501	-0.984153	-0.280016	0.03	Neutral	0.354222	0.645778	ENST00000544455	c.160A>C_p.Asn54His	N	54	H
13_32893306_A_G	13	32893306	A	G	BRCA2	54	0.019	0.012	0.012	0.210666	1	5.88	-0.31	0.128	-0.8996	0.0022	0.0585952	0.016	0.149	0.969061	0.04505	0.999844	0.6512	0.601575	0.65145	0.683762	-0.505817	-1.09269	-1.14113	-0.321786	0.03	Neutral	0.349446	0.650554	ENST00000544455	c.160A>G_p.Asn54Asp	N	54	D
13_32893306_A_T	13	32893306	A	T	BRCA2	54	0.018	0.054	0.026	0.210666	1	5.87	-0.37	0.24	-0.9001	0.0022	0.0854528	0.056	0.123	0.958648	0.03997	0.999844	0.6512	0.601575	0.65145	0.683762	0.394847	-1.05874	-1.11462	-0.273054	0.03	Neutral	0.349446	0.650554	ENST00000544455	c.160A>T_p.Asn54Tyr	N	54	Y
13_32893307_A_C	13	32893307	A	C	BRCA2	54	0.55	0	0	0.210666	1	6.04	0.18	0.137	-0.9159	0.0012	0.0440283	0.022	0.129	0.517039	0.00309	0.999991	0.6512	0.601575	0.65145	0.683762	-2.77234	-1.58641	-1.60083	-0.342671	0.03	Neutral	0.349358	0.650642	ENST00000544455	c.161A>C_p.Asn54Thr	N	54	T
13_32893307_A_G	13	32893307	A	G	BRCA2	54	0.07	0	0.001	0.210666	1	5.96	-0.1	0.119	-0.9085	0.0016	0.0533839	0.016	0.122	0.481017	0.04257	0.999991	0.6512	0.601575	0.65145	0.683762	-2.53698	-1.45451	-1.50087	-0.363556	0.03	Neutral	0.349358	0.650642	ENST00000544455	c.161A>G_p.Asn54Ser	N	54	S
13_32893307_A_T	13	32893307	A	T	BRCA2	54	1	0	0	0.210666	1	6.03	0.17	0.271	-0.9018	0.001	0.0357596	0.048	0.169	0.577086	0.00518	0.999991	0.6512	0.601575	0.65145	0.683762	-1.18098	-1.53324	-1.53357	-0.293939	0.03	Neutral	0.349358	0.650642	ENST00000544455	c.161A>T_p.Asn54Ile	N	54	I
13_32893308_C_A	13	32893308	C	A	BRCA2	54	0.052	0.012	0.008	0.210666	1	5.92	-0.36	0.142	-0.918	0.0028	0.131097	0.124	0.155	0.929242	0.18675	0.999991	0.6512	0.601575	0.65145	0.683762	1.40504	-0.566675	-0.522184	-0.273054	0.03	Neutral	0.352365	0.647635	ENST00000544455	c.162C>A_p.Asn54Lys	N	54	K
13_32893308_C_G	13	32893308	C	G	BRCA2	54	0.052	0.012	0.008	0.210666	1	5.92	-0.36	0.142	-0.918	0.0028	0.123091	0.124	0.155	0.938772	0.12822	0.999991	0.6512	0.601575	0.65145	0.683762	0.946684	-0.566675	-0.522184	-0.273054	0.03	Neutral	0.352365	0.647635	ENST00000544455	c.162C>G_p.Asn54Lys	N	54	K
13_32893309_A_C	13	32893309	A	C	BRCA2	55	0.249	0.001	0.001	0.419627	1	5.83	-0.61	0.164	-0.9204	0.0021	0.0331868	0.028	0.116	0.887034	0.05828	0.999676	0.6512	0.601575	0.65145	0.683762	-1.39209	-1.09846	-1.11538	-0.300901	0.03	Neutral	0.361358	0.638642	ENST00000544455	c.163A>C_p.Asn55His	N	55	H
13_32893309_A_G	13	32893309	A	G	BRCA2	55	0.361	0.01	0.002	0.419627	1	5.91	-0.78	0.181	-0.9238	0.0019	0.0253935	0.026	0.158	0.791348	0.01985	0.999676	0.6512	0.601575	0.65145	0.683762	-0.857864	-1.17492	-1.18116	-0.280016	0.03	Neutral	0.361358	0.638642	ENST00000544455	c.163A>G_p.Asn55Asp	N	55	D
13_32893309_A_T	13	32893309	A	T	BRCA2	55	0.016	0.468	0.048	0.419627	1	5.8	-1.25	0.281	-0.9172	0.0021	0.041592	0.06	0.142	0.963348	0.10711	0.999676	0.6512	0.601575	0.65145	0.683762	-0.348595	-0.86397	-0.94599	-0.231284	0.03	Neutral	0.354855	0.645145	ENST00000544455	c.163A>T_p.Asn55Tyr	N	55	Y
13_32893310_A_C	13	32893310	A	C	BRCA2	55	0.038	0.049	0.01	0.419627	1	5.85	-0.96	0.192	-0.9205	0.0022	0.0245809	0.053	0.093	0.528746	0.07694	0.999988	0.6512	0.601575	0.65145	0.683762	-1.89284	-1.5328	-1.5914	-0.293939	0.03	Neutral	0.35948	0.64052	ENST00000544455	c.164A>C_p.Asn55Thr	N	55	T
13_32893310_A_G	13	32893310	A	G	BRCA2	55	0.484	0	0	0.419627	1	5.91	-0.72	0.132	-0.908	0.0012	0.0376369	0.031	0.077	0.475661	0.01016	0.999988	0.6512	0.601575	0.65145	0.683762	-3.02385	-1.76598	-1.75612	-0.460413	0.03	Neutral	0.356538	0.643462	ENST00000544455	c.164A>G_p.Asn55Ser	N	55	S
13_32893310_A_T	13	32893310	A	T	BRCA2	55	0.005	0.008	0.001	0.419627	1	5.8	-1.46	0.295	-0.913	0.0023	0.0318251	0.064	0.11	0.910211	0.05252	0.999988	0.6512	0.601575	0.65145	0.683762	-1.06479	-1.49884	-1.56015	-0.273054	0.03	Neutral	0.356538	0.643462	ENST00000544455	c.164A>T_p.Asn55Ile	N	55	I
13_32893311_C_A	13	32893311	C	A	BRCA2	55	0.053	0.049	0.01	0.419627	1	5.9	-0.88	0.158	-0.9021	0.0026	0.0637475	0.1	0.131	0.803764	0.05602	0.999799	0.6512	0.601575	0.65145	0.683762	0.014384	-0.895151	-0.872833	-0.259131	0.03	Neutral	0.356717	0.643283	ENST00000544455	c.165C>A_p.Asn55Lys	N	55	K
13_32893311_C_G	13	32893311	C	G	BRCA2	55	0.053	0.049	0.01	0.419627	1	5.9	-0.88	0.158	-0.9021	0.0026	0.0626787	0.1	0.131	0.834315	0.08438	0.999799	0.6512	0.601575	0.65145	0.683762	-0.467091	-0.895151	-0.872833	-0.259131	0.03	Neutral	0.354855	0.645145	ENST00000544455	c.165C>G_p.Asn55Lys	N	55	K
13_32893312_A_C	13	32893312	A	C	BRCA2	56	0.067	0.761	0.123	0.452473	1	5.8	-0.74	0.169	-0.9008	0.0013	0.10129	0.051	0.206	0.906714	0.14798	0.999705	0.6512	0.601575	0.65145	0.683762	0.72017	-0.897868	-0.922817	-0.259131	0.03	Neutral	0.354855	0.645145	ENST00000544455	c.166A>C_p.Asn56His	N	56	H
13_32893312_A_G	13	32893312	A	G	BRCA2	56	0.23	0.002	0.002	0.452473	1	5.87	-0.62	0.156	-0.9277	0.0014	0.0338141	0.022	0.173	0.688524	0.07046	0.999705	0.6512	0.601575	0.65145	0.683762	-0.311235	-1.19036	-1.12542	-0.273054	0.03	Neutral	0.361358	0.638642	ENST00000544455	c.166A>G_p.Asn56Asp	N	56	D
13_32893312_A_T	13	32893312	A	T	BRCA2	56	0.071	0.229	0.04	0.452473	1	5.79	-1.1	0.292	-0.9456	0.0014	0.0708983	0.03	0.19	0.786079	0.07682	0.999705	0.6512	0.601575	0.65145	0.683762	1.19245	-1.13157	-1.095	-0.231284	0.03	Neutral	0.359573	0.640427	ENST00000544455	c.166A>T_p.Asn56Tyr	N	56	Y
13_32893313_A_C	13	32893313	A	C	BRCA2	56	1	0.001	0	0.452473	1	5.84	-0.58	0.189	-0.9199	0.0012	0.0137812	0.043	NA	0.518768	0.04826	0.999618	0.6512	0.601575	0.65145	0.683762	-2.6073	-1.5356	-1.48458	-0.384755	0.03	Neutral	0.361358	0.638642	ENST00000544455	c.167A>C_p.Asn56Thr	N	56	T
13_32893313_A_G	13	32893313	A	G	BRCA2	56	0.849	0	0	0.452473	1	5.94	-0.23	0.117	-0.9253	0.0007	0.0121029	0.028	0.159	0.490589	0.00285	0.999618	0.6512	0.601575	0.65145	0.683762	-2.49363	-1.69862	-1.58919	-0.342671	0.03	Neutral	0.361358	0.638642	ENST00000544455	c.167A>G_p.Asn56Ser	N	56	S
13_32893313_A_T	13	32893313	A	T	BRCA2	56	0.104	0.002	0.001	0.452473	1	5.87	-1.09	0.294	-0.9312	0.0012	0.0211909	0.068	0.178	0.555939	0.03629	0.999618	0.6512	0.601575	0.65145	0.683762	-0.014933	-1.43967	-1.39474	-0.266093	0.03	Neutral	0.361358	0.638642	ENST00000544455	c.167A>T_p.Asn56Ile	N	56	I
13_32893314_T_A	13	32893314	T	A	BRCA2	56	0.137	0.057	0.01	0.452473	1	5.87	-0.76	0.164	-0.9196	0.0017	0.0604539	0.02	0.25	0.784445	0.22139	0.999738	0.6512	0.601575	0.65145	0.683762	0.599666	-0.962606	-0.923755	-0.252169	0.03	Neutral	0.359664	0.640336	ENST00000544455	c.168T>A_p.Asn56Lys	N	56	K
13_32893314_T_G	13	32893314	T	G	BRCA2	56	0.137	0.057	0.01	0.452473	1	5.87	-0.76	0.164	-0.9196	0.0017	0.0617536	0.02	0.25	0.801009	0.21497	0.999738	0.6512	0.601575	0.65145	0.683762	0.361059	-0.962606	-0.923755	-0.252169	0.03	Neutral	0.359664	0.640336	ENST00000544455	c.168T>G_p.Asn56Lys	N	56	K
13_32893315_T_A	13	32893315	T	A	BRCA2	57	0.13	0.03	0.011	0.307985	1	5.8	-1.48	0.308	-0.9223	0.002	0.0570105	0.03	0.23	0.724039	0.09211	0.999582	0.6512	0.601575	0.65145	0.683762	0.582391	-0.941019	-0.95295	-0.203437	0.03	Neutral	0.352365	0.647635	ENST00000544455	c.169T>A_p.Tyr57Asn	Y	57	N
13_32893315_T_C	13	32893315	T	C	BRCA2	57	0.175	0.013	0.007	0.307985	1	5.81	-0.83	0.219	-0.9224	0.0023	0.0270146	0.039	0.131	0.91221	0.05691	0.999582	0.6512	0.601575	0.65145	0.683762	-0.392731	-0.938328	-0.957796	-0.245207	0.03	Neutral	0.354134	0.645866	ENST00000544455	c.169T>C_p.Tyr57His	Y	57	H
13_32893315_T_G	13	32893315	T	G	BRCA2	57	0.044	0.766	0.174	0.307985	1	5.79	-1.69	0.387	-0.8681	0.0023	0.147212	0.07	0.179	0.907594	0.16503	0.999582	0.6512	0.601575	0.65145	0.683762	1.73263	-0.578761	-0.699648	-0.168629	0.03	Neutral	0.3476	0.6524	ENST00000544455	c.169T>G_p.Tyr57Asp	Y	57	D
13_32893316_A_C	13	32893316	A	C	BRCA2	57	0.085	0.483	0.113	0.307985	1	5.83	-1.4	0.405	-0.9117	0.0022	0.0421216	0.098	0.194	0.815705	0.10088	0.999588	0.6512	0.601575	0.65145	0.683762	-0.095012	-0.655032	-0.729788	-0.168629	0.03	Neutral	0.3476	0.6524	ENST00000544455	c.170A>C_p.Tyr57Ser	Y	57	S
13_32893316_A_G	13	32893316	A	G	BRCA2	57	0.21	0.006	0.005	0.307985	1	5.85	-0.96	0.394	-0.9002	0.0021	0.0413513	0.135	0.124	0.702214	0.08337	0.999588	0.6512	0.601575	0.65145	0.683762	-0.451579	-0.859882	-0.870712	-0.182552	0.03	Neutral	0.347513	0.652487	ENST00000544455	c.170A>G_p.Tyr57Cys	Y	57	C
13_32893316_A_T	13	32893316	A	T	BRCA2	57	0.317	0.144	0.021	0.307985	1	5.91	-0.67	0.268	-0.9196	0.0018	0.019972	0.085	0.143	0.614109	0.05027	0.999588	0.6512	0.601575	0.65145	0.683762	0.733103	-0.901175	-0.912882	-0.224322	0.03	Neutral	0.354222	0.645778	ENST00000544455	c.170A>T_p.Tyr57Phe	Y	57	F
13_32893317_C_A	13	32893317	C	A	BRCA2	57	NA	NA	NA	0.307985	1	NA	NA	NA	NA	NA	NA	NA	NA	0.99204	0.12333	0.999721	0.6512	0.601575	0.65145	0.683762	6.11569	-0.236172	-0.511248	NA	NA	Neutral	0.425758	0.574242	ENST00000544455	c.171C>A_p.Tyr57X	Y	57	X
13_32893317_C_G	13	32893317	C	G	BRCA2	57	NA	NA	NA	0.307985	1	NA	NA	NA	NA	NA	NA	NA	NA	0.991903	0.11245	0.999721	0.6512	0.601575	0.65145	0.683762	5.81267	-0.236172	-0.511248	NA	NA	Neutral	0.425758	0.574242	ENST00000544455	c.171C>G_p.Tyr57X	Y	57	X
13_32893318_G_A	13	32893318	G	A	BRCA2	58	0.006	1	0.806	0.004837	0.895409	5.41	-0.98	0.744	-1.1175	0.0122	0.0865122	0.181	0.178	0.999188	0.91102	1	0.6512	0.601575	0.670488	0.683762	5.39154	0.534649	0.482844	-0.145424	0.03	Neutral	0.358277	0.641723	ENST00000544455	c.172G>A_p.Glu58Lys	E	58	K
13_32893318_G_C	13	32893318	G	C	BRCA2	58	0.007	1	0.915	0.004837	0.976044	5.4	-0.74	0.664	-1.0973	0.014	0.0591973	0.184	0.104	0.996741	0.94336	1	0.6512	0.601575	0.670488	0.683762	4.4994	0.567113	0.505769	-0.0224331	0.03	Neutral	0.350178	0.649822	ENST00000544455	c.172G>C_p.Glu58Gln	E	58	Q
13_32893318_G_T	13	32893318	G	T	BRCA2	58	NA	NA	NA	0.004837	1	NA	NA	NA	NA	NA	NA	NA	NA	0.995794	0.94374	1	0.6512	0.601575	0.670488	0.683762	10.5089	0.957908	0.757052	NA	NA	Neutral	0.479556	0.520444	ENST00000544455	c.172G>T_p.Glu58X	E	58	X
13_32893319_A_C	13	32893319	A	C	BRCA2	58	0.005	0.966	0.469	0.004837	0.935968	5.4	-1.46	0.634	-1.0078	0.0073	0.0620883	0.127	0.12	0.995401	0.96	0.999999	0.6512	0.601575	0.670488	0.683762	2.45834	0.23267	0.189437	-0.0502799	0.03	Neutral	0.350178	0.649822	ENST00000544455	c.173A>C_p.Glu58Ala	E	58	A
13_32893319_A_G	13	32893319	A	G	BRCA2	58	0.053	0.289	0.045	0.004837	0.924043	5.38	-1.67	0.606	-1.0276	0.0059	0.0791732	0.163	0.111	0.99865	0.94853	0.999999	0.6512	0.601575	0.670488	0.683762	4.45246	-0.0872206	-0.0348363	-0.0920501	0.03	Neutral	0.350178	0.649822	ENST00000544455	c.173A>G_p.Glu58Gly	E	58	G
13_32893319_A_T	13	32893319	A	T	BRCA2	58	0.001	0.998	0.855	0.004837	0.861686	5.36	-1.73	0.676	-1.1118	0.0116	0.0847472	0.125	0.202	0.991459	0.95835	0.999999	0.6512	0.601575	0.670488	0.683762	4.32413	0.359093	0.27898	-0.00154796	0.03	Neutral	0.350178	0.649822	ENST00000544455	c.173A>T_p.Glu58Val	E	58	V
13_32893320_A_C	13	32893320	A	C	BRCA2	58	0.221	0.686	0.091	0.004837	0.999158	5.63	-0.73	0.662	-0.8552	0.0027	0.0734497	0.158	0.113	0.993856	0.65133	0.99973	0.6512	0.601575	0.670488	0.683762	2.05241	-0.278563	-0.275866	-0.071165	0.03	Neutral	0.345427	0.654573	ENST00000544455	c.174A>C_p.Glu58Asp	E	58	D
13_32893320_A_T	13	32893320	A	T	BRCA2	58	0.221	0.686	0.091	0.004837	0.999211	5.63	-0.73	0.662	-0.8552	0.0027	0.0734497	0.158	0.113	0.994044	0.3802	0.99973	0.6512	0.601575	0.670488	0.683762	2.16132	-0.278563	-0.275866	-0.071165	0.03	Neutral	0.345427	0.654573	ENST00000544455	c.174A>T_p.Glu58Asp	E	58	D
13_32893321_C_A	13	32893321	C	A	BRCA2	59	0.117	0.221	0.048	0.011332	0.99955	5.79	-1.54	0.662	-0.8907	0.0022	0.255086	0.2	0.112	0.992612	0.68571	0.999729	0.6512	0.601575	0.670488	0.683762	2.3732	-0.601171	-0.527248	-0.188907	0.03	Neutral	0.345427	0.654573	ENST00000544455	c.175C>A_p.Pro59Thr	P	59	T
13_32893321_C_G	13	32893321	C	G	BRCA2	59	0.023	0.666	0.194	0.011332	0.99971	5.81	-1.57	0.645	-0.877	0.0028	0.259454	0.154	NA	0.974541	0.64497	0.999729	0.6512	0.601575	0.670488	0.683762	1.65946	-0.336426	-0.343592	-0.399722	0.03	Neutral	0.345427	0.654573	ENST00000544455	c.175C>G_p.Pro59Ala	P	59	A
13_32893321_C_T	13	32893321	C	T	BRCA2	59	0.098	0.11	0.054	0.011332	0.999509	5.8	-1.55	0.656	-0.9182	0.0031	0.100205	0.179	0.11	0.995434	0.66596	0.999729	0.6512	0.601575	0.670488	0.683762	0.683216	-0.530121	-0.478	-0.0850884	0.03	Neutral	0.350178	0.649822	ENST00000544455	c.175C>T_p.Pro59Ser	P	59	S
13_32893322_C_A	13	32893322	C	A	BRCA2	59	0.088	0.451	0.088	0.011332	0.999576	5.82	-1.63	0.661	-0.8764	0.0029	0.396498	0.189	0.136	0.986083	0.49066	0.999992	0.6512	0.601575	0.670488	0.683762	3.50664	-0.00954712	0.0637947	-0.0572416	0.03	Neutral	0.356432	0.643568	ENST00000544455	c.176C>A_p.Pro59Gln	P	59	Q
13_32893322_C_G	13	32893322	C	G	BRCA2	59	0.006	0.966	0.618	0.011332	0.999269	5.78	-1.86	0.686	-0.8999	0.005	0.24976	0.137	0.172	0.996568	0.77392	0.999992	0.6512	0.601575	0.670488	0.683762	4.08925	0.334719	0.303389	-0.0293948	0.03	Neutral	0.345427	0.654573	ENST00000544455	c.176C>G_p.Pro59Arg	P	59	R
13_32893322_C_T	13	32893322	C	T	BRCA2	59	0.006	0.875	0.357	0.011332	0.837752	5.81	-1.96	0.66	-0.9567	0.0037	0.341612	0.182	0.132	0.996783	0.70147	0.999992	0.6512	0.601575	0.670488	0.683762	3.41189	0.224051	0.224432	-0.0433182	0.03	Neutral	0.359152	0.640848	ENST00000544455	c.176C>T_p.Pro59Leu	P	59	L
13_32893324_A_C	13	32893324	A	C	BRCA2	60	0.003	0.159	0.049	0.270793	1	5.56	-0.96	0.513	-0.9753	0.0051	0.0153782	0.181	0.065	0.993664	0.73944	0.999819	0.6512	0.601575	0.65145	0.683762	-0.690053	-0.588298	-0.577503	-0.13382	0.03	Neutral	0.352365	0.647635	ENST00000544455	c.178A>C_p.Asn60His	N	60	H
13_32893324_A_G	13	32893324	A	G	BRCA2	60	0.015	0.919	0.534	0.270793	1	5.62	-1.03	0.498	-0.9529	0.0064	0.0395517	0.182	0.075	0.991532	0.84044	0.999819	0.6512	0.601575	0.65145	0.683762	1.36519	-0.235051	-0.331141	-0.13382	0.03	Neutral	0.352365	0.647635	ENST00000544455	c.178A>G_p.Asn60Asp	N	60	D
13_32893324_A_T	13	32893324	A	T	BRCA2	60	0.002	0.976	0.675	0.270793	0.999999	5.55	-1.66	0.682	-0.9763	0.0076	0.0454842	0.188	0.131	0.988271	0.82017	0.999819	0.6512	0.601575	0.65145	0.683762	1.46115	-0.165548	-0.280534	-0.0363565	0.29	Neutral	0.352365	0.647635	ENST00000544455	c.178A>T_p.Asn60Tyr	N	60	Y
13_32893325_A_C	13	32893325	A	C	BRCA2	60	0.078	0.506	0.063	0.270793	1	5.62	-1.28	0.566	-0.8848	0.0034	0.0583763	0.143	0.079	0.988742	0.17321	0.999897	0.6512	0.601575	0.65145	0.683762	0.107052	-0.457797	-0.490854	-0.13382	0.03	Neutral	0.3476	0.6524	ENST00000544455	c.179A>C_p.Asn60Thr	N	60	T
13_32893325_A_G	13	32893325	A	G	BRCA2	60	0.014	0.506	0.091	0.270793	1	5.61	-1.03	0.428	-0.9106	0.004	0.0675819	0.112	0.083	0.995573	0.16493	0.999897	0.6512	0.601575	0.65145	0.683762	0.816455	-0.416944	-0.465152	-0.245521	0.03	Neutral	0.3476	0.6524	ENST00000544455	c.179A>G_p.Asn60Ser	N	60	S
13_32893325_A_T	13	32893325	A	T	BRCA2	60	0.001	0.976	0.74	0.270793	1	5.55	-1.98	0.633	-0.9342	0.0074	0.0793923	0.087	0.185	0.98857	0.22104	0.999897	0.6512	0.601575	0.65145	0.683762	1.66214	-0.0788915	-0.226021	-0.0642033	0.29	Neutral	0.352365	0.647635	ENST00000544455	c.179A>T_p.Asn60Ile	N	60	I
13_32893326_C_A	13	32893326	C	A	BRCA2	60	0.006	0.952	0.494	0.270793	1	5.63	-1.19	0.505	-0.899	0.0042	0.0988025	0.156	0.113	0.992048	0.03967	0.999589	0.6512	0.601575	0.65145	0.683762	2.3184	-0.35365	-0.534564	-0.154705	0.03	Neutral	0.349446	0.650554	ENST00000544455	c.180C>A_p.Asn60Lys	N	60	K
13_32893326_C_G	13	32893326	C	G	BRCA2	60	0.006	0.952	0.494	0.270793	1	5.63	-1.19	0.505	-0.899	0.0042	0.0933738	0.156	0.113	0.992604	0.05035	0.999589	0.6512	0.601575	0.65145	0.683762	1.851	-0.35365	-0.534564	-0.154705	0.03	Neutral	0.349446	0.650554	ENST00000544455	c.180C>G_p.Asn60Lys	N	60	K
13_32893327_C_A	13	32893327	C	A	BRCA2	61	0.526	0.001	0.001	0.705535	1	5.77	-0.31	0.568	-0.9088	0.0023	0.0356987	0.322	0.096	0.623797	0.03007	0.999983	0.6512	0.601575	0.65145	0.683762	-1.10177	-1.5984	-1.64072	-0.210399	0.03	Neutral	0.38276	0.61724	ENST00000544455	c.181C>A_p.Leu61Ile	L	61	I
13_32893327_C_G	13	32893327	C	G	BRCA2	61	0.701	0.003	0.002	0.705535	1	5.83	-0.44	0.683	-0.9071	0.0019	0.0228262	0.367	0.108	0.581434	0.02674	0.999983	0.6512	0.601575	0.65145	0.683762	-2.90631	-1.68294	-1.70513	-0.263984	0.03	Neutral	0.38276	0.61724	ENST00000544455	c.181C>G_p.Leu61Val	L	61	V
13_32893328_T_A	13	32893328	T	A	BRCA2	61	0.052	0.641	0.259	0.705535	1	5.76	-1.1	0.674	-0.9548	0.0028	0.135204	0.214	0.168	0.917412	0.04003	0.999996	0.6512	0.601575	0.65145	0.683762	2.28205	-0.762729	-0.927847	-0.0781267	0.03	Neutral	0.388174	0.611826	ENST00000544455	c.182T>A_p.Leu61Gln	L	61	Q
13_32893328_T_C	13	32893328	T	C	BRCA2	61	0.2	0.001	0.001	0.705535	0.999994	5.74	-1.15	0.701	-0.9087	0.0018	0.0623701	0.284	0.231	0.707303	0.02091	0.999996	0.6512	0.601575	0.65145	0.683762	-0.076658	-1.16225	-1.20374	-0.105973	0.03	Neutral	0.38276	0.61724	ENST00000544455	c.182T>C_p.Leu61Pro	L	61	P
13_32893328_T_G	13	32893328	T	G	BRCA2	61	0.052	0.641	0.188	0.705535	1	5.76	-1.17	0.727	-0.9477	0.0026	0.14267	0.217	0.198	0.96646	0.04505	0.999996	0.6512	0.601575	0.65145	0.683762	2.35126	-0.783875	-0.94278	-0.0572416	0.03	Neutral	0.388084	0.611916	ENST00000544455	c.182T>G_p.Leu61Arg	L	61	R
13_32893330_T_A	13	32893330	T	A	BRCA2	62	0.098	0.996	0.813	3e-06	0.886583	5.42	-1.51	0.564	-0.7694	0.0075	0.0803408	0.141	0.301	0.99036	0.89671	1	0.6512	0.601575	0.65145	0.683762	5.9337	0.479762	0.48696	-0.105973	0.03	Neutral	0.345427	0.654573	ENST00000544455	c.184T>A_p.Phe62Ile	F	62	I
13_32893330_T_C	13	32893330	T	C	BRCA2	62	0.004	0.998	0.902	3e-06	0.89966	5.32	-1.51	0.623	-1.0077	0.0124	0.0554534	0.116	0.313	0.998537	0.92053	1	0.6512	0.601575	0.65145	0.683762	5.45712	0.56571	0.543674	-0.0642033	0.03	Neutral	0.350178	0.649822	ENST00000544455	c.184T>C_p.Phe62Leu	F	62	L
13_32893330_T_G	13	32893330	T	G	BRCA2	62	0.001	0.999	0.938	3e-06	0.941061	5.24	-1.77	0.639	-1.0222	0.0131	0.0765592	0.104	0.288	0.989553	0.92953	1	0.6512	0.601575	0.65145	0.683762	5.5131	0.576721	0.551449	-0.0363565	0.03	Neutral	0.350178	0.649822	ENST00000544455	c.184T>G_p.Phe62Val	F	62	V
13_32893331_T_A	13	32893331	T	A	BRCA2	62	0.01	1	0.984	3e-06	0.835377	5.18	-0.76	0.517	-1.0468	0.0156	0.0720823	0.14	0.301	0.996346	0.95585	1	0.6512	0.601575	0.65145	0.683762	6.10753	0.64307	0.622332	-0.0920501	0.03	Neutral	0.350178	0.649822	ENST00000544455	c.185T>A_p.Phe62Tyr	F	62	Y
13_32893331_T_C	13	32893331	T	C	BRCA2	62	0	1	0.989	3e-06	0.976315	5.15	-2.02	0.682	-1.1088	0.019	0.0792138	0.124	0.248	0.998759	0.93324	1	0.6512	0.601575	0.65145	0.683762	6.03601	0.644559	0.623384	0.0123754	0.03	Neutral	0.350178	0.649822	ENST00000544455	c.185T>C_p.Phe62Ser	F	62	S
13_32893331_T_G	13	32893331	T	G	BRCA2	62	0	1	0.996	3e-06	0.983848	5.14	-2.02	0.698	-1.1109	0.0193	0.086765	0.163	0.315	0.994079	0.95806	1	0.6512	0.601575	0.65145	0.683762	5.88825	0.646644	0.624856	0.0193371	0.03	Neutral	0.350178	0.649822	ENST00000544455	c.185T>G_p.Phe62Cys	F	62	C
13_32893332_T_A	13	32893332	T	A	BRCA2	62	0.004	0.998	0.902	3e-06	0.805253	5.32	-1.51	0.623	-1.0139	0.0112	0.0581498	0.115	0.313	0.998606	0.89759	0.999991	0.6512	0.601575	0.670488	0.683762	6.03153	0.529298	0.504852	-0.0642033	0.03	Neutral	0.350178	0.649822	ENST00000544455	c.186T>A_p.Phe62Leu	F	62	L
13_32893332_T_G	13	32893332	T	G	BRCA2	62	0.004	0.998	0.902	3e-06	0.805253	5.32	-1.51	0.623	-1.0139	0.0112	0.0591081	0.115	0.313	0.998562	0.90258	0.999991	0.6512	0.601575	0.670488	0.683762	5.94386	0.529298	0.504852	-0.0642033	0.03	Neutral	0.350178	0.649822	ENST00000544455	c.186T>G_p.Phe62Leu	F	62	L
13_32893333_A_C	13	32893333	A	C	BRCA2	63	0	1	0.999	1e-06	0.943016	4.1	-1.01	0.632	-1.175	0.0348	0.102967	0.201	0.282	0.994112	0.98164	1	0.6512	0.601575	0.670488	0.683762	5.50471	0.739948	0.721817	-0.0154714	0.03	Neutral	0.350178	0.649822	ENST00000544455	c.187A>C_p.Lys63Gln	K	63	Q
13_32893333_A_G	13	32893333	A	G	BRCA2	63	0	1	0.998	1e-06	0.965288	4.1	-1.01	0.688	-1.1925	0.0348	0.123869	0.204	0.3	0.99883	0.9803	1	0.6512	0.601575	0.670488	0.683762	4.34277	0.739651	0.721607	0.0262988	0.03	Neutral	0.350178	0.649822	ENST00000544455	c.187A>G_p.Lys63Glu	K	63	E
13_32893333_A_T	13	32893333	A	T	BRCA2	63	NA	NA	NA	1e-06	1	NA	NA	NA	NA	NA	NA	NA	NA	0.996182	0.98105	1	0.6512	0.601575	0.670488	0.683762	11.8635	0.87565	0.760929	NA	NA	Neutral	0.473924	0.526076	ENST00000544455	c.187A>T_p.Lys63X	K	63	X
13_32893334_A_C	13	32893334	A	C	BRCA2	63	0	1	0.999	1e-06	0.985942	4.09	-1.51	0.649	-1.2054	0.0348	0.203946	0.22	0.295	0.998202	0.98164	1	0.6512	0.601575	0.670488	0.683762	5.50785	0.743564	0.726655	0.00541374	0.03	Neutral	0.350178	0.649822	ENST00000544455	c.188A>C_p.Lys63Thr	K	63	T
13_32893334_A_G	13	32893334	A	G	BRCA2	63	0	1	0.998	1e-06	0.918609	4.14	-0.76	0.641	-1.1647	0.0348	0.0891793	0.173	0.204	0.999026	0.9803	1	0.6512	0.601575	0.670488	0.683762	5.63912	0.743266	0.726444	-0.00154796	0.03	Neutral	0.352272	0.647728	ENST00000544455	c.188A>G_p.Lys63Arg	K	63	R
13_32893334_A_T	13	32893334	A	T	BRCA2	63	0	1	0.999	1e-06	0.991904	4.08	-2.02	0.652	-1.2076	0.0417	0.24432	0.265	0.34	0.995631	0.98105	1	0.6512	0.601575	0.670488	0.683762	6.22859	0.743564	0.726655	0.00541374	0.29	Neutral	0.350178	0.649822	ENST00000544455	c.188A>T_p.Lys63Ile	K	63	I
13_32893335_A_C	13	32893335	A	C	BRCA2	63	0	1	0.999	1e-06	0.807431	4.09	-1.26	0.54	-1.105	0.0275	0.0540638	0.135	0.281	0.99818	0.91867	0.999972	0.6512	0.601575	0.65145	0.683762	5.14296	0.455842	0.397579	-0.071165	0.03	Neutral	0.350178	0.649822	ENST00000544455	c.189A>C_p.Lys63Asn	K	63	N
13_32893335_A_T	13	32893335	A	T	BRCA2	63	0	1	0.999	1e-06	0.807431	4.09	-1.26	0.54	-1.105	0.0275	0.0546217	0.136	0.281	0.998402	0.91226	0.999972	0.6512	0.601575	0.65145	0.683762	5.18515	0.455842	0.397579	-0.071165	0.03	Neutral	0.350178	0.649822	ENST00000544455	c.189A>T_p.Lys63Asn	K	63	N
13_32893336_A_C	13	32893336	A	C	BRCA2	64	0	1	0.999	3e-06	0.995869	4.8	-1.51	0.688	-1.1723	0.0241	0.120426	0.238	0.186	0.996494	0.98164	1	0.6512	0.601575	0.65145	0.683762	5.38874	0.743351	0.729363	0.0193371	0.03	Neutral	0.350178	0.649822	ENST00000544455	c.190A>C_p.Thr64Pro	T	64	P
13_32893336_A_G	13	32893336	A	G	BRCA2	64	0	1	0.998	3e-06	0.978421	4.99	-1.26	0.704	-1.0443	0.017	0.0718611	0.204	0.104	0.99825	0.9803	1	0.6512	0.601575	0.65145	0.683762	3.78295	0.705595	0.705231	0.0262988	0.03	Neutral	0.350178	0.649822	ENST00000544455	c.190A>G_p.Thr64Ala	T	64	A
13_32893336_A_T	13	32893336	A	T	BRCA2	64	0	1	0.998	3e-06	0.938825	4.86	-1.01	0.648	-1.1463	0.0241	0.0853496	0.217	0.091	0.997039	0.98105	1	0.6512	0.601575	0.65145	0.683762	3.65856	0.743053	0.729152	-0.00850966	0.03	Neutral	0.350178	0.649822	ENST00000544455	c.190A>T_p.Thr64Ser	T	64	S
13_32893337_C_A	13	32893337	C	A	BRCA2	64	0	1	0.999	3e-06	0.997466	4.81	-1.26	0.6	-1.2069	0.0265	0.135585	0.244	0.1	0.992778	0.97497	1	0.6512	0.601575	0.65145	0.683762	5.9728	0.782145	0.770625	-0.0433182	0.03	Neutral	0.350178	0.649822	ENST00000544455	c.191C>A_p.Thr64Asn	T	64	N
13_32893337_C_G	13	32893337	C	G	BRCA2	64	0	1	0.998	3e-06	0.974846	4.86	-1.01	0.648	-1.1974	0.0264	0.118704	0.258	0.091	0.997545	0.97608	1	0.6512	0.601575	0.65145	0.683762	4.41999	0.781847	0.770414	-0.00154796	0.03	Neutral	0.350178	0.649822	ENST00000544455	c.191C>G_p.Thr64Ser	T	64	S
13_32893337_C_T	13	32893337	C	T	BRCA2	64	0	1	0.999	3e-06	0.997302	4.81	-1.51	0.742	-1.2069	0.0265	0.154573	0.21	0.151	0.99917	0.97054	1	0.6512	0.601575	0.65145	0.683762	6.33886	0.782145	0.770625	0.0471839	0.29	Neutral	0.352272	0.647728	ENST00000544455	c.191C>T_p.Thr64Ile	T	64	I
13_32893339_C_A	13	32893339	C	A	BRCA2	65	0	1	0.999	5e-06	0.998605	3.04	-2.02	0.703	-1.1729	0.077	0.0496807	0.213	0.202	0.997699	0.98077	1	0.6512	0.601575	0.65145	0.683762	5.94849	0.779782	0.764087	0.0262988	0.03	Neutral	0.350178	0.649822	ENST00000544455	c.193C>A_p.Pro65Thr	P	65	T
13_32893339_C_G	13	32893339	C	G	BRCA2	65	0	1	0.999	5e-06	0.997761	3.05	-2.02	0.669	-1.1729	0.077	0.0589008	0.206	0.186	0.995856	0.9815	1	0.6512	0.601575	0.65145	0.683762	3.77507	0.779782	0.764087	0.00541374	0.03	Neutral	0.350178	0.649822	ENST00000544455	c.193C>G_p.Pro65Ala	P	65	A
13_32893339_C_T	13	32893339	C	T	BRCA2	65	0	1	0.999	5e-06	0.998624	3.05	-2.02	0.669	-1.1729	0.077	0.0483483	0.216	0.192	0.999145	0.97813	1	0.6512	0.601575	0.65145	0.683762	5.91204	0.779782	0.764087	0.00541374	0.03	Neutral	0.352272	0.647728	ENST00000544455	c.193C>T_p.Pro65Ser	P	65	S
13_32893340_C_A	13	32893340	C	A	BRCA2	65	0	1	0.999	5e-06	0.998856	3.04	-2.02	0.725	-1.1729	0.077	0.0633334	0.216	0.176	0.9917	0.98077	1	0.6512	0.601575	0.65145	0.683762	4.48597	0.780837	0.765498	0.0332605	0.29	Neutral	0.350178	0.649822	ENST00000544455	c.194C>A_p.Pro65Gln	P	65	Q
13_32893340_C_G	13	32893340	C	G	BRCA2	65	0	1	0.999	5e-06	0.999377	3.04	-2.27	0.75	-1.1729	0.077	0.0678243	0.217	0.209	0.998311	0.9815	1	0.6512	0.601575	0.65145	0.683762	3.99533	0.780837	0.765498	0.0471839	0.29	Neutral	0.350178	0.649822	ENST00000544455	c.194C>G_p.Pro65Arg	P	65	R
13_32893340_C_T	13	32893340	C	T	BRCA2	65	0	1	0.999	5e-06	0.999998	3.04	-2.52	0.69	-1.1729	0.077	0.0719717	0.243	0.248	0.998779	0.97813	1	0.6512	0.601575	0.65145	0.683762	6.45926	0.780837	0.765498	0.0193371	0.29	Neutral	0.354755	0.645245	ENST00000544455	c.194C>T_p.Pro65Leu	P	65	L
13_32893342_C_A	13	32893342	C	A	BRCA2	66	0.326	0.615	0.159	0.000357	0.938964	5.84	-1.01	0.701	-0.7966	0.0031	0.181568	0.157	0.241	0.992736	0.7171	1	0.6512	0.601575	0.65145	0.683762	3.2588	0.208646	0.333773	-0.0363565	0.03	Neutral	0.345427	0.654573	ENST00000544455	c.196C>A_p.Gln66Lys	Q	66	K
13_32893342_C_G	13	32893342	C	G	BRCA2	66	0.003	0.988	0.76	0.000357	0.971602	5.67	-0.76	0.616	-0.9801	0.0079	0.092636	0.129	0.134	0.993941	0.92589	1	0.6512	0.601575	0.65145	0.683762	3.59773	0.580862	0.603939	-0.0642033	0.03	Neutral	0.350178	0.649822	ENST00000544455	c.196C>G_p.Gln66Glu	Q	66	E
13_32893342_C_T	13	32893342	C	T	BRCA2	66	NA	NA	NA	0.000357	1	NA	NA	NA	NA	NA	NA	NA	NA	0.998217	0.91427	1	0.6512	0.601575	0.65145	0.683762	11.4084	1.00017	0.862967	NA	NA	Neutral	0.491695	0.508305	ENST00000544455	c.196C>T_p.Gln66X	Q	66	X
13_32893343_A_C	13	32893343	A	C	BRCA2	66	0.002	0.999	0.942	0.000357	0.732259	5.54	-1.51	0.705	-1.1176	0.011	0.0617561	0.117	0.147	0.996192	0.95313	0.999999	0.6512	0.601575	0.65145	0.683762	4.86285	0.62587	0.613472	0.00541374	0.03	Neutral	0.350178	0.649822	ENST00000544455	c.197A>C_p.Gln66Pro	Q	66	P
13_32893343_A_G	13	32893343	A	G	BRCA2	66	0.009	0.787	0.219	0.000357	0.980172	5.66	-1.01	0.65	-0.9181	0.0048	0.0475095	0.149	0.16	0.998177	0.88696	0.999999	0.6512	0.601575	0.65145	0.683762	3.6053	0.344809	0.414746	-0.0433182	0.03	Neutral	0.350178	0.649822	ENST00000544455	c.197A>G_p.Gln66Arg	Q	66	R
13_32893343_A_T	13	32893343	A	T	BRCA2	66	0.002	0.999	0.915	0.000357	0.772928	5.55	-1.77	0.66	-1.1127	0.0107	0.0606009	0.091	0.233	0.996109	0.95051	0.999999	0.6512	0.601575	0.65145	0.683762	3.58956	0.617828	0.607794	-0.0154714	0.29	Neutral	0.350178	0.649822	ENST00000544455	c.197A>T_p.Gln66Leu	Q	66	L
13_32893344_A_C	13	32893344	A	C	BRCA2	66	0.001	1	0.956	0.000357	0.999842	5.55	-1.26	0.679	-0.8953	0.0097	0.259325	0.261	0.088	0.980054	0.5973	1	0.6512	0.601575	0.65145	0.683762	2.98837	-0.434273	-0.664916	-0.0433182	0.03	Neutral	0.345427	0.654573	ENST00000544455	c.198A>C_p.Gln66His	Q	66	H
13_32893344_A_T	13	32893344	A	T	BRCA2	66	0.001	1	0.956	0.000357	0.999842	5.55	-1.26	0.679	-0.8953	0.0097	0.259804	0.261	0.088	0.981	0.58119	1	0.6512	0.601575	0.65145	0.683762	3.08855	-0.434273	-0.664916	-0.0433182	0.03	Neutral	0.345427	0.654573	ENST00000544455	c.198A>T_p.Gln66His	Q	66	H
13_32893345_A_G	13	32893345	A	G	BRCA2	67	0.013	0.994	0.779	0.001141	0.996953	5.6	-1.77	0.751	-0.9591	0.0074	0.0778437	0.126	0.171	0.998806	0.63314	0.999962	0.6512	0.601575	0.65145	0.683762	5.4821	0.492137	0.482742	0.00541374	0.03	Neutral	0.350178	0.649822	ENST00000544455	c.199A>G_p.Arg67Gly	R	67	G
13_32893345_A_T	13	32893345	A	T	BRCA2	67	0.002	0.999	0.988	0.001141	0.991192	5.57	-2.02	0.743	-1.0185	0.0097	0.0891688	0.109	0.211	0.999108	0.76272	0.999962	0.6512	0.601575	0.65145	0.683762	6.22372	0.566853	0.537129	0.0123754	0.03	Neutral	0.35236	0.64764	ENST00000544455	c.199A>T_p.Arg67Trp	R	67	W
13_32893346_G_A	13	32893346	G	A	BRCA2	67	0.02	0.993	0.757	0.001141	0.997904	5.66	-0.76	0.692	-0.9514	0.0081	0.0802796	0.118	0.16	0.995972	0.81222	0.999996	0.6512	0.601575	0.65145	0.683762	5.55181	0.577842	0.586855	-0.0224331	0.03	Neutral	0.350178	0.649822	ENST00000544455	c.200G>A_p.Arg67Lys	R	67	K
13_32893346_G_C	13	32893346	G	C	BRCA2	67	0.028	0.675	0.241	0.001141	0.987067	5.71	-1.51	0.752	-0.8767	0.0036	0.238281	0.184	0.127	0.985188	0.78039	0.999996	0.6512	0.601575	0.65145	0.683762	3.9382	0.301338	0.395715	-0.0592363	0.03	Neutral	0.345427	0.654573	ENST00000544455	c.200G>C_p.Arg67Thr	R	67	T
13_32893346_G_T	13	32893346	G	T	BRCA2	67	0.018	0.999	0.936	0.001141	0.966729	5.59	-1.51	0.706	-1.0226	0.0102	0.0539821	0.102	0.179	0.962142	0.79055	0.999996	0.6512	0.601575	0.65145	0.683762	5.67122	0.641707	0.633251	-0.00850966	0.03	Neutral	0.350178	0.649822	ENST00000544455	c.200G>T_p.Arg67Met	R	67	M
13_32893347_G_C	13	32893347	G	C	BRCA2	67	0.017	0.988	0.681	0.001141	0.876923	5.64	-1.51	0.74	-1.0266	0.0072	0.241964	0.141	0.199	0.997634	0.91247	0.999973	0.6512	0.601575	0.65145	0.683762	5.44538	0.340209	0.321779	-0.00850966	0.03	Neutral	0.350178	0.649822	ENST00000544455	c.201G>C_p.Arg67Ser	R	67	S
13_32893347_G_T	13	32893347	G	T	BRCA2	67	0.017	0.988	0.681	0.001141	0.876923	5.64	-1.51	0.74	-1.0266	0.0072	0.242381	0.14	0.199	0.997531	0.90762	0.999973	0.6512	0.601575	0.65145	0.683762	5.57068	0.340209	0.321779	-0.00850966	0.03	Neutral	0.350178	0.649822	ENST00000544455	c.201G>T_p.Arg67Ser	R	67	S
13_32893348_A_C	13	32893348	A	C	BRCA2	68	0.002	1	0.976	6.2e-05	0.64521	5.24	-0.89	0.699	-1.1553	0.0154	0.0891304	0.097	0.204	0.99436	0.95372	1	0.6512	0.601575	0.65145	0.683762	5.29284	0.665423	0.652866	0.0123754	0.03	Neutral	0.350178	0.649822	ENST00000544455	c.202A>C_p.Lys68Gln	K	68	Q
13_32893348_A_G	13	32893348	A	G	BRCA2	68	0.002	0.999	0.952	6.2e-05	0.52844	5.26	-0.89	0.746	-1.1247	0.0149	0.0628821	0.101	0.216	0.998892	0.96917	1	0.6512	0.601575	0.65145	0.683762	4.45065	0.657986	0.647616	0.0262988	0.03	Neutral	0.350178	0.649822	ENST00000544455	c.202A>G_p.Lys68Glu	K	68	E
13_32893348_A_T	13	32893348	A	T	BRCA2	68	NA	NA	NA	6.2e-05	1	NA	NA	NA	NA	NA	NA	NA	NA	0.996281	0.96717	1	0.6512	0.601575	0.65145	0.683762	12.5175	0.825163	0.708268	NA	NA	Neutral	0.469943	0.530057	ENST00000544455	c.202A>T_p.Lys68X	K	68	X
13_32893349_A_C	13	32893349	A	C	BRCA2	68	0.002	0.999	0.968	6.2e-05	0.692369	5.22	-1.34	0.648	-1.0603	0.0153	0.0690511	0.084	0.203	0.998198	0.9806	1	0.6512	0.601575	0.65145	0.683762	3.75248	0.666119	0.653866	-0.0224331	0.03	Neutral	0.350178	0.649822	ENST00000544455	c.203A>C_p.Lys68Thr	K	68	T
13_32893349_A_G	13	32893349	A	G	BRCA2	68	0.005	1	0.952	6.2e-05	0.74174	5.26	-0.67	0.655	-1.1568	0.0148	0.0711143	0.092	0.163	0.999039	0.97642	1	0.6512	0.601575	0.65145	0.683762	3.82935	0.659438	0.648819	-0.0293948	0.03	Neutral	0.352272	0.647728	ENST00000544455	c.203A>G_p.Lys68Arg	K	68	R
13_32893349_A_T	13	32893349	A	T	BRCA2	68	0	1	0.988	6.2e-05	0.797222	5.19	-1.87	0.683	-1.048	0.0157	0.0992527	0.108	0.279	0.995602	0.98011	1	0.6512	0.601575	0.65145	0.683762	4.5388	0.674569	0.660158	0.0123754	0.03	Neutral	0.350178	0.649822	ENST00000544455	c.203A>T_p.Lys68Ile	K	68	I
13_32893350_A_C	13	32893350	A	C	BRCA2	68	0.153	0.976	0.484	6.2e-05	0.95567	5.27	-0.94	0.538	-0.8695	0.0042	0.0795904	0.098	0.219	0.997848	0.45157	0.999723	0.6512	0.601575	0.65145	0.683762	3.66656	-0.0741003	-0.106143	-0.154705	0.03	Neutral	0.345427	0.654573	ENST00000544455	c.204A>C_p.Lys68Asn	K	68	N
13_32893350_A_T	13	32893350	A	T	BRCA2	68	0.153	0.976	0.484	6.2e-05	0.95567	5.27	-0.94	0.538	-0.8695	0.0042	0.0802251	0.098	0.219	0.998058	0.37761	0.999723	0.6512	0.601575	0.65145	0.683762	3.74731	-0.0741003	-0.106143	-0.154705	0.03	Neutral	0.345427	0.654573	ENST00000544455	c.204A>T_p.Lys68Asn	K	68	N
13_32893351_C_A	13	32893351	C	A	BRCA2	69	0.017	0.906	0.42	0.00864	0.969484	5.53	-1.57	0.674	-0.9366	0.0058	0.0358398	0.116	0.227	0.990676	0.68112	0.999999	0.6512	0.601575	0.65145	0.683762	5.82029	0.300054	0.303294	-0.0433182	0.03	Neutral	0.350178	0.649822	ENST00000544455	c.205C>A_p.Pro69Thr	P	69	T
13_32893351_C_G	13	32893351	C	G	BRCA2	69	0.055	0.734	0.187	0.00864	0.982132	5.65	-1.57	0.641	-0.8701	0.0041	0.109587	0.108	0.247	0.984755	0.69001	0.999999	0.6512	0.601575	0.65145	0.683762	3.93469	0.136839	0.189915	-0.0781267	0.03	Neutral	0.345427	0.654573	ENST00000544455	c.205C>G_p.Pro69Ala	P	69	A
13_32893351_C_T	13	32893351	C	T	BRCA2	69	0.309	0.2	0.061	0.00864	0.969368	5.77	-1.58	0.659	-0.8735	0.0032	0.137329	0.142	0.2	0.989215	0.53433	0.999999	0.6512	0.601575	0.65145	0.683762	4.51339	-0.136064	-0.00915545	-0.0781267	0.03	Neutral	0.345427	0.654573	ENST00000544455	c.205C>T_p.Pro69Ser	P	69	S
13_32893352_C_A	13	32893352	C	A	BRCA2	69	0.005	0.984	0.69	0.00864	0.979108	5.5	-1.62	0.657	-0.9988	0.0074	0.0685282	0.116	0.234	0.983948	0.51585	0.999973	0.6512	0.601575	0.65145	0.683762	5.48334	0.110339	0.0231672	-0.0642033	0.03	Neutral	0.350178	0.649822	ENST00000544455	c.206C>A_p.Pro69Gln	P	69	Q
13_32893352_C_G	13	32893352	C	G	BRCA2	69	0.005	0.952	0.601	0.00864	0.95912	5.5	-1.81	0.684	-0.9981	0.0067	0.0470812	0.113	0.267	0.993996	0.52901	0.999973	0.6512	0.601575	0.65145	0.683762	4.82808	0.0745763	-0.00202629	-0.0433182	0.03	Neutral	0.350178	0.649822	ENST00000544455	c.206C>G_p.Pro69Arg	P	69	R
13_32893352_C_T	13	32893352	C	T	BRCA2	69	0.185	0.009	0.005	0.00864	0.912156	5.53	-1.66	0.625	-0.8972	0.0049	0.0700897	0.164	0.246	0.945425	0.28917	0.999973	0.6512	0.601575	0.65145	0.683762	2.50159	-0.391114	-0.331363	-0.119897	0.03	Neutral	0.345427	0.654573	ENST00000544455	c.206C>T_p.Pro69Leu	P	69	L
13_32893354_T_A	13	32893354	T	A	BRCA2	70	0.358	0.9	0.291	0.344101	1	5.69	-0.22	0.649	-0.7956	0.0014	0.0317633	0.196	0.153	0.82944	0.24251	0.999763	0.475973	0.601575	0.670488	0.528226	0.428883	-0.672881	-0.730787	-0.126859	0.03	Neutral	0.356787	0.643213	ENST00000544455	c.208T>A_p.Ser70Thr	S	70	T
13_32893354_T_C	13	32893354	T	C	BRCA2	70	0.168	0.031	0.007	0.344101	1	5.57	-0.63	0.713	-0.9097	0.0021	0.0167315	0.193	0.202	0.987103	0.13559	0.999763	0.475973	0.601575	0.670488	0.528226	1.17836	-0.941028	-0.916397	-0.0850884	0.03	Neutral	0.356699	0.643301	ENST00000544455	c.208T>C_p.Ser70Pro	S	70	P
13_32893354_T_G	13	32893354	T	G	BRCA2	70	0.067	0.646	0.091	0.344101	1	5.63	-0.39	0.578	-0.8372	0.0021	0.0251591	0.167	0.173	0.96371	0.25265	0.999763	0.475973	0.601575	0.670488	0.528226	0.998191	-0.668141	-0.722463	-0.161667	0.03	Neutral	0.356787	0.643213	ENST00000544455	c.208T>G_p.Ser70Ala	S	70	A
13_32893355_C_A	13	32893355	C	A	BRCA2	70	0.07	0.069	0.018	0.344101	1	5.56	-0.49	0.671	-0.9157	0.0019	0.0285676	0.177	0.248	0.81921	0.06762	0.999906	0.475973	0.601575	0.670488	0.528226	0.497971	-1.28559	-1.35191	-0.119897	0.03	Neutral	0.358563	0.641437	ENST00000544455	c.209C>A_p.Ser70Tyr	S	70	Y
13_32893355_C_G	13	32893355	C	G	BRCA2	70	0.105	0.031	0.011	0.344101	1	5.55	-0.59	0.668	-0.9213	0.0018	0.0143766	0.185	0.283	0.893255	0.06823	0.999906	0.475973	0.601575	0.670488	0.528226	-0.266036	-1.30969	-1.37049	-0.126859	0.03	Neutral	0.363395	0.636605	ENST00000544455	c.209C>G_p.Ser70Cys	S	70	C
13_32893355_C_T	13	32893355	C	T	BRCA2	70	0.068	0.031	0.007	0.344101	1	5.59	-0.36	0.691	-0.9136	0.0019	0.0165174	0.194	NA	0.896056	0.03166	0.999906	0.475973	0.601575	0.670488	0.528226	0.344632	-1.29766	-1.36003	-0.119897	0.03	Neutral	0.358384	0.641616	ENST00000544455	c.209C>T_p.Ser70Phe	S	70	F
13_32893357_T_A	13	32893357	T	A	BRCA2	71	0.011	0.802	0.192	0.044581	0.9999	5.4	-2.19	0.684	-0.8925	0.0052	0.0422338	0.146	0.202	0.9868	0.76743	0.999996	0.475973	0.601575	0.670488	0.528226	4.58132	0.0751222	0.0613006	-0.0433182	0.03	Neutral	0.347336	0.652664	ENST00000544455	c.211T>A_p.Tyr71Asn	Y	71	N
13_32893357_T_C	13	32893357	T	C	BRCA2	71	0.032	0.998	0.87	0.044581	0.999991	5.39	-1.16	0.605	-1.0006	0.0113	0.0206573	0.138	0.158	0.997212	0.76252	0.999996	0.475973	0.601575	0.670488	0.528226	4.1203	0.335948	0.245441	-0.112935	0.03	Neutral	0.352099	0.647901	ENST00000544455	c.211T>C_p.Tyr71His	Y	71	H
13_32893357_T_G	13	32893357	T	G	BRCA2	71	0.009	0.802	0.123	0.044581	0.999928	5.4	-2.41	0.736	-0.8535	0.0042	0.0428252	0.146	0.194	0.990649	0.78448	0.999996	0.475973	0.601575	0.670488	0.528226	4.54994	0.0176493	0.0232084	-0.0224331	0.03	Neutral	0.351895	0.648105	ENST00000544455	c.211T>G_p.Tyr71Asp	Y	71	D
13_32893358_A_C	13	32893358	A	C	BRCA2	71	0.014	0.993	0.69	0.044581	0.99993	5.44	-2.17	0.735	-0.9469	0.0067	0.0277263	0.162	0.217	0.961548	0.91414	0.999937	0.475973	0.601575	0.670488	0.528226	3.56307	-0.11726	-0.233847	-0.0293948	0.03	Neutral	0.352099	0.647901	ENST00000544455	c.212A>C_p.Tyr71Ser	Y	71	S
13_32893358_A_G	13	32893358	A	G	BRCA2	71	0.002	0.772	0.104	0.044581	0.999889	5.38	-2.07	0.722	-0.884	0.0042	0.0324227	0.168	0.163	0.990009	0.87255	0.999937	0.475973	0.601575	0.670488	0.528226	3.51711	-0.351303	-0.398045	-0.0224331	0.29	Neutral	0.347336	0.652664	ENST00000544455	c.212A>G_p.Tyr71Cys	Y	71	C
13_32893358_A_T	13	32893358	A	T	BRCA2	71	0.001	0.246	0.042	0.044581	0.999994	5.41	-0.99	0.495	-0.9357	0.0049	0.0130248	0.143	0.124	0.976181	0.90349	0.999937	0.475973	0.601575	0.670488	0.528226	3.10839	-0.546155	-0.538231	-0.126859	0.03	Neutral	0.352099	0.647901	ENST00000544455	c.212A>T_p.Tyr71Phe	Y	71	F
13_32893359_T_A	13	32893359	T	A	BRCA2	71	NA	NA	NA	0.044581	1	NA	NA	NA	NA	NA	NA	NA	NA	0.993714	0.82218	0.999865	0.475973	0.601575	0.670488	0.528226	7.20475	0.263204	0.00465554	NA	NA	Neutral	0.428616	0.571384	ENST00000544455	c.213T>A_p.Tyr71X	Y	71	X
13_32893359_T_G	13	32893359	T	G	BRCA2	71	NA	NA	NA	0.044581	1	NA	NA	NA	NA	NA	NA	NA	NA	0.992865	0.82965	0.999865	0.475973	0.601575	0.670488	0.528226	7.04353	0.263204	0.00465554	NA	NA	Neutral	0.424359	0.575641	ENST00000544455	c.213T>G_p.Tyr71X	Y	71	X
13_32893360_A_C	13	32893360	A	C	BRCA2	72	0.854	0.001	0.003	0.869259	1	5.86	0.36	0.524	-0.9602	0.0013	0.0217219	0.274	0.163	0.691792	0.37053	0.999616	0.475973	0.601575	0.670488	0.528226	-1.73561	-1.21925	-1.10324	-0.196476	0.03	Neutral	0.387793	0.612207	ENST00000544455	c.214A>C_p.Asn72His	N	72	H
13_32893360_A_G	13	32893360	A	G	BRCA2	72	0.415	0.011	0.005	0.869259	1	5.81	-0.74	0.508	-0.9115	0.0028	0.0313865	0.228	0.122	0.661715	0.69914	0.999616	0.475973	0.601575	0.670488	0.528226	-0.530669	-0.918274	-0.883218	-0.196476	0.03	Neutral	0.383013	0.616987	ENST00000544455	c.214A>G_p.Asn72Asp	N	72	D
13_32893360_A_T	13	32893360	A	T	BRCA2	72	0.017	0.744	0.174	0.869259	0.999999	5.75	-0.7	0.694	-0.8394	0.0026	0.110109	0.215	0.172	0.972954	0.69958	0.999616	0.475973	0.601575	0.670488	0.528226	1.18762	-0.592001	-0.644742	-0.0850884	0.03	Neutral	0.383283	0.616717	ENST00000544455	c.214A>T_p.Asn72Tyr	N	72	Y
13_32893361_A_C	13	32893361	A	C	BRCA2	72	0.033	0.454	0.078	0.869259	1	5.8	-0.93	0.588	-0.8867	0.0026	0.0674054	0.233	0.118	0.913795	0.76387	0.999853	0.6512	0.601575	0.65145	0.528226	0.265629	-0.589995	-0.564801	-0.140782	0.03	Neutral	0.383283	0.616717	ENST00000544455	c.215A>C_p.Asn72Thr	N	72	T
13_32893361_A_G	13	32893361	A	G	BRCA2	72	0.485	0.013	0.009	0.869259	1	6.11	-0.67	0.435	-0.9649	0.0015	0.0198099	0.181	0.108	0.622597	0.43756	0.999853	0.6512	0.601575	0.65145	0.528226	-0.90243	-0.993992	-0.868593	-0.437613	0.03	Neutral	0.388246	0.611754	ENST00000544455	c.215A>G_p.Asn72Ser	N	72	S
13_32893361_A_T	13	32893361	A	T	BRCA2	72	0.003	0.855	0.36	0.869259	0.999999	5.76	-1.4	0.665	-0.8281	0.0031	0.196056	0.199	0.231	0.96692	0.69383	0.999853	0.6512	0.601575	0.65145	0.528226	1.87319	-0.370182	-0.407402	-0.0642033	0.29	Neutral	0.383193	0.616807	ENST00000544455	c.215A>T_p.Asn72Ile	N	72	I
13_32893362_T_A	13	32893362	T	A	BRCA2	72	0.044	0.146	0.057	0.869259	0.999994	5.84	-0.8	0.509	-0.9103	0.0024	0.0592846	0.155	0.214	0.950613	0.69434	0.999588	0.6512	0.601575	0.65145	0.528226	0.777699	-0.873248	-0.860527	-0.17559	0.03	Neutral	0.383283	0.616717	ENST00000544455	c.216T>A_p.Asn72Lys	N	72	K
13_32893362_T_G	13	32893362	T	G	BRCA2	72	0.044	0.146	0.057	0.869259	0.999995	5.84	-0.8	0.509	-0.9103	0.0024	0.0522819	0.155	0.214	0.946687	0.70246	0.999588	0.6512	0.601575	0.65145	0.528226	0.506089	-0.873248	-0.860527	-0.17559	0.03	Neutral	0.383283	0.616717	ENST00000544455	c.216T>G_p.Asn72Lys	N	72	K
13_32893363_C_A	13	32893363	C	A	BRCA2	73	0.008	0.877	0.417	0.011641	0.997987	5.31	-0.96	0.714	-0.9684	0.0076	0.0433544	0.101	0.341	0.990599	0.90004	1	0.6512	0.601575	0.65145	0.528226	4.66905	0.226614	0.188546	-0.0154714	0.03	Neutral	0.352099	0.647901	ENST00000544455	c.217C>A_p.Gln73Lys	Q	73	K
13_32893363_C_G	13	32893363	C	G	BRCA2	73	0.003	0.877	0.265	0.011641	0.998985	5.27	-0.73	0.659	-0.9232	0.0063	0.0305975	0.099	0.27	0.992877	0.86644	1	0.6512	0.601575	0.65145	0.528226	3.68036	0.181343	0.156577	-0.0433182	0.03	Neutral	0.352099	0.647901	ENST00000544455	c.217C>G_p.Gln73Glu	Q	73	E
13_32893363_C_T	13	32893363	C	T	BRCA2	73	NA	NA	NA	0.011641	1	NA	NA	NA	NA	NA	NA	NA	NA	0.998169	0.84849	1	0.6512	0.601575	0.65145	0.528226	8.64174	0.807727	0.573559	NA	NA	Neutral	0.468839	0.531161	ENST00000544455	c.217C>T_p.Gln73X	Q	73	X
13_32893364_A_C	13	32893364	A	C	BRCA2	73	0.002	0.105	0.042	0.011641	0.99059	5.2	-1.43	0.816	-1.0004	0.0064	0.0592119	0.154	0.302	0.993075	0.65296	0.999985	0.6512	0.601575	0.65145	0.528226	3.56577	-0.335693	-0.305302	0.0332605	0.03	Neutral	0.365913	0.634087	ENST00000544455	c.218A>C_p.Gln73Pro	Q	73	P
13_32893364_A_G	13	32893364	A	G	BRCA2	73	0.006	0.961	0.541	0.011641	0.999529	5.27	-0.95	0.713	-0.9936	0.008	0.0523774	0.124	0.317	0.995933	0.81401	0.999985	0.6512	0.601575	0.65145	0.528226	3.68106	0.0583077	-0.0290373	-0.0154714	0.03	Neutral	0.352099	0.647901	ENST00000544455	c.218A>G_p.Gln73Arg	Q	73	R
13_32893364_A_T	13	32893364	A	T	BRCA2	73	0.045	0.961	0.617	0.011641	0.992425	5.25	-1.58	0.744	-1.0221	0.0089	0.0628855	0.135	0.303	0.993779	0.77842	0.999985	0.6512	0.601575	0.65145	0.528226	2.88059	0.0831475	-0.0111691	-0.0154714	0.03	Neutral	0.352099	0.647901	ENST00000544455	c.218A>T_p.Gln73Leu	Q	73	L
13_32893365_G_C	13	32893365	G	C	BRCA2	73	0.028	0.049	0.026	0.011641	0.999999	5.25	-1.18	0.707	-0.954	0.0028	0.0448237	0.174	0.269	0.953921	0.07927	1	0.6512	0.601575	0.65145	0.528226	-1.07967	-1.51106	-1.61463	-0.0920501	0.03	Neutral	0.352007	0.647993	ENST00000544455	c.219G>C_p.Gln73His	Q	73	H
13_32893365_G_T	13	32893365	G	T	BRCA2	73	0.028	0.049	0.026	0.011641	0.999999	5.25	-1.18	0.707	-0.954	0.0028	0.0454026	0.174	0.269	0.954279	0.06088	1	0.6512	0.601575	0.65145	0.528226	-0.982368	-1.51106	-1.61463	-0.0920501	0.03	Neutral	0.353955	0.646045	ENST00000544455	c.219G>T_p.Gln73His	Q	73	H
13_32893366_C_A	13	32893366	C	A	BRCA2	74	0.005	0.983	0.723	0.015751	1	4.48	-0.45	0.586	-1.0234	0.0116	0.0287123	0.125	0.182	0.988929	0.05239	0.999862	0.6512	0.601575	0.65145	0.528226	3.15095	-0.506902	-0.722247	-0.13382	0.03	Neutral	0.353955	0.646045	ENST00000544455	c.220C>A_p.Leu74Met	L	74	M
13_32893366_C_G	13	32893366	C	G	BRCA2	74	0.005	0.983	0.784	0.015751	1	4.49	-0.7	0.689	-1.0328	0.0125	0.0306172	0.169	0.12	0.989187	0.05079	0.999862	0.6512	0.601575	0.65145	0.528226	2.57219	-0.488735	-0.709417	-0.0572416	0.03	Neutral	0.353955	0.646045	ENST00000544455	c.220C>G_p.Leu74Val	L	74	V
13_32893367_T_A	13	32893367	T	A	BRCA2	74	0.001	1	0.97	0.015751	0.978398	4.42	-1.42	0.752	-1.0991	0.0235	0.0524289	0.124	0.351	0.995375	0.93159	1	0.6512	0.601575	0.65145	0.528226	5.5212	0.538233	0.498108	0.0123754	0.03	Neutral	0.352099	0.647901	ENST00000544455	c.221T>A_p.Leu74Gln	L	74	Q
13_32893367_T_C	13	32893367	T	C	BRCA2	74	0.001	1	0.98	0.015751	0.999076	4.42	-1.68	0.827	-1.169	0.0239	0.0875396	0.219	0.429	0.998858	0.89382	1	0.6512	0.601575	0.65145	0.528226	5.33911	0.541211	0.500211	0.068069	0.03	Neutral	0.367531	0.632469	ENST00000544455	c.221T>C_p.Leu74Pro	L	74	P
13_32893367_T_G	13	32893367	T	G	BRCA2	74	0.001	0.999	0.97	0.015751	0.974173	4.42	-1.42	0.827	-1.1036	0.0235	0.05879	0.156	0.351	0.997376	0.92834	1	0.6512	0.601575	0.65145	0.528226	5.58703	0.537944	0.497905	0.068069	0.03	Neutral	0.367792	0.632208	ENST00000544455	c.221T>G_p.Leu74Arg	L	74	R
13_32893369_G_A	13	32893369	G	A	BRCA2	75	0.004	0.999	0.952	0.000144	0.976633	5.38	-1.01	0.773	-1.0834	0.0164	0.0661367	0.182	0.264	0.999261	0.97262	1	0.475973	0.601575	0.670488	0.528226	6.39804	0.726431	0.711165	0.0262988	0.03	Neutral	0.360218	0.639782	ENST00000544455	c.223G>A_p.Ala75Thr	A	75	T
13_32893369_G_C	13	32893369	G	C	BRCA2	75	0.006	1	0.988	0.000144	0.993207	5.34	-1.26	0.942	-1.0943	0.0172	0.0734169	0.324	NA	0.997962	0.97996	1	0.475973	0.601575	0.670488	0.528226	4.1581	0.737442	0.718939	-0.0645855	0.03	Neutral	0.39209	0.60791	ENST00000544455	c.223G>C_p.Ala75Pro	A	75	P
13_32893369_G_T	13	32893369	G	T	BRCA2	75	0.011	1	0.965	0.000144	0.947641	5.39	-0.76	0.652	-1.0838	0.0166	0.0569189	0.181	0.39	0.9975	0.97915	1	0.475973	0.601575	0.670488	0.528226	5.88821	0.730592	0.714102	-0.0363565	0.03	Neutral	0.352099	0.647901	ENST00000544455	c.223G>T_p.Ala75Ser	A	75	S
13_32893370_C_A	13	32893370	C	A	BRCA2	75	0.1	0.991	0.745	0.000144	0.970713	5.44	-1.51	0.88	-0.7506	0.007	0.127149	0.231	0.382	0.996741	0.93015	0.999997	0.475973	0.601575	0.670488	0.528226	6.21111	0.445954	0.442944	0.116801	0.03	Neutral	0.371399	0.628601	ENST00000544455	c.224C>A_p.Ala75Asp	A	75	D
13_32893370_C_G	13	32893370	C	G	BRCA2	75	0.014	1	0.976	0.000144	0.841827	5.36	-1.01	0.678	-1.0048	0.0129	0.0706864	0.114	0.236	0.997682	0.9519	0.999997	0.475973	0.601575	0.670488	0.528226	5.7135	0.554279	0.51693	-0.0293948	0.03	Neutral	0.352099	0.647901	ENST00000544455	c.224C>G_p.Ala75Gly	A	75	G
13_32893370_C_T	13	32893370	C	T	BRCA2	75	0.004	0.976	0.634	0.000144	0.884946	5.38	-1.01	0.799	-0.8853	0.0084	0.0975172	0.176	0.177	0.999151	0.92696	0.999997	0.475973	0.601575	0.670488	0.528226	6.18188	0.445478	0.440143	0.0193371	0.03	Neutral	0.35352	0.64648	ENST00000544455	c.224C>T_p.Ala75Val	A	75	V
13_32893372_T_A	13	32893372	T	A	BRCA2	76	0	1	0.998	5.8e-05	0.949099	4.19	-0.76	0.741	-1.1762	0.0345	0.100061	0.131	0.202	0.995418	0.97975	1	0.475973	0.601575	0.670488	0.528226	5.56881	0.711134	0.690162	0.0332605	0.66	Neutral	0.352099	0.647901	ENST00000544455	c.226T>A_p.Ser76Thr	S	76	T
13_32893372_T_C	13	32893372	T	C	BRCA2	76	0	1	0.999	5.8e-05	0.991516	4.16	-1.26	0.859	-1.2011	0.0345	0.187543	0.221	0.262	0.998951	0.97769	1	0.475973	0.601575	0.670488	0.528226	5.85737	0.711432	0.690372	0.144648	0.81	Neutral	0.374543	0.625457	ENST00000544455	c.226T>C_p.Ser76Pro	S	76	P
13_32893372_T_G	13	32893372	T	G	BRCA2	76	0	0.999	0.996	5.8e-05	0.847337	4.22	-0.76	0.672	-1.1316	0.0345	0.069782	0.12	0.22	0.997001	0.98028	1	0.475973	0.601575	0.670488	0.528226	5.42068	0.710249	0.689539	-0.00154796	0.81	Neutral	0.352099	0.647901	ENST00000544455	c.226T>G_p.Ser76Ala	S	76	A
13_32893373_C_A	13	32893373	C	A	BRCA2	76	NA	NA	NA	5.8e-05	1	NA	NA	NA	NA	NA	NA	NA	NA	0.994155	0.98077	1	0.475973	0.601575	0.670488	0.528226	11.5843	0.910362	0.796346	NA	NA	Neutral	0.469903	0.530097	ENST00000544455	c.227C>A_p.Ser76X	S	76	X
13_32893373_C_G	13	32893373	C	G	BRCA2	76	NA	NA	NA	5.8e-05	1	NA	NA	NA	NA	NA	NA	NA	NA	0.994097	0.9815	1	0.475973	0.601575	0.670488	0.528226	11.096	1.1308	0.984698	NA	NA	Neutral	0.502026	0.497974	ENST00000544455	c.227C>G_p.Ser76X	S	76	X
13_32893373_C_T	13	32893373	C	T	BRCA2	76	0	1	0.999	5.8e-05	0.997999	4.16	-1.51	0.872	-1.2352	0.0378	0.15684	0.265	0.251	0.999343	0.97813	1	0.475973	0.601575	0.670488	0.528226	4.91073	0.77466	0.757234	0.158571	0.81	Neutral	0.380887	0.619113	ENST00000544455	c.227C>T_p.Ser76Leu	S	76	L
13_32893375_A_C	13	32893375	A	C	BRCA2	77	0	1	0.999	8.2e-05	0.995616	4.13	-1.51	0.856	-1.2079	0.0345	0.18488	0.366	0.425	0.996633	0.98621	1	0.475973	0.601575	0.670488	0.528226	5.59824	0.738908	0.719868	0.144648	0.66	Neutral	0.374543	0.625457	ENST00000544455	c.229A>C_p.Thr77Pro	T	77	P
13_32893375_A_G	13	32893375	A	G	BRCA2	77	0	1	0.998	8.2e-05	0.97723	4.18	-1.26	0.83	-1.1945	0.0345	0.124828	0.231	0.269	0.998522	0.98502	1	0.475973	0.601575	0.670488	0.528226	5.38376	0.73861	0.719658	-0.0916568	0.66	Neutral	0.367673	0.632327	ENST00000544455	c.229A>G_p.Thr77Ala	T	77	A
13_32893375_A_T	13	32893375	A	T	BRCA2	77	0	1	0.998	8.2e-05	0.937656	4.17	-1.01	0.652	-1.1706	0.0345	0.0896683	0.164	0.263	0.997125	0.98589	1	0.475973	0.601575	0.670488	0.528226	5.2385	0.73861	0.719658	-0.00850966	0.66	Neutral	0.352099	0.647901	ENST00000544455	c.229A>T_p.Thr77Ser	T	77	S
13_32893376_C_A	13	32893376	C	A	BRCA2	77	0	1	0.999	8.2e-05	0.997066	4.14	-1.26	0.648	-1.2352	0.0378	0.13693	0.195	0.278	0.993153	0.98077	1	0.475973	0.601575	0.670488	0.528226	4.39412	0.776016	0.759048	-0.0154714	0.66	Neutral	0.352099	0.647901	ENST00000544455	c.230C>A_p.Thr77Asn	T	77	N
13_32893376_C_G	13	32893376	C	G	BRCA2	77	0	1	0.998	8.2e-05	0.970977	4.17	-1.01	0.652	-1.2207	0.0378	0.124951	0.175	0.263	0.997622	0.9815	1	0.475973	0.601575	0.670488	0.528226	5.73664	0.775718	0.758838	-0.0154714	0.66	Neutral	0.352099	0.647901	ENST00000544455	c.230C>G_p.Thr77Ser	T	77	S
13_32893376_C_T	13	32893376	C	T	BRCA2	77	0	1	0.999	8.2e-05	0.997072	4.14	-1.51	0.855	-1.2352	0.0378	0.140312	0.284	0.351	0.999183	0.97813	1	0.475973	0.601575	0.670488	0.528226	6.33856	0.776016	0.759048	0.137686	0.81	Neutral	0.373798	0.626202	ENST00000544455	c.230C>T_p.Thr77Ile	T	77	I
13_32893378_C_A	13	32893378	C	A	BRCA2	78	0	1	0.999	4e-06	0.998556	3.04	-2.02	0.842	-1.1729	0.077	0.044124	0.317	0.462	0.997691	0.98077	1	0.475973	0.601575	0.670488	0.528226	6.02781	0.774208	0.756629	0.116801	0.66	Neutral	0.366926	0.633074	ENST00000544455	c.232C>A_p.Pro78Thr	P	78	T
13_32893378_C_G	13	32893378	C	G	BRCA2	78	0	1	0.999	4e-06	0.997761	3.05	-2.02	0.682	-1.1729	0.077	0.0503035	0.282	0.48	0.995722	0.9815	1	0.475973	0.601575	0.670488	0.528226	5.16386	0.774208	0.756629	0.00541374	0.29	Neutral	0.352099	0.647901	ENST00000544455	c.232C>G_p.Pro78Ala	P	78	A
13_32893378_C_T	13	32893378	C	T	BRCA2	78	0	1	0.999	4e-06	0.99871	3.05	-2.02	0.806	-1.1729	0.077	0.0425253	0.297	0.479	0.999142	0.97813	1	0.475973	0.601575	0.670488	0.528226	6.06842	0.774208	0.756629	0.0611073	0.81	Neutral	0.362701	0.637299	ENST00000544455	c.232C>T_p.Pro78Ser	P	78	S
13_32893379_C_A	13	32893379	C	A	BRCA2	78	0	1	0.999	4e-06	0.998806	3.04	-2.02	0.791	-1.1729	0.077	0.0306607	0.263	0.481	0.99151	0.98068	1	0.475973	0.601575	0.670488	0.528226	6.26362	0.769762	0.750669	0.0541456	0.81	Neutral	0.352099	0.647901	ENST00000544455	c.233C>A_p.Pro78Gln	P	78	Q
13_32893379_C_G	13	32893379	C	G	BRCA2	78	0	1	0.999	4e-06	0.999375	3.04	-2.27	0.873	-1.1729	0.077	0.0329414	0.297	0.49	0.998248	0.98142	1	0.475973	0.601575	0.670488	0.528226	5.84164	0.769762	0.750669	0.158571	0.81	Neutral	0.373962	0.626038	ENST00000544455	c.233C>G_p.Pro78Arg	P	78	R
13_32893379_C_T	13	32893379	C	T	BRCA2	78	0	1	0.999	4e-06	0.999998	3.04	-2.52	0.864	-1.1729	0.077	0.0440036	0.327	0.545	0.998779	0.97803	1	0.475973	0.601575	0.670488	0.528226	6.57367	0.769762	0.750669	0.144648	0.81	Neutral	0.378831	0.621169	ENST00000544455	c.233C>T_p.Pro78Leu	P	78	L
13_32893381_A_C	13	32893381	A	C	BRCA2	79	0.33	0.002	0.002	0.265062	0.999885	6.06	-0.37	0.541	-0.9224	0.0013	0.0217908	0.167	0.312	0.905735	0.03924	1	0.475973	0.601575	0.670488	0.528226	-0.144961	-1.28526	-1.28112	-0.203437	0.03	Neutral	0.356064	0.643936	ENST00000544455	c.235A>C_p.Ile79Leu	I	79	L
13_32893381_A_G	13	32893381	A	G	BRCA2	79	0.375	0.003	0.003	0.265062	0.99995	5.98	-0.21	0.611	-0.9393	0.001	0.0317873	0.237	0.236	0.975665	0.02285	1	0.475973	0.601575	0.670488	0.528226	-0.387297	-1.31131	-1.28487	-0.182552	0.03	Neutral	0.356064	0.643936	ENST00000544455	c.235A>G_p.Ile79Val	I	79	V
13_32893381_A_T	13	32893381	A	T	BRCA2	79	0.33	0.002	0.002	0.265062	0.999885	6.06	-0.37	0.541	-0.9224	0.0013	0.0217908	0.167	0.312	0.907185	0.05532	1	0.475973	0.601575	0.670488	0.528226	-0.008347	-1.28526	-1.28112	-0.203437	0.03	Neutral	0.356064	0.643936	ENST00000544455	c.235A>T_p.Ile79Leu	I	79	L
13_32893382_T_A	13	32893382	T	A	BRCA2	79	0.001	0.93	0.462	0.265062	0.998278	5.67	-1.62	0.791	-0.5652	0.0058	0.402687	0.196	0.604	0.966563	0.94497	1	0.475973	0.601575	0.670488	0.528226	5.9738	0.344781	0.387631	0.0193371	0.03	Neutral	0.362059	0.637941	ENST00000544455	c.236T>A_p.Ile79Lys	I	79	K
13_32893382_T_C	13	32893382	T	C	BRCA2	79	0.001	0.651	0.165	0.265062	0.832683	5.7	-1.15	0.734	-0.932	0.0038	0.207533	0.147	0.504	0.998392	0.90469	1	0.475973	0.601575	0.670488	0.528226	3.85486	0.175628	0.268714	-0.00850966	0.03	Neutral	0.354292	0.645708	ENST00000544455	c.236T>C_p.Ile79Thr	I	79	T
13_32893382_T_G	13	32893382	T	G	BRCA2	79	0	0.976	0.656	0.265062	0.997749	5.73	-1.64	0.746	-0.4155	0.0054	0.375104	0.205	0.588	0.988991	0.947	1	0.475973	0.601575	0.670488	0.528226	5.39809	0.378944	0.414161	0.00541374	0.03	Neutral	0.361854	0.638146	ENST00000544455	c.236T>G_p.Ile79Arg	I	79	R
13_32893383_A_G	13	32893383	A	G	BRCA2	79	0.083	0.278	0.084	0.265062	0.987997	5.69	-0.64	0.592	-0.9363	0.0032	0.114651	0.129	0.259	0.993781	0.47613	0.999581	0.475973	0.601575	0.670488	0.528226	3.81322	-0.466704	-0.394288	-0.154705	0.03	Neutral	0.354292	0.645708	ENST00000544455	c.237A>G_p.Ile79Met	I	79	M
13_32893384_A_C	13	32893384	A	C	BRCA2	80	0.006	0.39	0.054	0.000304	0.996513	5.18	-0.42	0.592	-0.9178	0.0046	0.0363374	0.146	0.279	0.98764	0.90576	0.999922	0.475973	0.601575	0.670488	0.528226	2.4298	-0.0517577	0.0299337	-0.119897	0.03	Neutral	0.352099	0.647901	ENST00000544455	c.238A>C_p.Ile80Leu	I	80	L
13_32893384_A_G	13	32893384	A	G	BRCA2	80	0.07	0.18	0.03	0.000304	0.998481	5.1	-0.22	0.642	-0.9129	0.0046	0.0240194	0.168	0.29	0.998155	0.90527	0.999922	0.475973	0.601575	0.670488	0.528226	2.84727	-0.203378	-0.0729808	-0.0850884	0.03	Neutral	0.347336	0.652664	ENST00000544455	c.238A>G_p.Ile80Val	I	80	V
13_32893384_A_T	13	32893384	A	T	BRCA2	80	0.006	0.39	0.054	0.000304	0.996663	5.18	-0.42	0.592	-0.9178	0.0046	0.0363374	0.146	0.279	0.988803	0.94529	0.999922	0.475973	0.601575	0.670488	0.528226	2.49952	-0.0517577	0.0299337	-0.119897	0.03	Neutral	0.352099	0.647901	ENST00000544455	c.238A>T_p.Ile80Leu	I	80	L
13_32893385_T_A	13	32893385	T	A	BRCA2	80	0	0.981	0.77	0.000304	0.992506	4.93	-1.61	0.822	-0.9768	0.0122	0.0578695	0.232	0.548	0.965157	0.97583	0.999999	0.475973	0.601575	0.670488	0.528226	4.54036	0.447757	0.435389	0.068069	0.66	Neutral	0.365569	0.634431	ENST00000544455	c.239T>A_p.Ile80Lys	I	80	K
13_32893385_T_C	13	32893385	T	C	BRCA2	80	0.001	0.961	0.541	0.000304	0.958759	4.94	-1.16	0.829	-1.0258	0.0092	0.058437	0.163	0.44	0.998276	0.961	0.999999	0.475973	0.601575	0.670488	0.528226	4.98251	0.373768	0.383178	0.0750307	0.29	Neutral	0.367448	0.632552	ENST00000544455	c.239T>C_p.Ile80Thr	I	80	T
13_32893385_T_G	13	32893385	T	G	BRCA2	80	0	0.981	0.819	0.000304	0.987867	4.93	-1.61	0.795	-0.9983	0.013	0.0559227	0.209	0.589	0.98824	0.97678	0.999999	0.475973	0.601575	0.670488	0.528226	3.36933	0.462351	0.445695	0.0471839	0.66	Neutral	0.355783	0.644217	ENST00000544455	c.239T>G_p.Ile80Arg	I	80	R
13_32893386_A_G	13	32893386	A	G	BRCA2	80	0.157	0.78	0.265	0.000304	0.987922	5.01	-0.55	0.614	-0.8913	0.0039	0.0625789	0.113	0.309	0.992144	0.76753	0.999689	0.475973	0.601575	0.670488	0.528226	3.40337	-0.0781137	-0.0370199	-0.140782	0.03	Neutral	0.347336	0.652664	ENST00000544455	c.240A>G_p.Ile80Met	I	80	M
13_32893387_T_A	13	32893387	T	A	BRCA2	81	0	1	0.999	1e-06	0.989856	3.93	-1.51	0.831	-1.2076	0.0417	0.14214	0.307	0.547	0.990681	0.98814	1	0.475973	0.601575	0.670488	0.528226	6.13879	0.71574	0.696438	-0.00597966	0.29	Neutral	0.367539	0.632461	ENST00000544455	c.241T>A_p.Phe81Ile	F	81	I
13_32893387_T_C	13	32893387	T	C	BRCA2	81	0	1	0.998	1e-06	0.990792	3.97	-1.51	0.952	-1.2076	0.0417	0.116428	0.377	0.761	0.998694	0.98753	1	0.475973	0.601575	0.670488	0.528226	4.36447	0.715442	0.696228	0.200341	0.29	Neutral	0.392459	0.607541	ENST00000544455	c.241T>C_p.Phe81Leu	F	81	L
13_32893387_T_G	13	32893387	T	G	BRCA2	81	0	1	0.999	1e-06	0.995342	3.93	-1.77	0.896	-1.2154	0.0417	0.141088	0.329	NA	0.990379	0.98835	1	0.475973	0.601575	0.670488	0.528226	4.50693	0.71574	0.696438	0.168675	0.66	Neutral	0.386891	0.613109	ENST00000544455	c.241T>G_p.Phe81Val	F	81	V
13_32893388_T_A	13	32893388	T	A	BRCA2	81	0	1	0.998	1e-06	0.954612	3.99	-0.76	0.681	-1.1794	0.0417	0.0724829	0.223	0.535	0.996471	0.98204	1	0.475973	0.601575	0.670488	0.528226	6.0562	0.670086	0.648701	-0.00154796	0.29	Neutral	0.352099	0.647901	ENST00000544455	c.242T>A_p.Phe81Tyr	F	81	Y
13_32893388_T_C	13	32893388	T	C	BRCA2	81	0	1	0.999	1e-06	0.994181	3.92	-2.02	0.953	-1.2076	0.0417	0.185283	0.38	0.705	0.998764	0.98087	1	0.475973	0.601575	0.670488	0.528226	5.78396	0.670384	0.648912	0.19338	0.81	Neutral	0.391954	0.608046	ENST00000544455	c.242T>C_p.Phe81Ser	F	81	S
13_32893388_T_G	13	32893388	T	G	BRCA2	81	0	1	1	1e-06	0.996206	3.91	-2.02	0.944	-1.2154	0.0417	0.174088	0.35	0.57	0.994243	0.97524	1	0.475973	0.601575	0.670488	0.528226	5.90566	0.670682	0.649122	0.19338	0.81	Neutral	0.391747	0.608253	ENST00000544455	c.242T>G_p.Phe81Cys	F	81	C
13_32893389_C_A	13	32893389	C	A	BRCA2	81	0	1	0.998	1e-06	0.802174	3.97	-1.51	0.952	-1.0841	0.0327	0.044195	0.277	0.761	0.998492	0.94926	0.999995	0.6512	0.601575	0.65145	0.528226	4.4458	0.563969	0.523774	0.19338	0.29	Neutral	0.392849	0.607151	ENST00000544455	c.243C>A_p.Phe81Leu	F	81	L
13_32893389_C_G	13	32893389	C	G	BRCA2	81	0	1	0.998	1e-06	0.802174	3.97	-1.51	0.952	-1.0841	0.0327	0.0424084	0.277	0.761	0.998457	0.95131	0.999995	0.6512	0.601575	0.65145	0.528226	4.15525	0.563969	0.523774	0.19338	0.29	Neutral	0.392849	0.607151	ENST00000544455	c.243C>G_p.Phe81Leu	F	81	L
13_32893390_A_C	13	32893390	A	C	BRCA2	82	0.003	0.997	0.87	4.8e-05	0.72084	4.8	-0.95	0.694	-1.0937	0.0196	0.0453531	0.125	0.346	0.994282	0.97033	1	0.6512	0.601575	0.65145	0.528226	5.27152	0.59936	0.593531	-0.00154796	0.03	Neutral	0.352099	0.647901	ENST00000544455	c.244A>C_p.Lys82Gln	K	82	Q
13_32893390_A_G	13	32893390	A	G	BRCA2	82	0.002	0.997	0.817	4.8e-05	0.813435	4.8	-0.95	0.758	-1.0021	0.0178	0.0361479	0.138	0.349	0.998887	0.98123	1	0.6512	0.601575	0.65145	0.528226	4.32108	0.554918	0.557898	0.0262988	0.03	Neutral	0.352099	0.647901	ENST00000544455	c.244A>G_p.Lys82Glu	K	82	E
13_32893390_A_T	13	32893390	A	T	BRCA2	82	NA	NA	NA	4.8e-05	1	NA	NA	NA	NA	NA	NA	NA	NA	0.996196	0.98092	1	0.6512	0.601575	0.65145	0.528226	11.7036	0.792608	0.672517	NA	NA	Neutral	0.469943	0.530057	ENST00000544455	c.244A>T_p.Lys82X	K	82	X
13_32893391_A_C	13	32893391	A	C	BRCA2	82	0.001	0.999	0.902	4.8e-05	0.704277	4.77	-1.43	0.775	-1.061	0.0167	0.0541469	0.174	0.332	0.997778	0.97217	0.999969	0.475973	0.601575	0.670488	0.528226	4.53433	0.389269	0.338681	0.0193371	0.03	Neutral	0.352099	0.647901	ENST00000544455	c.245A>C_p.Lys82Thr	K	82	T
13_32893391_A_G	13	32893391	A	G	BRCA2	82	0.1	0.618	0.142	4.8e-05	0.713986	4.85	-0.69	0.693	-0.9992	0.0058	0.030088	0.13	0.32	0.998267	0.93635	0.999969	0.475973	0.601575	0.670488	0.528226	3.55619	-0.0420387	0.0369509	-0.0572416	0.03	Neutral	0.352099	0.647901	ENST00000544455	c.245A>G_p.Lys82Arg	K	82	R
13_32893391_A_T	13	32893391	A	T	BRCA2	82	0	1	0.945	4.8e-05	0.795883	4.75	-1.94	0.758	-1.0653	0.0176	0.0659536	0.158	0.396	0.995444	0.97121	0.999969	0.475973	0.601575	0.670488	0.528226	5.26146	0.402365	0.347927	0.0193371	0.03	Neutral	0.352099	0.647901	ENST00000544455	c.245A>T_p.Lys82Ile	K	82	I
13_32893392_A_C	13	32893392	A	C	BRCA2	82	0.044	0.997	0.902	4.8e-05	0.529677	4.81	-1.12	0.59	-1.0805	0.0156	0.0469667	0.11	0.321	0.998328	0.95749	0.999931	0.475973	0.601575	0.670488	0.528226	3.06921	0.412987	0.365234	-0.112935	0.03	Neutral	0.352099	0.647901	ENST00000544455	c.246A>C_p.Lys82Asn	K	82	N
13_32893392_A_T	13	32893392	A	T	BRCA2	82	0.044	0.997	0.902	4.8e-05	0.538348	4.81	-1.12	0.59	-1.078	0.0156	0.0471907	0.109	0.321	0.998502	0.94024	0.999931	0.475973	0.601575	0.670488	0.528226	3.1544	0.412987	0.365234	-0.112935	0.03	Neutral	0.352099	0.647901	ENST00000544455	c.246A>T_p.Lys82Asn	K	82	N
13_32893393_G_A	13	32893393	G	A	BRCA2	83	0.004	0.891	0.311	0.149416	0.951178	5.19	-0.86	0.749	-0.7963	0.0066	0.0438213	0.121	0.38	0.997985	0.95486	1	0.475973	0.601575	0.670488	0.528226	4.59754	0.442507	0.480654	-0.00154796	0.03	Neutral	0.349515	0.650485	ENST00000544455	c.247G>A_p.Glu83Lys	E	83	K
13_32893393_G_C	13	32893393	G	C	BRCA2	83	0.004	0.891	0.568	0.149416	0.819607	5.24	-0.63	0.727	-0.861	0.0081	0.0248913	0.1	0.261	0.992178	0.97239	1	0.475973	0.601575	0.670488	0.528226	3.57773	0.482128	0.511128	-0.00850966	0.03	Neutral	0.349515	0.650485	ENST00000544455	c.247G>C_p.Glu83Gln	E	83	Q
13_32893393_G_T	13	32893393	G	T	BRCA2	83	NA	NA	NA	0.149416	1	NA	NA	NA	NA	NA	NA	NA	NA	0.996807	0.95844	1	0.475973	0.601575	0.670488	0.528226	11.4859	1.04472	0.881027	NA	NA	Neutral	0.493237	0.506763	ENST00000544455	c.247G>T_p.Glu83X	E	83	X
13_32893394_A_C	13	32893394	A	C	BRCA2	83	0.003	0.891	0.39	0.149416	0.970441	5.17	-1.29	0.651	-0.8241	0.008	0.0666306	0.255	0.313	0.993542	0.99183	1	0.475973	0.601575	0.670488	0.528226	3.35959	0.460537	0.490059	-0.0363565	0.03	Neutral	0.349515	0.650485	ENST00000544455	c.248A>C_p.Glu83Ala	E	83	A
13_32893394_A_G	13	32893394	A	G	BRCA2	83	0.003	0.891	0.311	0.149416	0.975277	5.15	-1.33	0.637	-0.8586	0.0087	0.0659378	0.234	0.283	0.997069	0.99084	1	0.475973	0.601575	0.670488	0.528226	3.91017	0.437008	0.473443	-0.0502799	0.03	Neutral	0.349515	0.650485	ENST00000544455	c.248A>G_p.Glu83Gly	E	83	G
13_32893394_A_T	13	32893394	A	T	BRCA2	83	0.001	0.943	0.645	0.149416	0.987184	5.13	-1.54	0.723	-1.0007	0.0131	0.0608394	0.226	0.406	0.984479	0.99159	1	0.475973	0.601575	0.670488	0.528226	5.39125	0.553729	0.556097	0.0123754	0.03	Neutral	0.354292	0.645708	ENST00000544455	c.248A>T_p.Glu83Val	E	83	V
13_32893395_G_C	13	32893395	G	C	BRCA2	83	0.197	0.007	0.006	0.149416	0.999768	5.22	-0.14	0.714	-0.9369	0.0032	0.0178937	0.176	0.267	0.903874	0.04705	1	0.475973	0.601575	0.670488	0.528226	-0.729263	-1.42279	-1.55668	-0.126859	0.03	Neutral	0.356064	0.643936	ENST00000544455	c.249G>C_p.Glu83Asp	E	83	D
13_32893395_G_T	13	32893395	G	T	BRCA2	83	0.197	0.007	0.006	0.149416	0.999768	5.22	-0.14	0.714	-0.9369	0.0032	0.0178937	0.176	0.267	0.885895	0.02001	1	0.475973	0.601575	0.670488	0.528226	-0.567664	-1.42279	-1.55668	-0.126859	0.03	Neutral	0.356064	0.643936	ENST00000544455	c.249G>T_p.Glu83Asp	E	83	D
13_32893396_C_A	13	32893396	C	A	BRCA2	84	0.011	0.539	0.05	0.013795	0.999999	5.4	-0.88	0.668	-0.8736	0.0058	0.0419703	0.142	0.288	0.99141	0.76338	1	0.475973	0.601575	0.670488	0.528226	3.43529	-0.131812	-0.127991	-0.0642033	0.03	Neutral	0.347336	0.652664	ENST00000544455	c.250C>A_p.Gln84Lys	Q	84	K
13_32893396_C_G	13	32893396	C	G	BRCA2	84	0.003	0.539	0.081	0.013795	1	5.3	-0.7	0.577	-0.9403	0.0062	0.0186549	0.141	0.235	0.992973	0.66044	1	0.475973	0.601575	0.670488	0.528226	2.51021	-0.0873086	-0.0913345	-0.119897	0.03	Neutral	0.352099	0.647901	ENST00000544455	c.250C>G_p.Gln84Glu	Q	84	E
13_32893396_C_T	13	32893396	C	T	BRCA2	84	NA	NA	NA	0.013795	1	NA	NA	NA	NA	NA	NA	NA	NA	0.998249	0.74423	1	0.475973	0.601575	0.670488	0.528226	9.45626	0.673491	0.413534	NA	NA	Neutral	0.464409	0.535591	ENST00000544455	c.250C>T_p.Gln84X	Q	84	X
13_32893397_A_C	13	32893397	A	C	BRCA2	84	0.002	0.943	0.451	0.013795	0.999999	5.25	-1.42	0.751	-0.9276	0.0055	0.0589603	0.132	0.253	0.987528	0.52983	0.999604	0.475973	0.601575	0.670488	0.528226	2.88301	-0.473687	-0.618034	-0.0293948	0.03	Neutral	0.352099	0.647901	ENST00000544455	c.251A>C_p.Gln84Pro	Q	84	P
13_32893397_A_G	13	32893397	A	G	BRCA2	84	0.243	0.007	0.004	0.013795	1	5.57	-0.8	0.685	-0.9192	0.003	0.0256216	0.199	0.187	0.983874	0.28104	0.999604	0.475973	0.601575	0.670488	0.528226	0.212083	-0.989399	-0.980953	-0.0920501	0.03	Neutral	0.352099	0.647901	ENST00000544455	c.251A>G_p.Gln84Arg	Q	84	R
13_32893397_A_T	13	32893397	A	T	BRCA2	84	0.002	0.891	0.17	0.013795	0.999999	5.27	-1.64	0.664	-0.878	0.0039	0.122573	0.111	0.314	0.989583	0.5195	0.999604	0.475973	0.601575	0.670488	0.528226	1.65595	-0.572419	-0.687657	-0.071165	0.03	Neutral	0.347336	0.652664	ENST00000544455	c.251A>T_p.Gln84Leu	Q	84	L
13_32893398_A_C	13	32893398	A	C	BRCA2	84	0.002	0.086	0.018	0.013795	1	5.26	-1.15	0.721	-0.9491	0.0049	0.041841	0.103	0.244	0.994524	0.31081	0.999875	0.475973	0.601575	0.670488	0.528226	3.34887	-0.543005	-0.549172	-0.0433182	0.03	Neutral	0.352099	0.647901	ENST00000544455	c.252A>C_p.Gln84His	Q	84	H
13_32893398_A_T	13	32893398	A	T	BRCA2	84	0.002	0.086	0.018	0.013795	1	5.26	-1.15	0.721	-0.9491	0.0049	0.0416646	0.103	0.244	0.99512	0.3807	0.999875	0.475973	0.601575	0.670488	0.528226	3.49672	-0.543005	-0.549172	-0.0433182	0.03	Neutral	0.352099	0.647901	ENST00000544455	c.252A>T_p.Gln84His	Q	84	H
13_32893399_G_A	13	32893399	G	A	BRCA2	85	0.03	0.933	0.618	0.338246	1	5.86	-1.15	0.717	-0.8011	0.0031	0.56134	0.143	0.2	0.997816	0.03515	0.99968	0.475973	0.601575	0.670488	0.528226	4.02163	-0.367371	-0.492627	-0.0642033	0.03	Neutral	0.396353	0.603647	ENST00000544455	c.253G>A_p.Gly85Arg	G	85	R
13_32893399_G_C	13	32893399	G	C	BRCA2	85	0.03	0.933	0.618	0.338246	1	5.86	-1.15	0.717	-0.8011	0.0031	0.5597	0.143	0.2	0.99796	0.25694	0.99968	0.475973	0.601575	0.670488	0.528226	3.77285	-0.367371	-0.492627	-0.0642033	0.03	Neutral	0.394411	0.605589	ENST00000544455	c.253G>C_p.Gly85Arg	G	85	R
13_32893399_G_T	13	32893399	G	T	BRCA2	85	0.005	0.997	0.962	0.338246	1	5.8	-1.46	0.752	-0.8228	0.0048	0.643973	0.137	0.329	0.99112	0.18777	0.99968	0.475973	0.601575	0.670488	0.528226	4.33343	-0.230974	-0.394142	-0.0433182	0.03	Neutral	0.400689	0.599311	ENST00000544455	c.253G>T_p.Gly85Trp	G	85	W
13_32893400_G_A	13	32893400	G	A	BRCA2	85	0.055	0.666	0.252	0.338246	1	5.94	-1.08	0.708	-0.8301	0.0023	0.507523	0.151	0.23	0.98057	0.07162	0.999821	0.475973	0.601575	0.670488	0.528226	2.37525	-0.519815	-0.57719	-0.0642033	0.03	Neutral	0.381149	0.618851	ENST00000544455	c.254G>A_p.Gly85Glu	G	85	E
13_32893400_G_C	13	32893400	G	C	BRCA2	85	0.11	0.666	0.194	0.338246	1	5.89	-0.82	0.68	-0.9959	0.0018	0.224335	0.19	0.177	0.93199	0.29353	0.999821	0.475973	0.601575	0.670488	0.528226	1.43586	-0.700217	-0.728769	-0.0850884	0.03	Neutral	0.361608	0.638392	ENST00000544455	c.254G>C_p.Gly85Ala	G	85	A
13_32893400_G_T	13	32893400	G	T	BRCA2	85	0.018	0.933	0.618	0.338246	0.999999	5.83	-1.48	0.758	-0.7821	0.0033	0.519151	0.153	0.235	0.993938	0.23808	0.999821	0.475973	0.601575	0.670488	0.528226	1.91768	-0.324764	-0.438654	-0.0363565	0.03	Neutral	0.379234	0.620766	ENST00000544455	c.254G>T_p.Gly85Val	G	85	V
13_32893402_C_A	13	32893402	C	A	BRCA2	86	0.128	0.855	0.288	0.930968	1	5.69	0.05	0.583	-0.8895	0.0028	0.204929	0.165	0.283	0.946447	0.02439	0.999887	0.475973	0.601575	0.486962	0.528226	2.2801	-0.358995	-0.460316	-0.17559	0.03	Neutral	0.385116	0.614884	ENST00000544455	c.256C>A_p.Leu86Met	L	86	M
13_32893402_C_G	13	32893402	C	G	BRCA2	86	0.522	0.013	0.006	0.930968	1	5.89	-0.06	0.692	-0.8798	0.0021	0.1244	0.239	0.23	0.55268	0.05008	0.999887	0.475973	0.601575	0.486962	0.528226	0.169355	-0.842378	-0.810457	-0.112935	0.03	Neutral	0.384935	0.615065	ENST00000544455	c.256C>G_p.Leu86Val	L	86	V
13_32893403_T_A	13	32893403	T	A	BRCA2	86	0.335	0.011	0.006	0.930968	1	5.74	0.04	0.712	-0.9255	0.0023	0.0732637	0.195	0.292	0.744798	0.06226	0.999594	0.475973	0.601575	0.486962	0.528226	-0.038688	-1.17803	-1.1954	-0.119897	0.03	Neutral	0.389723	0.610277	ENST00000544455	c.257T>A_p.Leu86Gln	L	86	Q
13_32893403_T_C	13	32893403	T	C	BRCA2	86	0.075	0.003	0.002	0.930968	1	5.66	-0.19	0.743	-0.9254	0.0035	0.0421236	0.225	0.373	0.798991	0.05225	0.999594	0.475973	0.601575	0.486962	0.528226	-0.176863	-1.09402	-1.13578	-0.342275	0.03	Neutral	0.389723	0.610277	ENST00000544455	c.257T>C_p.Leu86Pro	L	86	P
13_32893403_T_G	13	32893403	T	G	BRCA2	86	0.019	0.294	0.078	0.930968	1	5.67	-0.37	0.737	-0.923	0.0035	0.180965	0.17	0.301	0.956951	0.16349	0.999594	0.475973	0.601575	0.486962	0.528226	2.782	-0.973988	-1.04961	-0.0781267	0.03	Neutral	0.387974	0.612026	ENST00000544455	c.257T>G_p.Leu86Arg	L	86	R
13_32893405_A_C	13	32893405	A	C	BRCA2	87	0.004	0.966	0.641	0.892165	1	5.57	-1.23	0.704	-0.8439	0.0056	0.11149	0.166	0.311	0.979201	0.1864	0.999967	0.475973	0.601575	0.486962	0.528226	2.88445	-0.172827	-0.307605	-0.0502799	0.03	Neutral	0.383283	0.616717	ENST00000544455	c.259A>C_p.Thr87Pro	T	87	P
13_32893405_A_G	13	32893405	A	G	BRCA2	87	0.007	0.666	0.112	0.892165	1	5.65	-0.96	0.687	-0.8685	0.0037	0.216051	0.165	0.244	0.944966	0.21616	0.999967	0.475973	0.601575	0.486962	0.528226	1.44583	-0.380229	-0.455986	-0.0572416	0.03	Neutral	0.383193	0.616807	ENST00000544455	c.259A>G_p.Thr87Ala	T	87	A
13_32893405_A_T	13	32893405	A	T	BRCA2	87	0.207	0.11	0.024	0.892165	1	5.63	-0.61	0.623	-0.8873	0.0042	0.041818	0.181	0.197	0.824623	0.19099	0.999967	0.475973	0.601575	0.486962	0.528226	0.041928	-0.584889	-0.60206	-0.13382	0.03	Neutral	0.383283	0.616717	ENST00000544455	c.259A>T_p.Thr87Ser	T	87	S
13_32893406_C_A	13	32893406	C	A	BRCA2	87	0.123	0.11	0.016	0.892165	1	5.68	-0.78	0.605	-0.919	0.0034	0.0793501	0.192	0.222	0.867988	0.07763	0.999592	0.475973	0.601575	0.486962	0.528226	0.034854	-0.830569	-0.883698	-0.161667	0.03	Neutral	0.388246	0.611754	ENST00000544455	c.260C>A_p.Thr87Asn	T	87	N
13_32893406_C_G	13	32893406	C	G	BRCA2	87	0.207	0.11	0.024	0.892165	1	5.63	-0.61	0.623	-0.927	0.0038	0.0363837	0.197	0.197	0.864799	0.10422	0.999592	0.475973	0.601575	0.486962	0.528226	0.052252	-0.782446	-0.850902	-0.147744	0.03	Neutral	0.388246	0.611754	ENST00000544455	c.260C>G_p.Thr87Ser	T	87	S
13_32893406_C_T	13	32893406	C	T	BRCA2	87	0.09	0.11	0.016	0.892165	1	5.66	-1.23	0.686	-0.927	0.0038	0.105155	0.182	0.328	0.980495	0.03406	0.999592	0.475973	0.601575	0.486962	0.528226	0.30024	-0.784828	-0.852584	-0.105973	0.03	Neutral	0.390178	0.609822	ENST00000544455	c.260C>T_p.Thr87Ile	T	87	I
13_32893408_C_A	13	32893408	C	A	BRCA2	88	0.2	0.998	0.921	0.791746	1	5.65	-0.41	0.587	-0.8293	0.0076	0.212033	0.143	0.275	0.975161	0.13965	0.999945	0.475973	0.601575	0.486962	0.528226	2.0849	-0.329254	-0.476742	-0.168629	0.03	Neutral	0.383193	0.616807	ENST00000544455	c.262C>A_p.Leu88Met	L	88	M
13_32893408_C_G	13	32893408	C	G	BRCA2	88	0.143	0.976	0.631	0.791746	1	5.64	-0.62	0.686	-0.8517	0.0064	0.173718	0.155	0.226	0.991321	0.14705	0.999945	0.475973	0.601575	0.486962	0.528226	1.90728	-0.33383	-0.474945	-0.0990118	0.03	Neutral	0.383193	0.616807	ENST00000544455	c.262C>G_p.Leu88Val	L	88	V
13_32893409_T_A	13	32893409	T	A	BRCA2	88	0.006	0.807	0.197	0.791746	1	5.53	-1.3	0.788	-0.93	0.0031	0.132695	0.18	0.332	0.987991	0.16507	0.999734	0.6512	0.601575	0.486962	0.683762	3.22636	-0.602646	-0.770153	-0.0224331	0.03	Neutral	0.386246	0.613754	ENST00000544455	c.263T>A_p.Leu88Gln	L	88	Q
13_32893409_T_C	13	32893409	T	C	BRCA2	88	0.111	0.128	0.045	0.791746	0.999994	5.52	-1.42	0.776	-0.9295	0.0035	0.123026	0.192	0.406	0.984198	0.11628	0.999734	0.6512	0.601575	0.486962	0.683762	1.92071	-0.85533	-0.948923	-0.0293948	0.03	Neutral	0.386246	0.613754	ENST00000544455	c.263T>C_p.Leu88Pro	L	88	P
13_32893409_T_G	13	32893409	T	G	BRCA2	88	0.004	0.986	0.687	0.791746	1	5.54	-1.31	0.865	-0.9283	0.0054	0.104256	0.209	0.355	0.993441	0.16677	0.999734	0.6512	0.601575	0.486962	0.683762	3.30018	-0.40273	-0.628993	0.0889541	0.03	Neutral	0.403569	0.596431	ENST00000544455	c.263T>G_p.Leu88Arg	L	88	R
13_32893411_C_A	13	32893411	C	A	BRCA2	89	0.002	0.933	0.357	0.83447	1	4.95	-1.45	0.684	-0.9434	0.006	0.0488529	0.144	0.385	0.937555	0.1732	0.999601	0.6512	0.601575	0.486962	0.683762	2.37696	-0.594693	-0.774971	-0.0572416	0.03	Neutral	0.386246	0.613754	ENST00000544455	c.265C>A_p.Pro89Thr	P	89	T
13_32893411_C_G	13	32893411	C	G	BRCA2	89	0.055	0.051	0.02	0.83447	1	4.99	-1.42	0.63	-0.9307	0.0059	0.01882	0.166	0.452	0.597192	0.15964	0.999601	0.6512	0.601575	0.486962	0.683762	-0.827882	-0.958988	-1.03184	-0.112935	0.03	Neutral	0.386246	0.613754	ENST00000544455	c.265C>G_p.Pro89Ala	P	89	A
13_32893411_C_T	13	32893411	C	T	BRCA2	89	0.16	0.264	0.054	0.83447	1	5.13	-1.33	0.69	-0.9244	0.0047	0.0308392	0.152	0.369	0.636455	0.09174	0.999601	0.6512	0.601575	0.486962	0.683762	0.065009	-0.946221	-1.02401	-0.0781267	0.03	Neutral	0.386246	0.613754	ENST00000544455	c.265C>T_p.Pro89Ser	P	89	S
13_32893412_C_A	13	32893412	C	A	BRCA2	89	0.042	0.418	0.148	0.83447	1	4.92	-1.28	0.682	-0.9478	0.0083	0.061619	0.156	0.379	0.896509	0.21865	0.999938	0.6512	0.601575	0.486962	0.683762	2.24052	-0.543602	-0.635748	-0.0781267	0.03	Neutral	0.386246	0.613754	ENST00000544455	c.266C>A_p.Pro89Gln	P	89	Q
13_32893412_C_G	13	32893412	C	G	BRCA2	89	0.001	0.418	0.148	0.83447	1	4.92	-1.62	0.689	-0.9519	0.0084	0.0662166	0.169	0.396	0.981251	0.16386	0.999938	0.6512	0.601575	0.486962	0.683762	3.35807	-0.53258	-0.62633	-0.0433182	0.29	Neutral	0.386246	0.613754	ENST00000544455	c.266C>G_p.Pro89Arg	P	89	R
13_32893412_C_T	13	32893412	C	T	BRCA2	89	0.001	0.987	0.372	0.83447	1	4.92	-1.92	0.662	-0.8738	0.0081	0.11509	0.162	0.498	0.971776	0.19914	0.999938	0.6512	0.601575	0.486962	0.683762	4.17582	-0.33656	-0.494227	-0.174984	0.29	Neutral	0.381292	0.618708	ENST00000544455	c.266C>T_p.Pro89Leu	P	89	L
13_32893414_C_A	13	32893414	C	A	BRCA2	90	0.021	0.771	0.348	0.944319	1	5.46	-0.43	0.609	-0.8959	0.0039	0.0647081	0.153	0.278	0.940855	0.12569	0.999606	0.6512	0.601575	0.486962	0.683762	2.0769	-0.508275	-0.650567	-0.140782	0.03	Neutral	0.381292	0.618708	ENST00000544455	c.268C>A_p.Leu90Met	L	90	M
13_32893414_C_G	13	32893414	C	G	BRCA2	90	0.241	0.041	0.014	0.944319	1	5.55	-0.56	0.7	-0.8846	0.0029	0.0373986	0.219	0.235	0.54084	0.13788	0.999606	0.6512	0.601575	0.486962	0.683762	-0.006553	-0.997453	-1.02108	-0.0920501	0.03	Neutral	0.381292	0.618708	ENST00000544455	c.268C>G_p.Leu90Val	L	90	V
13_32893415_T_A	13	32893415	T	A	BRCA2	90	0.01	0.624	0.284	0.944319	1	5.45	-1.33	0.718	-0.9001	0.0042	0.079416	0.212	0.384	0.666272	0.21808	0.999587	0.6512	0.601575	0.486962	0.683762	1.7832	-0.911184	-1.01653	-0.0642033	0.03	Neutral	0.381292	0.618708	ENST00000544455	c.269T>A_p.Leu90Gln	L	90	Q
13_32893415_T_C	13	32893415	T	C	BRCA2	90	0.197	0.001	0	0.944319	0.999998	5.57	-1.52	0.717	-0.9271	0.0034	0.0224529	0.284	0.473	0.619117	0.0503	0.999587	0.6512	0.601575	0.486962	0.683762	-0.698034	-1.23326	-1.24319	-0.0920501	0.03	Neutral	0.38772	0.61228	ENST00000544455	c.269T>C_p.Leu90Pro	L	90	P
13_32893415_T_G	13	32893415	T	G	BRCA2	90	0.007	0.008	0.007	0.944319	1	5.45	-1.35	0.806	-0.9186	0.0031	0.0731498	0.249	0.448	0.871613	0.17258	0.999587	0.6512	0.601575	0.486962	0.683762	2.80577	-1.24182	-1.24316	-0.0293948	0.03	Neutral	0.391537	0.608463	ENST00000544455	c.269T>G_p.Leu90Arg	L	90	R
13_32893417_T_A	13	32893417	T	A	BRCA2	91	1	0.031	0.005	0.571535	1	5.83	-1.25	0.684	-0.8846	0.0017	0.036531	0.287	0.308	0.733968	0.12406	0.999895	0.6512	0.601575	0.486962	0.683762	-1.42551	-1.17154	-1.21669	-0.0920501	0.03	Neutral	0.360647	0.639353	ENST00000544455	c.271T>A_p.Tyr91Asn	Y	91	N
13_32893417_T_C	13	32893417	T	C	BRCA2	91	0.402	0.038	0.013	0.571535	1	5.77	-0.74	0.544	-0.9145	0.0023	0.0317043	0.166	0.289	0.977982	0.12455	0.999895	0.6512	0.601575	0.486962	0.683762	-0.691487	-0.975903	-1.05816	-0.17559	0.03	Neutral	0.360917	0.639083	ENST00000544455	c.271T>C_p.Tyr91His	Y	91	H
13_32893417_T_G	13	32893417	T	G	BRCA2	91	0.971	0.007	0.003	0.571535	1	5.87	-1.19	0.704	-0.9027	0.0015	0.0297918	0.303	0.342	0.664701	0.10195	0.999895	0.6512	0.601575	0.486962	0.683762	-1.16663	-1.19229	-1.22517	-0.0920501	0.03	Neutral	0.360647	0.639353	ENST00000544455	c.271T>G_p.Tyr91Asp	Y	91	D
13_32893418_A_C	13	32893418	A	C	BRCA2	91	0.559	0.704	0.096	0.571535	1	5.81	-1.36	0.695	-0.9229	0.0024	0.0622592	0.183	0.326	0.794357	0.12903	0.999853	0.6512	0.601575	0.486962	0.683762	-0.658198	-0.762019	-0.822842	-0.0781267	0.03	Neutral	0.365853	0.634147	ENST00000544455	c.272A>C_p.Tyr91Ser	Y	91	S
13_32893418_A_G	13	32893418	A	G	BRCA2	91	0.119	0.017	0.005	0.571535	1	5.78	-1.61	0.731	-0.9067	0.0033	0.184431	0.196	0.262	0.985395	0.12711	0.999853	0.6512	0.601575	0.486962	0.683762	1.64641	-0.890833	-0.898108	-0.0642033	0.03	Neutral	0.360831	0.639169	ENST00000544455	c.272A>G_p.Tyr91Cys	Y	91	C
13_32893418_A_T	13	32893418	A	T	BRCA2	91	0.541	0.007	0.003	0.571535	1	5.93	-0.68	0.51	-0.8991	0.0026	0.0396594	0.152	0.262	0.948937	0.06268	0.999853	0.6512	0.601575	0.486962	0.683762	-0.534572	-0.984045	-0.964512	-0.182552	0.03	Neutral	0.362707	0.637293	ENST00000544455	c.272A>T_p.Tyr91Phe	Y	91	F
13_32893419_C_A	13	32893419	C	A	BRCA2	91	NA	NA	NA	0.571535	1	NA	NA	NA	NA	NA	NA	NA	NA	0.992466	0.10925	0.999609	0.6512	0.601575	0.486962	0.683762	5.82551	-0.0158264	-0.354248	NA	NA	Neutral	0.434598	0.565402	ENST00000544455	c.273C>A_p.Tyr91X	Y	91	X
13_32893419_C_G	13	32893419	C	G	BRCA2	91	NA	NA	NA	0.571535	1	NA	NA	NA	NA	NA	NA	NA	NA	0.992495	0.09968	0.999609	0.6512	0.601575	0.486962	0.683762	5.51037	-0.0158264	-0.354248	NA	NA	Neutral	0.434598	0.565402	ENST00000544455	c.273C>G_p.Tyr91X	Y	91	X
13_32893420_C_A	13	32893420	C	A	BRCA2	92	0.063	0.956	0.366	0.023707	1	5.79	-0.67	0.704	-0.864	0.003	0.254415	0.159	0.269	0.927574	0.13315	0.999851	0.6512	0.601575	0.486962	0.683762	1.64554	-0.196482	-0.299925	-0.0502799	0.03	Neutral	0.345427	0.654573	ENST00000544455	c.274C>A_p.Gln92Lys	Q	92	K
13_32893420_C_G	13	32893420	C	G	BRCA2	92	0.043	0.956	0.366	0.023707	1	5.78	-0.56	0.656	-0.8591	0.0031	0.15187	0.159	0.213	0.973586	0.12328	0.999851	0.6512	0.601575	0.486962	0.683762	0.906356	-0.170029	-0.277322	-0.0781267	0.03	Neutral	0.345427	0.654573	ENST00000544455	c.274C>G_p.Gln92Glu	Q	92	E
13_32893420_C_T	13	32893420	C	T	BRCA2	92	NA	NA	NA	0.023707	1	NA	NA	NA	NA	NA	NA	NA	NA	0.997729	0.0441	0.999851	0.6512	0.601575	0.486962	0.683762	7.97133	0.382322	0.0832474	NA	NA	Neutral	0.467353	0.532647	ENST00000544455	c.274C>T_p.Gln92X	Q	92	X
13_32893421_A_C	13	32893421	A	C	BRCA2	92	0.236	0.033	0.009	0.023707	1	5.73	-1.05	0.742	-0.9265	0.0028	0.097383	0.177	0.215	0.963247	0.02803	0.999598	0.6512	0.601575	0.486962	0.683762	2.41508	-0.756786	-0.768115	-0.0572416	0.03	Neutral	0.35203	0.64797	ENST00000544455	c.275A>C_p.Gln92Pro	Q	92	P
13_32893421_A_G	13	32893421	A	G	BRCA2	92	0.138	0.987	0.648	0.023707	1	5.76	-0.61	0.692	-0.8884	0.0046	0.0691246	0.138	0.214	0.969942	0.06815	0.999598	0.6512	0.601575	0.486962	0.683762	0.73766	-0.253616	-0.417113	-0.0781267	0.03	Neutral	0.347267	0.652733	ENST00000544455	c.275A>G_p.Gln92Arg	Q	92	R
13_32893421_A_T	13	32893421	A	T	BRCA2	92	0.044	0.915	0.297	0.023707	1	5.71	-1.42	0.683	-0.8595	0.0031	0.193324	0.144	0.276	0.977106	0.04711	0.999598	0.6512	0.601575	0.486962	0.683762	2.66904	-0.348119	-0.479135	-0.071165	0.03	Neutral	0.347267	0.652733	ENST00000544455	c.275A>T_p.Gln92Leu	Q	92	L
13_32893422_A_C	13	32893422	A	C	BRCA2	92	0.011	0.999	0.846	0.023707	0.999998	5.7	-0.96	0.719	-1.1537	0.0046	0.0938434	0.179	0.213	0.982383	0.04548	1	0.6512	0.601575	0.486962	0.683762	1.51198	-0.535988	-0.822152	-0.071165	0.03	Neutral	0.35203	0.64797	ENST00000544455	c.276A>C_p.Gln92His	Q	92	H
13_32893422_A_T	13	32893422	A	T	BRCA2	92	0.011	0.999	0.846	0.023707	0.999998	5.7	-0.96	0.719	-1.1537	0.0046	0.111052	0.179	0.213	0.983397	0.00673	1	0.6512	0.601575	0.486962	0.683762	1.67116	-0.535988	-0.822152	-0.071165	0.03	Neutral	0.35203	0.64797	ENST00000544455	c.276A>T_p.Gln92His	Q	92	H
13_32893423_T_A	13	32893423	T	A	BRCA2	93	0.055	0.991	0.813	4e-06	0.604466	4.19	-0.76	0.665	-1.0995	0.0246	0.0253001	0.124	0.264	0.994452	0.94668	1	0.6512	0.601575	0.486962	0.683762	6.12854	0.593027	0.584291	-0.0363565	0.03	Neutral	0.350178	0.649822	ENST00000544455	c.277T>A_p.Ser93Thr	S	93	T
13_32893423_T_C	13	32893423	T	C	BRCA2	93	0.001	1	0.989	4e-06	0.908786	4.16	-1.26	0.731	-1.1529	0.0308	0.0401485	0.121	0.322	0.998727	0.96887	1	0.6512	0.601575	0.486962	0.683762	6.15558	0.650253	0.625013	0.0262988	0.03	Neutral	0.350178	0.649822	ENST00000544455	c.277T>C_p.Ser93Pro	S	93	P
13_32893423_T_G	13	32893423	T	G	BRCA2	93	0.002	0.999	0.947	4e-06	0.687327	4.22	-0.76	0.595	-1.144	0.0291	0.0314796	0.128	0.285	0.997088	0.97179	1	0.6512	0.601575	0.486962	0.683762	5.82086	0.635251	0.614094	-0.071165	0.03	Neutral	0.350178	0.649822	ENST00000544455	c.277T>G_p.Ser93Ala	S	93	A
13_32893424_C_A	13	32893424	C	A	BRCA2	93	0	1	0.992	4e-06	0.99363	4.15	-1.5	0.746	-1.2384	0.0376	0.1361	0.176	0.304	0.99496	0.97889	1	0.6512	0.601575	0.486962	0.683762	6.76988	0.729812	0.712352	0.0332605	0.03	Neutral	0.350178	0.649822	ENST00000544455	c.278C>A_p.Ser93Tyr	S	93	Y
13_32893424_C_G	13	32893424	C	G	BRCA2	93	0	1	0.992	4e-06	0.988425	4.15	-1.26	0.716	-1.2384	0.0376	0.0627307	0.195	0.319	0.993074	0.96147	1	0.6512	0.601575	0.486962	0.683762	6.19845	0.729812	0.712352	0.0262988	0.03	Neutral	0.350178	0.649822	ENST00000544455	c.278C>G_p.Ser93Cys	S	93	C
13_32893424_C_T	13	32893424	C	T	BRCA2	93	0	1	0.992	4e-06	0.996273	4.15	-1.51	0.759	-1.2433	0.0376	0.132894	0.176	0.329	0.998294	0.9768	1	0.6512	0.601575	0.486962	0.683762	6.7949	0.729812	0.712352	0.0402222	0.03	Neutral	0.350178	0.649822	ENST00000544455	c.278C>T_p.Ser93Phe	S	93	F
13_32893426_C_A	13	32893426	C	A	BRCA2	94	0.002	1	0.976	0.000149	0.918888	4.85	-2.02	0.715	-1.0979	0.0199	0.0417763	0.138	0.371	0.996748	0.94067	0.999998	0.6512	0.601575	0.486962	0.683762	5.75037	0.563565	0.5316	0.00541374	0.03	Neutral	0.350178	0.649822	ENST00000544455	c.280C>A_p.Pro94Thr	P	94	T
13_32893426_C_G	13	32893426	C	G	BRCA2	94	0.005	0.991	0.634	0.000149	0.879552	4.89	-2.02	0.643	-0.9501	0.0107	0.0187441	0.122	0.43	0.995383	0.93473	0.999998	0.6512	0.601575	0.486962	0.683762	3.3179	0.456898	0.455964	-0.168022	0.03	Neutral	0.350178	0.649822	ENST00000544455	c.280C>G_p.Pro94Ala	P	94	A
13_32893426_C_T	13	32893426	C	T	BRCA2	94	0.1	0.991	0.745	0.000149	0.926919	4.99	-2.01	0.713	-0.8017	0.0101	0.0482633	0.109	NA	0.998866	0.92258	0.999998	0.6512	0.601575	0.486962	0.683762	5.73109	0.426047	0.432787	-0.193027	0.03	Neutral	0.345427	0.654573	ENST00000544455	c.280C>T_p.Pro94Ser	P	94	S
13_32893427_C_A	13	32893427	C	A	BRCA2	94	0	1	0.988	0.000149	0.990235	4.81	-2.27	0.715	-1.2026	0.0261	0.105849	0.228	0.382	0.997196	0.96239	1	0.6512	0.601575	0.486962	0.683762	6.66648	0.713285	0.701874	-0.0480898	0.03	Neutral	0.350178	0.649822	ENST00000544455	c.281C>A_p.Pro94His	P	94	H
13_32893427_C_G	13	32893427	C	G	BRCA2	94	0.001	1	0.988	0.000149	0.994898	4.82	-2.27	0.741	-1.2026	0.0261	0.0835249	0.238	0.39	0.998089	0.97495	1	0.6512	0.601575	0.486962	0.683762	4.46713	0.713285	0.701874	0.0262988	0.03	Neutral	0.350178	0.649822	ENST00000544455	c.281C>G_p.Pro94Arg	P	94	R
13_32893427_C_T	13	32893427	C	T	BRCA2	94	0.001	0.999	0.968	0.000149	0.99998	4.82	-2.52	0.701	-1.2037	0.0255	0.161617	0.266	0.441	0.998677	0.9507	1	0.6512	0.601575	0.486962	0.683762	6.95544	0.707039	0.697466	0.0123754	0.03	Neutral	0.358097	0.641903	ENST00000544455	c.281C>T_p.Pro94Leu	P	94	L
13_32893429_G_A	13	32893429	G	A	BRCA2	95	0.33	0.008	0.006	0.828772	0.99998	5.87	0.1	0.631	-0.9545	0.0017	0.076693	0.245	0.132	0.985967	0.54728	0.99988	0.6512	0.601575	0.486962	0.683762	2.29742	-0.494291	-0.271606	-0.126859	0.03	Neutral	0.385974	0.614026	ENST00000544455	c.283G>A_p.Val95Ile	V	95	I
13_32893429_G_C	13	32893429	G	C	BRCA2	95	1	0	0	0.828772	0.999933	6.08	0.24	0.711	-0.9859	0.0007	0.0922044	0.318	0.189	0.752655	0.76292	0.99988	0.6512	0.601575	0.486962	0.683762	0.899804	-0.73103	-0.433998	-0.0850884	0.03	Neutral	0.385974	0.614026	ENST00000544455	c.283G>C_p.Val95Leu	V	95	L
13_32893429_G_T	13	32893429	G	T	BRCA2	95	1	0	0	0.828772	0.999933	6.08	0.24	0.711	-0.9859	0.0007	0.0922044	0.318	0.189	0.750275	0.10554	0.99988	0.6512	0.601575	0.486962	0.683762	0.989711	-0.73103	-0.433998	-0.0850884	0.03	Neutral	0.385974	0.614026	ENST00000544455	c.283G>T_p.Val95Leu	V	95	L
13_32893430_T_A	13	32893430	T	A	BRCA2	95	0.008	0.019	0.004	0.828772	0.998741	5.89	-1.05	0.761	-0.8802	0.0019	0.273555	0.196	0.324	0.972837	0.84695	0.999967	0.6512	0.601575	0.486962	0.683762	3.32161	-0.320642	-0.111818	-0.0154714	0.03	Neutral	0.380933	0.619067	ENST00000544455	c.284T>A_p.Val95Glu	V	95	E
13_32893430_T_C	13	32893430	T	C	BRCA2	95	0.03	0.042	0.01	0.828772	0.999932	5.89	-0.6	0.691	-0.8832	0.0019	0.199944	0.223	0.168	0.993271	0.84377	0.999967	0.6512	0.601575	0.486962	0.683762	2.20895	-0.32102	-0.113437	-0.0502799	0.03	Neutral	0.381203	0.618797	ENST00000544455	c.284T>C_p.Val95Ala	V	95	A
13_32893430_T_G	13	32893430	T	G	BRCA2	95	0.151	0.003	0.002	0.828772	0.814356	5.9	-1.26	0.751	-0.8832	0.0017	0.15559	0.224	0.3	0.953046	0.79555	0.999967	0.6512	0.601575	0.486962	0.683762	2.41583	-0.380423	-0.154124	-0.0293948	0.03	Neutral	0.380933	0.619067	ENST00000544455	c.284T>G_p.Val95Gly	V	95	G
13_32893432_A_C	13	32893432	A	C	BRCA2	96	0.009	0.264	0.044	0.250929	0.998167	5.59	-0.68	0.657	-0.9647	0.0048	0.025416	0.133	0.234	0.987831	0.92284	0.999965	0.6512	0.601575	0.486962	0.683762	2.96494	-0.0967733	-0.00714028	-0.0502799	0.03	Neutral	0.352365	0.647635	ENST00000544455	c.286A>C_p.Lys96Gln	K	96	Q
13_32893432_A_G	13	32893432	A	G	BRCA2	96	0.006	0.666	0.162	0.250929	0.997116	5.62	-0.72	0.728	-0.9396	0.0046	0.038383	0.133	0.264	0.997284	0.96269	0.999965	0.6512	0.601575	0.486962	0.683762	3.66403	0.0568486	0.100899	-0.00154796	0.03	Neutral	0.352365	0.647635	ENST00000544455	c.286A>G_p.Lys96Glu	K	96	E
13_32893432_A_T	13	32893432	A	T	BRCA2	96	NA	NA	NA	0.250929	1	NA	NA	NA	NA	NA	NA	NA	NA	0.994394	0.95991	0.999965	0.6512	0.601575	0.486962	0.683762	10.4396	0.562051	0.399184	NA	NA	Neutral	0.468457	0.531543	ENST00000544455	c.286A>T_p.Lys96X	K	96	X
13_32893433_A_C	13	32893433	A	C	BRCA2	96	0.145	0.451	0.112	0.250929	0.998671	5.63	-1.04	0.661	-0.8958	0.0033	0.0551699	0.135	0.294	0.996068	0.85693	0.99973	0.6512	0.601575	0.486962	0.683762	2.9376	-0.189422	-0.125478	-0.071165	0.03	Neutral	0.3476	0.6524	ENST00000544455	c.287A>C_p.Lys96Thr	K	96	T
13_32893433_A_G	13	32893433	A	G	BRCA2	96	0.159	0.028	0.016	0.250929	0.99978	5.65	-0.4	0.673	-0.9308	0.0036	0.037089	0.163	0.198	0.993439	0.81148	0.99973	0.6512	0.601575	0.486962	0.683762	1.73465	-0.34477	-0.235022	-0.0642033	0.03	Neutral	0.352365	0.647635	ENST00000544455	c.287A>G_p.Lys96Arg	K	96	R
13_32893433_A_T	13	32893433	A	T	BRCA2	96	0.002	0.989	0.726	0.250929	0.99768	5.53	-1.57	0.668	-0.9229	0.0066	0.0407155	0.15	0.359	0.99417	0.86706	0.99973	0.6512	0.601575	0.486962	0.683762	3.72358	0.225659	0.17	-0.0363565	0.03	Neutral	0.352365	0.647635	ENST00000544455	c.287A>T_p.Lys96Ile	K	96	I
13_32893434_A_C	13	32893434	A	C	BRCA2	96	0.141	0.012	0.009	0.250929	0.999034	5.59	-0.61	0.581	-0.9425	0.0034	0.0235875	0.154	0.233	0.988777	0.8373	0.999979	0.6512	0.601575	0.486962	0.683762	1.39999	-0.533218	-0.522302	-0.140782	0.03	Neutral	0.352365	0.647635	ENST00000544455	c.288A>C_p.Lys96Asn	K	96	N
13_32893434_A_T	13	32893434	A	T	BRCA2	96	0.141	0.012	0.009	0.250929	0.999034	5.59	-0.61	0.581	-0.9425	0.0034	0.0211384	0.154	0.233	0.989973	0.76614	0.999979	0.6512	0.601575	0.486962	0.683762	1.53443	-0.533218	-0.522302	-0.140782	0.03	Neutral	0.352365	0.647635	ENST00000544455	c.288A>T_p.Lys96Asn	K	96	N
13_32893435_G_A	13	32893435	G	A	BRCA2	97	0.011	0.998	0.863	0.04453	0.973478	5.53	-0.77	0.77	-1.0279	0.0105	0.0667636	0.166	0.376	0.99909	0.69277	1	0.6512	0.601575	0.486962	0.683762	6.40089	0.438576	0.398187	0.0262988	0.03	Neutral	0.352272	0.647728	ENST00000544455	c.289G>A_p.Glu97Lys	E	97	K
13_32893435_G_C	13	32893435	G	C	BRCA2	97	0.01	0.999	0.933	0.04453	0.993929	5.5	-0.61	0.723	-1.0297	0.0115	0.0296227	0.14	0.21	0.997034	0.91223	1	0.6512	0.601575	0.486962	0.683762	5.26705	0.459713	0.413112	0.00541374	0.03	Neutral	0.350178	0.649822	ENST00000544455	c.289G>C_p.Glu97Gln	E	97	Q
13_32893435_G_T	13	32893435	G	T	BRCA2	97	NA	NA	NA	0.04453	1	NA	NA	NA	NA	NA	NA	NA	NA	0.997211	0.82532	1	0.6512	0.601575	0.486962	0.683762	11.1541	0.850787	0.664229	NA	NA	Neutral	0.467353	0.532647	ENST00000544455	c.289G>T_p.Glu97X	E	97	X
13_32893436_A_C	13	32893436	A	C	BRCA2	97	0.018	0.966	0.588	0.04453	0.996272	5.52	-1	0.671	-0.886	0.0059	0.0509697	0.093	0.255	0.995827	0.87306	0.999903	0.6512	0.601575	0.486962	0.683762	3.51582	0.16198	0.129456	-0.0363565	0.03	Neutral	0.345427	0.654573	ENST00000544455	c.290A>C_p.Glu97Ala	E	97	A
13_32893436_A_G	13	32893436	A	G	BRCA2	97	0.204	0.149	0.029	0.04453	0.995696	5.64	-0.92	0.688	-0.912	0.0035	0.0991948	0.121	0.282	0.998161	0.82059	0.999903	0.6512	0.601575	0.486962	0.683762	3.87957	-0.299678	-0.191011	-0.0502799	0.03	Neutral	0.345427	0.654573	ENST00000544455	c.290A>G_p.Glu97Gly	E	97	G
13_32893436_A_T	13	32893436	A	T	BRCA2	97	0.005	0.999	0.905	0.04453	0.991551	5.48	-1.29	0.729	-0.9898	0.0091	0.0373127	0.098	0.316	0.992368	0.90694	0.999903	0.6512	0.601575	0.486962	0.683762	3.5078	0.305617	0.23671	-0.00154796	0.03	Neutral	0.350178	0.649822	ENST00000544455	c.290A>T_p.Glu97Val	E	97	V
13_32893437_A_C	13	32893437	A	C	BRCA2	97	0.023	0.991	0.793	0.04453	1	5.51	-0.57	0.735	-0.9208	0.0066	0.0261274	0.136	0.273	0.996116	0.11782	0.999701	0.6512	0.601575	0.486962	0.683762	3.37568	-0.0841981	-0.216911	-0.0433182	0.03	Neutral	0.350178	0.649822	ENST00000544455	c.291A>C_p.Glu97Asp	E	97	D
13_32893437_A_T	13	32893437	A	T	BRCA2	97	0.023	0.991	0.793	0.04453	1	5.51	-0.57	0.735	-0.9208	0.0066	0.0261266	0.136	0.273	0.996117	0.0356	0.999701	0.6512	0.601575	0.486962	0.683762	3.49237	-0.0841981	-0.216911	-0.0433182	0.03	Neutral	0.35203	0.64797	ENST00000544455	c.291A>T_p.Glu97Asp	E	97	D
13_32893438_T_A	13	32893438	T	A	BRCA2	98	0.017	0.981	0.69	0.859245	1	5.15	-0.36	0.597	-0.8695	0.0101	0.0399835	0.123	0.212	0.991996	0.19368	0.999583	0.6512	0.601575	0.486962	0.683762	3.17028	-0.257433	-0.403513	-0.13382	0.03	Neutral	0.381292	0.618708	ENST00000544455	c.292T>A_p.Leu98Ile	L	98	I
13_32893438_T_G	13	32893438	T	G	BRCA2	98	0.01	0.961	0.494	0.859245	1	5.16	-0.51	0.722	-0.8384	0.0066	0.046405	0.148	0.219	0.997345	0.13468	0.999583	0.6512	0.601575	0.486962	0.683762	1.30147	-0.321593	-0.448783	-0.0433182	0.03	Neutral	0.381292	0.618708	ENST00000544455	c.292T>G_p.Leu98Val	L	98	V
13_32893439_T_A	13	32893439	T	A	BRCA2	98	NA	NA	NA	0.859245	1	NA	NA	NA	NA	NA	NA	NA	NA	0.976931	0.20164	0.999588	0.6512	0.601575	0.486962	0.683762	6.26302	0.0655461	-0.235196	NA	NA	Neutral	0.446526	0.553474	ENST00000544455	c.293T>A_p.Leu98X	L	98	X
13_32893439_T_C	13	32893439	T	C	BRCA2	98	0.028	0.335	0.071	0.859245	1	5.12	-1	0.735	-0.8994	0.0042	0.0555699	0.157	0.485	0.996767	0.12569	0.999588	0.6512	0.601575	0.486962	0.683762	1.09519	-0.701194	-0.712926	-0.0363565	0.03	Neutral	0.381292	0.618708	ENST00000544455	c.293T>C_p.Leu98Ser	L	98	S
13_32893439_T_G	13	32893439	T	G	BRCA2	98	NA	NA	NA	0.859245	1	NA	NA	NA	NA	NA	NA	NA	NA	0.975497	0.19572	0.999588	0.6512	0.601575	0.486962	0.683762	6.26828	0.0655461	-0.235196	NA	NA	Neutral	0.446526	0.553474	ENST00000544455	c.293T>G_p.Leu98X	L	98	X
13_32893440_A_C	13	32893440	A	C	BRCA2	98	0.062	0.78	0.123	0.859245	1	5.12	-0.74	0.684	-0.8955	0.0046	0.0629541	0.106	0.238	0.998118	0.17107	0.999868	0.475973	0.601575	0.486962	0.528226	3.4997	-0.378407	-0.439299	-0.0572416	0.03	Neutral	0.383283	0.616717	ENST00000544455	c.294A>C_p.Leu98Phe	L	98	F
13_32893440_A_T	13	32893440	A	T	BRCA2	98	0.062	0.78	0.123	0.859245	1	5.12	-0.74	0.684	-0.8955	0.0046	0.0641579	0.106	0.238	0.998265	0.16128	0.999868	0.475973	0.601575	0.486962	0.528226	3.57261	-0.378407	-0.439299	-0.0572416	0.03	Neutral	0.383283	0.616717	ENST00000544455	c.294A>T_p.Leu98Phe	L	98	F
13_32893441_G_A	13	32893441	G	A	BRCA2	99	0.087	0.651	0.113	0.59824	1	5.15	-0.7	0.478	-0.9104	0.0043	0.0523069	0.099	0.241	0.990462	0.16455	0.999605	0.475973	0.601575	0.486962	0.528226	2.01169	-0.67365	-0.758454	-0.168629	0.03	Neutral	0.383283	0.616717	ENST00000544455	c.295G>A_p.Asp99Asn	D	99	N
13_32893441_G_C	13	32893441	G	C	BRCA2	99	0.077	0.03	0.007	0.59824	1	5.01	-1.01	0.719	-0.9038	0.0039	0.0606519	0.159	0.274	0.987495	0.18255	0.999605	0.475973	0.601575	0.486962	0.528226	1.4413	-0.974648	-0.967083	-0.0642033	0.03	Neutral	0.383013	0.616987	ENST00000544455	c.295G>C_p.Asp99His	D	99	H
13_32893441_G_T	13	32893441	G	T	BRCA2	99	0.062	0.013	0.007	0.59824	1	5	-1.36	0.79	-0.9142	0.0051	0.0472942	0.156	0.363	0.987899	0.11242	0.999605	0.475973	0.601575	0.486962	0.528226	1.86894	-0.887549	-0.907953	-0.0293948	0.03	Neutral	0.383013	0.616987	ENST00000544455	c.295G>T_p.Asp99Tyr	D	99	Y
13_32893442_A_C	13	32893442	A	C	BRCA2	99	0.015	0.483	0.057	0.59824	1	5.04	-1.17	0.726	-0.98	0.0052	0.0331445	0.183	0.323	0.971274	0.1324	0.999749	0.475973	0.601575	0.486962	0.528226	0.862366	-0.911117	-1.01207	-0.0642033	0.03	Neutral	0.388246	0.611754	ENST00000544455	c.296A>C_p.Asp99Ala	D	99	A
13_32893442_A_G	13	32893442	A	G	BRCA2	99	0.164	0.006	0.003	0.59824	1	5.07	-0.59	0.729	-0.9752	0.006	0.0212343	0.192	0.289	0.924574	0.02757	0.999749	0.475973	0.601575	0.486962	0.528226	0.052418	-1.06517	-1.11994	-0.0920501	0.03	Neutral	0.389723	0.610277	ENST00000544455	c.296A>G_p.Asp99Gly	D	99	G
13_32893442_A_T	13	32893442	A	T	BRCA2	99	0.003	0.868	0.289	0.59824	0.999999	5.01	-1.45	0.769	-0.9537	0.0058	0.0365269	0.177	0.364	0.983354	0.03815	0.999749	0.475973	0.601575	0.486962	0.528226	1.00487	-0.728459	-0.883491	-0.0363565	0.03	Neutral	0.390178	0.609822	ENST00000544455	c.296A>T_p.Asp99Val	D	99	V
13_32893443_T_A	13	32893443	T	A	BRCA2	99	0.022	0.055	0.012	0.59824	1	5.12	-0.64	0.655	-0.9245	0.0058	0.0332191	0.187	0.227	0.954772	0.35447	0.99997	0.6512	0.601575	0.486962	0.683762	2.35699	-0.676258	-0.678317	-0.0642033	0.03	Neutral	0.386246	0.613754	ENST00000544455	c.297T>A_p.Asp99Glu	D	99	E
13_32893443_T_G	13	32893443	T	G	BRCA2	99	0.022	0.055	0.012	0.59824	1	5.12	-0.64	0.655	-0.9245	0.0058	0.0319778	0.187	0.227	0.951107	0.44835	0.99997	0.6512	0.601575	0.486962	0.683762	2.26858	-0.676258	-0.678317	-0.0642033	0.03	Neutral	0.386246	0.613754	ENST00000544455	c.297T>G_p.Asp99Glu	D	99	E
13_32893444_A_C	13	32893444	A	C	BRCA2	100	0.387	0.02	0.006	0.623346	1	5.87	-0.42	0.672	-0.9027	0.0023	0.0328605	0.229	0.303	0.675206	0.06437	0.99958	0.6512	0.601575	0.486962	0.683762	-1.23857	-0.982268	-0.98815	-0.0850884	0.03	Neutral	0.382941	0.617059	ENST00000544455	c.298A>C_p.Lys100Gln	K	100	Q
13_32893444_A_G	13	32893444	A	G	BRCA2	100	0.021	0.003	0.004	0.623346	1	5.82	-0.47	0.743	-0.9029	0.0031	0.0573397	0.212	0.339	0.952817	0.09771	0.99958	0.6512	0.601575	0.486962	0.683762	0.563546	-0.845151	-0.882846	-0.0293948	0.03	Neutral	0.381023	0.618977	ENST00000544455	c.298A>G_p.Lys100Glu	K	100	E
13_32893444_A_T	13	32893444	A	T	BRCA2	100	NA	NA	NA	0.623346	1	NA	NA	NA	NA	NA	NA	NA	NA	0.98276	0.12107	0.99958	0.6512	0.601575	0.486962	0.683762	9.24024	-0.0333425	-0.367234	NA	NA	Neutral	0.482405	0.517595	ENST00000544455	c.298A>T_p.Lys100X	K	100	X
13_32893445_A_C	13	32893445	A	C	BRCA2	100	0.101	0.002	0.002	0.623346	1	5.72	-0.59	0.698	-0.8923	0.0037	0.0360809	0.292	0.335	0.810133	0.26202	0.999757	0.6512	0.601575	0.486962	0.683762	-0.614128	-1.12564	-1.12575	-0.0572416	0.03	Neutral	0.380842	0.619158	ENST00000544455	c.299A>C_p.Lys100Thr	K	100	T
13_32893445_A_G	13	32893445	A	G	BRCA2	100	0.087	0.007	0.003	0.623346	1	5.74	-0.36	0.699	-0.8477	0.0033	0.0369323	0.292	0.277	0.943517	0.28436	0.999757	0.6512	0.601575	0.486962	0.683762	-0.575697	-1.22089	-1.2074	-0.0572416	0.03	Neutral	0.380747	0.619253	ENST00000544455	c.299A>G_p.Lys100Arg	K	100	R
13_32893445_A_T	13	32893445	A	T	BRCA2	100	0.006	0.28	0.072	0.623346	1	5.67	-1.13	0.676	-0.8888	0.0042	0.1111	0.235	0.402	0.847198	0.27585	0.999757	0.6512	0.601575	0.486962	0.683762	1.26558	-1.02879	-1.05854	-0.0502799	0.03	Neutral	0.381112	0.618888	ENST00000544455	c.299A>T_p.Lys100Ile	K	100	I
13_32893446_A_C	13	32893446	A	C	BRCA2	100	0.015	0.002	0.001	0.623346	1	5.72	-0.56	0.596	-0.9059	0.0026	0.0490988	0.242	0.32	0.952107	0.06921	0.999997	0.6512	0.601575	0.486962	0.683762	0.815751	-1.22182	-1.32157	-0.168629	0.03	Neutral	0.38276	0.61724	ENST00000544455	c.300A>C_p.Lys100Asn	K	100	N
13_32893446_A_T	13	32893446	A	T	BRCA2	100	0.015	0.002	0.001	0.623346	1	5.72	-0.56	0.596	-0.9059	0.0026	0.0490988	0.242	0.32	0.956485	0.05823	0.999997	0.6512	0.601575	0.486962	0.683762	0.83566	-1.22182	-1.32157	-0.168629	0.03	Neutral	0.38276	0.61724	ENST00000544455	c.300A>T_p.Lys100Asn	K	100	N
13_32893447_T_A	13	32893447	T	A	BRCA2	101	0.393	0.327	0.034	0.169582	1	5.91	-0.6	0.615	-0.9016	0.0023	0.119519	0.264	0.253	0.884641	0.06553	0.999902	0.6512	0.601575	0.486962	0.683762	0.884331	-0.795003	-0.796935	-0.147744	0.03	Neutral	0.349446	0.650554	ENST00000544455	c.301T>A_p.Phe101Ile	F	101	I
13_32893447_T_C	13	32893447	T	C	BRCA2	101	0.66	0.091	0.024	0.169582	1	5.93	-0.64	0.683	-0.8727	0.0023	0.0707495	0.255	0.307	0.691975	0.15194	0.999902	0.6512	0.601575	0.486962	0.683762	-0.039487	-0.923556	-0.89576	-0.0920501	0.03	Neutral	0.3476	0.6524	ENST00000544455	c.301T>C_p.Phe101Leu	F	101	L
13_32893447_T_G	13	32893447	T	G	BRCA2	101	0.504	0.167	0.034	0.169582	1	5.92	-0.63	0.693	-0.8836	0.0024	0.0985312	0.245	0.288	0.676383	0.13136	0.999902	0.6512	0.601575	0.486962	0.683762	0.233122	-0.867733	-0.851911	-0.0850884	0.03	Neutral	0.3476	0.6524	ENST00000544455	c.301T>G_p.Phe101Val	F	101	V
13_32893448_T_A	13	32893448	T	A	BRCA2	101	1	0	0	0.169582	1	5.91	0.11	0.569	-0.889	0.001	0.0133712	0.406	0.309	0.636832	0.00728	1	0.6512	0.601575	0.486962	0.683762	-1.98371	-1.90826	-1.93295	-0.203437	0.03	Neutral	0.349358	0.650642	ENST00000544455	c.302T>A_p.Phe101Tyr	F	101	Y
13_32893448_T_C	13	32893448	T	C	BRCA2	101	0.442	0.003	0.004	0.169582	1	5.96	-0.78	0.715	-0.8853	0.0013	0.0276666	0.331	0.392	0.583918	0.01049	1	0.6512	0.601575	0.486962	0.683762	-1.22524	-1.67164	-1.75649	-0.105973	0.03	Neutral	0.349358	0.650642	ENST00000544455	c.302T>C_p.Phe101Ser	F	101	S
13_32893448_T_G	13	32893448	T	G	BRCA2	101	0.198	0.001	0.001	0.169582	1	5.97	-0.34	0.72	-0.8887	0.0012	0.0224444	0.36	0.377	0.644728	0.02541	1	0.6512	0.601575	0.486962	0.683762	-0.832706	-1.66805	-1.74049	-0.119897	0.03	Neutral	0.349358	0.650642	ENST00000544455	c.302T>G_p.Phe101Cys	F	101	C
13_32893449_C_A	13	32893449	C	A	BRCA2	101	0.66	0.091	0.024	0.169582	1	5.93	-0.64	0.683	-0.8508	0.0028	0.175184	0.253	0.307	0.673136	0.09758	0.999954	0.6512	0.601575	0.486962	0.683762	0.436032	-0.888715	-0.858382	-0.105973	0.03	Neutral	0.3476	0.6524	ENST00000544455	c.303C>A_p.Phe101Leu	F	101	L
13_32893449_C_G	13	32893449	C	G	BRCA2	101	0.66	0.091	0.024	0.169582	1	5.93	-0.64	0.683	-0.8508	0.0028	0.138598	0.252	0.307	0.645781	0.12128	0.999954	0.6512	0.601575	0.486962	0.683762	0.145483	-0.888715	-0.858382	-0.105973	0.03	Neutral	0.3476	0.6524	ENST00000544455	c.303C>G_p.Phe101Leu	F	101	L
13_32893450_A_C	13	32893450	A	C	BRCA2	102	0.263	0.009	0.004	0.462637	1	5.61	-0.37	0.679	-0.8947	0.0026	0.0750021	0.198	0.36	0.934423	0.36839	0.99996	0.6512	0.601575	0.486962	0.683762	1.34822	-0.792285	-0.748322	-0.0642033	0.03	Neutral	0.360831	0.639169	ENST00000544455	c.304A>C_p.Lys102Gln	K	102	Q
13_32893450_A_G	13	32893450	A	G	BRCA2	102	0.012	0.02	0.014	0.462637	1	5.56	-0.5	0.724	-0.8994	0.003	0.0759988	0.167	0.379	0.964967	0.40573	0.99996	0.6512	0.601575	0.486962	0.683762	1.91477	-0.73818	-0.710996	-0.0293948	0.03	Neutral	0.361008	0.638992	ENST00000544455	c.304A>G_p.Lys102Glu	K	102	E
13_32893450_A_T	13	32893450	A	T	BRCA2	102	NA	NA	NA	0.462637	1	NA	NA	NA	NA	NA	NA	NA	NA	0.990919	0.13372	0.99996	0.6512	0.601575	0.486962	0.683762	8.24037	0.151972	-0.149182	NA	NA	Neutral	0.472234	0.527766	ENST00000544455	c.304A>T_p.Lys102X	K	102	X
13_32893451_A_C	13	32893451	A	C	BRCA2	102	0.009	0.004	0.004	0.462637	1	5.53	-0.73	0.701	-0.9353	0.0022	0.0395261	0.198	0.372	0.972832	0.02041	0.999882	0.6512	0.601575	0.486962	0.683762	0.431003	-1.33355	-1.35947	-0.071165	0.03	Neutral	0.367471	0.632529	ENST00000544455	c.305A>C_p.Lys102Thr	K	102	T
13_32893451_A_G	13	32893451	A	G	BRCA2	102	1	0	0	0.462637	1	5.66	0.2	0.702	-0.9541	0.0011	0.0806865	0.368	0.269	0.635971	0.0085	0.999882	0.6512	0.601575	0.486962	0.683762	-1.84833	-1.6544	-1.60115	-0.105973	0.03	Neutral	0.367471	0.632529	ENST00000544455	c.305A>G_p.Lys102Arg	K	102	R
13_32893451_A_T	13	32893451	A	T	BRCA2	102	0.004	0.003	0.003	0.462637	1	5.49	-1.15	0.672	-0.9317	0.0023	0.0518301	0.208	0.474	0.94053	0.08077	0.999882	0.6512	0.601575	0.486962	0.683762	1.05184	-1.32532	-1.35235	-0.0850884	0.03	Neutral	0.365491	0.634509	ENST00000544455	c.305A>T_p.Lys102Ile	K	102	I
13_32893452_A_C	13	32893452	A	C	BRCA2	102	0.009	0.09	0.022	0.462637	1	5.53	-0.54	0.588	-0.9052	0.0022	0.0536391	0.116	0.353	0.967877	0.07633	0.999589	0.6512	0.601575	0.486962	0.683762	1.08668	-1.07813	-1.09441	-0.140782	0.03	Neutral	0.360917	0.639083	ENST00000544455	c.306A>C_p.Lys102Asn	K	102	N
13_32893452_A_T	13	32893452	A	T	BRCA2	102	0.009	0.09	0.022	0.462637	1	5.53	-0.54	0.588	-0.9052	0.0022	0.0588838	0.116	0.353	0.971311	0.16844	0.999589	0.6512	0.601575	0.486962	0.683762	1.17366	-1.07813	-1.09441	-0.140782	0.03	Neutral	0.360917	0.639083	ENST00000544455	c.306A>T_p.Lys102Asn	K	102	N
13_32893453_T_A	13	32893453	T	A	BRCA2	103	0.182	0.068	0.013	0.309305	1	5.73	-0.28	0.613	-0.9063	0.0029	0.0169096	0.245	0.219	0.908139	0.0579	0.999623	0.6512	0.601575	0.486962	0.683762	0.409014	-0.869447	-0.906534	-0.119897	0.03	Neutral	0.349446	0.650554	ENST00000544455	c.307T>A_p.Leu103Ile	L	103	I
13_32893453_T_G	13	32893453	T	G	BRCA2	103	0.023	0.278	0.084	0.309305	1	5.67	-0.45	0.742	-0.915	0.0041	0.0261404	0.217	0.226	0.9819	0.27153	0.999623	0.6512	0.601575	0.486962	0.683762	1.31368	-0.708754	-0.789744	-0.0224331	0.03	Neutral	0.3476	0.6524	ENST00000544455	c.307T>G_p.Leu103Val	L	103	V
13_32893454_T_A	13	32893454	T	A	BRCA2	103	NA	NA	NA	0.309305	1	NA	NA	NA	NA	NA	NA	NA	NA	0.965936	0.17547	0.999586	0.6512	0.601575	0.486962	0.683762	5.67816	-0.0734645	-0.417349	NA	NA	Neutral	0.422926	0.577074	ENST00000544455	c.308T>A_p.Leu103X	L	103	X
13_32893454_T_C	13	32893454	T	C	BRCA2	103	0.07	0.024	0.012	0.309305	1	5.6	-0.8	0.706	-0.8891	0.0038	0.0134617	0.209	0.309	0.960797	0.03421	0.999586	0.6512	0.601575	0.486962	0.683762	0.404282	-0.859181	-0.911961	-0.071165	0.03	Neutral	0.349446	0.650554	ENST00000544455	c.308T>C_p.Leu103Ser	L	103	S
13_32893454_T_G	13	32893454	T	G	BRCA2	103	NA	NA	NA	0.309305	1	NA	NA	NA	NA	NA	NA	NA	NA	0.964883	0.17792	0.999586	0.6512	0.601575	0.486962	0.683762	5.68342	-0.0734645	-0.417349	NA	NA	Neutral	0.422926	0.577074	ENST00000544455	c.308T>G_p.Leu103X	L	103	X
13_32893455_A_C	13	32893455	A	C	BRCA2	103	0.018	0.93	0.564	0.309305	1	5.6	-0.66	0.679	-0.8735	0.0068	0.0205242	0.193	0.222	0.990466	0.26873	0.999966	0.6512	0.601575	0.486962	0.683762	3.18296	-0.176683	-0.299975	-0.0502799	0.03	Neutral	0.3476	0.6524	ENST00000544455	c.309A>C_p.Leu103Phe	L	103	F
13_32893455_A_T	13	32893455	A	T	BRCA2	103	0.018	0.93	0.564	0.309305	1	5.6	-0.66	0.679	-0.8735	0.0068	0.0207548	0.193	0.222	0.993457	0.13062	0.999966	0.6512	0.601575	0.486962	0.683762	3.25587	-0.176683	-0.299975	-0.0502799	0.03	Neutral	0.3476	0.6524	ENST00000544455	c.309A>T_p.Leu103Phe	L	103	F
13_32893456_G_A	13	32893456	G	A	BRCA2	104	0.136	0.022	0.008	0.956948	1	5.59	-0.59	0.473	-0.9221	0.0043	0.0190316	0.105	0.209	0.987853	0.03333	0.999669	0.6512	0.601575	0.486962	0.683762	1.20626	-0.747625	-0.798004	-0.17559	0.03	Neutral	0.388174	0.611826	ENST00000544455	c.310G>A_p.Asp104Asn	D	104	N
13_32893456_G_C	13	32893456	G	C	BRCA2	104	0.002	0.951	0.436	0.956948	1	5.37	-1.1	0.748	-0.8988	0.0058	0.0370126	0.165	0.234	0.984009	0.06055	0.999669	0.6512	0.601575	0.486962	0.683762	3.36106	-0.351451	-0.520019	-0.0224331	0.03	Neutral	0.383211	0.616789	ENST00000544455	c.310G>C_p.Asp104His	D	104	H
13_32893456_G_T	13	32893456	G	T	BRCA2	104	0.001	0.94	0.459	0.956948	1	5.36	-1.52	0.803	-0.9013	0.0059	0.0356936	0.18	0.375	0.98501	0.14814	0.999669	0.6512	0.601575	0.486962	0.683762	3.6789	-0.347782	-0.517407	0.0123754	0.03	Neutral	0.387107	0.612893	ENST00000544455	c.310G>T_p.Asp104Tyr	D	104	Y
13_32893457_A_C	13	32893457	A	C	BRCA2	104	0.006	0.062	0.01	0.956948	1	5.4	-1.36	0.732	-0.9038	0.0047	0.0138929	0.175	0.283	0.979295	0.04295	0.999605	0.6512	0.601575	0.486962	0.683762	1.52062	-0.788278	-0.844401	-0.0572416	0.03	Neutral	0.383211	0.616789	ENST00000544455	c.311A>C_p.Asp104Ala	D	104	A
13_32893457_A_G	13	32893457	A	G	BRCA2	104	0.005	0.01	0.005	0.956948	1	5.39	-1.15	0.751	-0.9003	0.0048	0.0132654	0.176	0.27	0.963282	0.04171	0.999605	0.6512	0.601575	0.486962	0.683762	0.65546	-0.802603	-0.85409	-0.0502799	0.03	Neutral	0.382941	0.617059	ENST00000544455	c.311A>G_p.Asp104Gly	D	104	G
13_32893457_A_T	13	32893457	A	T	BRCA2	104	0.001	0.267	0.035	0.956948	1	5.36	-1.53	0.801	-0.9123	0.0044	0.0132527	0.175	0.415	0.959349	0.02244	0.999605	0.6512	0.601575	0.486962	0.683762	0.572655	-0.719334	-0.795781	-0.00850966	0.03	Neutral	0.3871	0.6129	ENST00000544455	c.311A>T_p.Asp104Val	D	104	V
13_32893458_C_A	13	32893458	C	A	BRCA2	104	0.301	0.001	0.002	0.956948	1	5.64	-0.67	0.703	-0.9035	0.0026	0.0138518	0.254	0.204	0.818964	0.07164	0.999941	0.6512	0.601575	0.486962	0.683762	0.184691	-1.29895	-1.36827	-0.0990118	0.03	Neutral	0.38276	0.61724	ENST00000544455	c.312C>A_p.Asp104Glu	D	104	E
13_32893458_C_G	13	32893458	C	G	BRCA2	104	0.301	0.001	0.002	0.956948	1	5.64	-0.67	0.703	-0.9035	0.0026	0.0131482	0.254	0.204	0.822177	0.08358	0.999941	0.6512	0.601575	0.486962	0.683762	-0.042996	-1.29895	-1.36827	-0.0990118	0.03	Neutral	0.380747	0.619253	ENST00000544455	c.312C>G_p.Asp104Glu	D	104	E
13_32893459_T_A	13	32893459	T	A	BRCA2	105	0.065	0.022	0.012	0.914835	1	5.73	-0.27	0.611	-0.8862	0.0029	0.0656051	0.183	0.231	0.946283	0.06503	0.999707	0.6512	0.601575	0.486962	0.683762	0.899149	-0.755278	-0.78824	-0.140782	0.03	Neutral	0.383211	0.616789	ENST00000544455	c.313T>A_p.Leu105Ile	L	105	I
13_32893459_T_G	13	32893459	T	G	BRCA2	105	0.103	0.131	0.035	0.914835	1	5.75	-0.39	0.73	-0.8942	0.0028	0.0519617	0.187	0.174	0.965922	0.07085	0.999707	0.6512	0.601575	0.486962	0.683762	0.152382	-0.738945	-0.780183	-0.0572416	0.03	Neutral	0.383211	0.616789	ENST00000544455	c.313T>G_p.Leu105Val	L	105	V
13_32893460_T_A	13	32893460	T	A	BRCA2	105	NA	NA	NA	0.914835	1	NA	NA	NA	NA	NA	NA	NA	NA	0.969496	0.24627	0.999676	0.6512	0.601575	0.486962	0.683762	6.22401	0.139508	-0.24217	NA	NA	Neutral	0.446526	0.553474	ENST00000544455	c.314T>A_p.Leu105X	L	105	X
13_32893460_T_C	13	32893460	T	C	BRCA2	105	0.746	0.01	0.005	0.914835	1	5.78	-0.48	0.694	-0.9452	0.0018	0.0180879	0.212	0.258	0.830262	0.04195	0.999676	0.6512	0.601575	0.486962	0.683762	-0.743663	-1.13748	-1.12893	-0.0990118	0.03	Neutral	0.38772	0.61228	ENST00000544455	c.314T>C_p.Leu105Ser	L	105	S
13_32893460_T_G	13	32893460	T	G	BRCA2	105	NA	NA	NA	0.914835	1	NA	NA	NA	NA	NA	NA	NA	NA	0.968107	0.25562	0.999676	0.6512	0.601575	0.486962	0.683762	6.30068	0.139508	-0.24217	NA	NA	Neutral	0.446526	0.553474	ENST00000544455	c.314T>G_p.Leu105X	L	105	X
13_32893461_A_C	13	32893461	A	C	BRCA2	105	0.023	0.838	0.387	0.914835	0.999992	5.71	-0.56	0.688	-0.8735	0.0037	0.0747202	0.181	0.148	0.990216	0.70876	0.999619	0.6512	0.601575	0.486962	0.683762	2.95833	-0.445471	-0.548238	-0.0572416	0.03	Neutral	0.381292	0.618708	ENST00000544455	c.315A>C_p.Leu105Phe	L	105	F
13_32893461_A_T	13	32893461	A	T	BRCA2	105	0.023	0.838	0.387	0.914835	0.999992	5.71	-0.56	0.688	-0.8735	0.0037	0.0745928	0.181	0.148	0.991798	0.56497	0.999619	0.6512	0.601575	0.486962	0.683762	3.06552	-0.445471	-0.548238	-0.0572416	0.03	Neutral	0.381292	0.618708	ENST00000544455	c.315A>T_p.Leu105Phe	L	105	F
13_32893462_G_A	13	32893462	G	A	BRCA2	106	0.093	0.759	0.312	0.010712	0.946767	5.42	-1.55	0.74	-0.9302	0.0039	NA	0.11	0.276	0.998781	0.78485	0.999921	0.6512	0.601575	0.486962	0.683762	3.72117	0.10894	0.103538	-0.0801214	0.29	Neutral	0.350178	0.649822	ENST00000544455	c.316G>A_p.Gly106Arg	G	106	R
13_32893462_G_C	13	32893462	G	C	BRCA2	106	0.093	0.759	0.312	0.010712	0.946767	5.42	-1.55	0.74	-0.9302	0.0039	NA	0.11	0.276	0.999011	0.83325	0.999921	0.6512	0.601575	0.486962	0.683762	3.50163	0.10894	0.103538	-0.0224331	0.29	Neutral	0.350178	0.649822	ENST00000544455	c.316G>C_p.Gly106Arg	G	106	R
13_32893462_G_T	13	32893462	G	T	BRCA2	106	NA	NA	NA	0.010712	1	NA	NA	NA	NA	NA	NA	NA	NA	0.989793	0.8423	0.999921	0.6512	0.601575	0.486962	0.683762	9.57398	0.791843	0.557748	NA	NA	Neutral	0.467353	0.532647	ENST00000544455	c.316G>T_p.Gly106X	G	106	X
13_32899213_G_A	13	32899213	G	A	BRCA2	106	0.002	0.997	0.916	0.010712	0.999383	5.34	-1.63	0.734	-0.8962	0.0124	0.0477228	0.107	0.284	0.996382	0.91529	0.999997	0.6512	0.601575	0.670488	0.683762	4.7996	0.479996	0.425547	0.0262988	0.29	Neutral	0.345427	0.654573	ENST00000544455	c.317G>A_p.Gly106Glu	G	106	E
13_32899213_G_C	13	32899213	G	C	BRCA2	106	0.016	0.978	0.694	0.010712	0.891709	5.37	-1.27	0.71	-1.0326	0.0094	0.0255582	0.104	0.238	0.996621	0.92968	0.999997	0.6512	0.601575	0.670488	0.683762	4.0175	0.408381	0.375011	-0.00154796	0.03	Neutral	0.350178	0.649822	ENST00000544455	c.317G>C_p.Gly106Ala	G	106	A
13_32899213_G_T	13	32899213	G	T	BRCA2	106	0.003	0.901	0.312	0.010712	0.99986	5.32	-1.87	0.775	-0.6134	0.0059	0.106583	0.138	0.289	0.996544	0.91297	0.999997	0.6512	0.601575	0.670488	0.683762	4.68297	0.272337	0.279087	0.0402222	0.29	Neutral	0.345427	0.654573	ENST00000544455	c.317G>T_p.Gly106Val	G	106	V
13_32899215_A_G	13	32899215	A	G	BRCA2	107	0.002	0.255	0.024	0.384981	0.886887	5.73	-1.03	0.772	-0.8778	0.0024	0.31057	0.197	0.278	0.984302	0.93827	1	0.6512	0.601575	0.670488	0.683762	3.27289	-0.144469	0.00994887	0.0123754	0.03	Neutral	0.362114	0.637886	ENST00000544455	c.319A>G_p.Arg107Gly	R	107	G
13_32899215_A_T	13	32899215	A	T	BRCA2	107	0.001	0.985	0.602	0.384981	0.730394	5.7	-1.3	0.773	-0.7448	0.0036	0.547446	0.207	0.382	0.997204	0.94015	1	0.6512	0.601575	0.670488	0.683762	5.73176	0.241026	0.281102	0.0193371	0.03	Neutral	0.388082	0.611918	ENST00000544455	c.319A>T_p.Arg107Trp	R	107	W
13_32899216_G_A	13	32899216	G	A	BRCA2	107	1	0	0	0.384981	0.788803	6.09	0.33	0.657	-1.0404	0.0007	0.0567897	0.375	0.237	0.347168	0.03321	0.99989	0.6512	0.601575	0.670488	0.683762	-0.833483	-1.12087	-0.898422	-0.105973	0.03	Neutral	0.361449	0.638551	ENST00000544455	c.320G>A_p.Arg107Lys	R	107	K
13_32899216_G_C	13	32899216	G	C	BRCA2	107	0.064	0.005	0.002	0.384981	0.981645	5.75	-0.76	0.729	-0.8958	0.0021	0.181906	0.209	0.313	0.872542	0.50095	0.99989	0.6512	0.601575	0.670488	0.683762	0.321149	-0.70314	-0.58442	-0.174984	0.03	Neutral	0.354766	0.645234	ENST00000544455	c.320G>C_p.Arg107Thr	R	107	T
13_32899216_G_T	13	32899216	G	T	BRCA2	107	0.001	0.947	0.339	0.384981	0.953184	5.71	-0.87	0.715	-0.8175	0.002	0.429594	0.189	0.301	0.866613	0.50715	0.99989	0.6512	0.601575	0.670488	0.683762	3.55819	-0.328104	-0.32106	-0.0293948	0.03	Neutral	0.367427	0.632573	ENST00000544455	c.320G>T_p.Arg107Met	R	107	M
13_32899217_G_C	13	32899217	G	C	BRCA2	107	0.003	0.07	0.015	0.384981	0.997975	5.77	-0.66	0.749	-0.8881	0.0019	0.226967	0.158	0.255	0.915339	0.68865	0.999743	0.6512	0.601575	0.670488	0.683762	1.68786	-0.841744	-0.765286	-0.0433182	0.03	Neutral	0.354855	0.645145	ENST00000544455	c.321G>C_p.Arg107Ser	R	107	S
13_32899217_G_T	13	32899217	G	T	BRCA2	107	0.003	0.07	0.015	0.384981	0.997884	5.77	-0.66	0.749	-0.8881	0.0019	0.226967	0.159	0.255	0.920776	0.64833	0.999743	0.6512	0.601575	0.670488	0.683762	1.81316	-0.841744	-0.765286	-0.0433182	0.03	Neutral	0.354855	0.645145	ENST00000544455	c.321G>T_p.Arg107Ser	R	107	S
13_32899218_A_C	13	32899218	A	C	BRCA2	108	0.11	0	0.001	0.561331	0.99996	5.72	-0.64	0.552	-0.8907	0.003	0.0930726	0.259	NA	0.946212	0.35445	0.999875	0.6512	0.601575	0.670488	0.683762	0.014055	-0.665246	-0.611076	-0.493034	0.03	Neutral	0.360831	0.639169	ENST00000544455	c.322A>C_p.Asn108His	N	108	H
13_32899218_A_G	13	32899218	A	G	BRCA2	108	1	0	0	0.561331	0.999981	5.92	0.37	0.541	-0.9467	0.0014	0.0461159	0.309	0.147	0.152076	0.01176	0.999875	0.6512	0.601575	0.670488	0.683762	-0.899842	-1.02098	-0.882999	-0.189514	0.03	Neutral	0.367563	0.632437	ENST00000544455	c.322A>G_p.Asn108Asp	N	108	D
13_32899218_A_T	13	32899218	A	T	BRCA2	108	0.011	0.054	0.02	0.561331	0.999698	5.69	-1.04	0.731	-0.8902	0.003	0.218811	0.185	0.189	0.972193	0.35532	0.999875	0.6512	0.601575	0.670488	0.683762	3.34941	-0.639559	-0.592387	-0.0433182	0.03	Neutral	0.361008	0.638992	ENST00000544455	c.322A>T_p.Asn108Tyr	N	108	Y
13_32899219_A_C	13	32899219	A	C	BRCA2	108	0.105	0.023	0.01	0.561331	0.999959	5.76	-0.53	0.618	-0.8878	0.0034	0.171813	0.259	0.166	0.954535	0.48822	0.999983	0.6512	0.601575	0.670488	0.683762	0.877852	-0.61095	-0.555781	-0.140782	0.03	Neutral	0.361008	0.638992	ENST00000544455	c.323A>C_p.Asn108Thr	N	108	T
13_32899219_A_G	13	32899219	A	G	BRCA2	108	0.055	0.005	0.004	0.561331	0.999988	5.76	-0.42	0.468	-0.8882	0.0033	0.18372	0.167	0.146	0.65385	0.48073	0.999983	0.6512	0.601575	0.670488	0.683762	1.38358	-0.624556	-0.566336	-0.398372	0.03	Neutral	0.360831	0.639169	ENST00000544455	c.323A>G_p.Asn108Ser	N	108	S
13_32899219_A_T	13	32899219	A	T	BRCA2	108	0.007	0.028	0.006	0.561331	0.999876	5.7	-0.97	0.69	-0.8882	0.0034	0.261168	0.184	0.277	0.947041	0.39548	0.999983	0.6512	0.601575	0.670488	0.683762	3.83881	-0.599673	-0.546193	-0.071165	0.03	Neutral	0.360831	0.639169	ENST00000544455	c.323A>T_p.Asn108Ile	N	108	I
13_32899220_T_A	13	32899220	T	A	BRCA2	108	0.099	0	0	0.561331	0.999999	5.79	-0.65	0.548	-0.8933	0.0027	0.0480041	0.272	0.194	0.8148	0.05303	0.999685	0.6512	0.601575	0.670488	0.683762	0.738094	-1.15646	-1.1503	-0.182552	0.03	Neutral	0.362616	0.637384	ENST00000544455	c.324T>A_p.Asn108Lys	N	108	K
13_32899220_T_G	13	32899220	T	G	BRCA2	108	0.099	0	0	0.561331	0.999999	5.79	-0.65	0.548	-0.8933	0.0027	0.0454379	0.272	0.194	0.81287	0.04843	0.999685	0.6512	0.601575	0.670488	0.683762	0.379432	-1.15646	-1.1503	-0.182552	0.03	Neutral	0.362616	0.637384	ENST00000544455	c.324T>G_p.Asn108Lys	N	108	K
13_32899221_G_A	13	32899221	G	A	BRCA2	109	0.856	0.001	0.001	0.404781	1	5.77	-0.05	0.627	-0.8961	0.001	0.0226284	0.35	0.208	0.305254	0.0031	1	0.6512	0.601575	0.670488	0.683762	-2.13266	-1.80668	-1.80527	-0.273493	0.03	Neutral	0.356538	0.643462	ENST00000544455	c.325G>A_p.Val109Ile	V	109	I
13_32899221_G_C	13	32899221	G	C	BRCA2	109	0.234	0.028	0.01	0.404781	1	5.77	-0.36	0.705	-0.9322	0.0022	0.0221352	0.275	0.187	0.751381	0.02202	1	0.6512	0.601575	0.670488	0.683762	-1.24564	-1.46382	-1.5533	-0.112935	0.03	Neutral	0.361447	0.638553	ENST00000544455	c.325G>C_p.Val109Leu	V	109	L
13_32899221_G_T	13	32899221	G	T	BRCA2	109	0.116	0.531	0.154	0.404781	1	5.71	-0.77	0.757	-0.9526	0.0022	0.0307048	0.246	0.182	0.9204	0.01706	1	0.6512	0.601575	0.670488	0.683762	-0.334291	-1.21813	-1.37227	-0.0850884	0.03	Neutral	0.361447	0.638553	ENST00000544455	c.325G>T_p.Val109Phe	V	109	F
13_32899222_T_A	13	32899222	T	A	BRCA2	109	0.129	0.004	0.002	0.404781	0.999999	5.77	-0.99	0.764	-0.8884	0.0019	0.0660674	0.316	0.295	0.75646	0.01829	0.999854	0.6512	0.601575	0.670488	0.683762	1.7887	-1.1001	-1.13865	-0.071165	0.03	Neutral	0.356538	0.643462	ENST00000544455	c.326T>A_p.Val109Asp	V	109	D
13_32899222_T_C	13	32899222	T	C	BRCA2	109	0.025	0.028	0.016	0.404781	1	5.78	-0.64	0.72	-0.892	0.0021	0.0193759	0.301	0.227	0.802335	0.01726	0.999854	0.6512	0.601575	0.670488	0.683762	-0.508202	-1.06035	-1.11446	-0.0850884	0.03	Neutral	0.356627	0.643373	ENST00000544455	c.326T>C_p.Val109Ala	V	109	A
13_32899222_T_G	13	32899222	T	G	BRCA2	109	0.052	0.001	0.001	0.404781	1	5.76	-1.2	0.721	-0.8875	0.0021	0.0397345	0.338	0.312	0.939518	0.02291	0.999854	0.6512	0.601575	0.670488	0.683762	0.885298	-1.07043	-1.12119	-0.105973	0.03	Neutral	0.356538	0.643462	ENST00000544455	c.326T>G_p.Val109Gly	V	109	G
13_32899224_C_A	13	32899224	C	A	BRCA2	110	0.279	0	0	0.757768	1	5.97	-0.23	0.703	-0.9624	0.0011	0.0217399	0.38	0.177	0.169115	0.01038	0.999645	0.6512	0.601575	0.670488	0.683762	-0.650604	-1.36997	-1.29736	-0.105973	0.03	Neutral	0.38772	0.61228	ENST00000544455	c.328C>A_p.Pro110Thr	P	110	T
13_32899224_C_G	13	32899224	C	G	BRCA2	110	1	0	0	0.757768	1	6.08	0.34	0.684	-0.9556	0.0009	0.0160614	0.374	0.213	0.0871451	0.00122	0.999645	0.6512	0.601575	0.670488	0.683762	-2.43676	-1.4556	-1.37202	-0.119897	0.03	Neutral	0.38772	0.61228	ENST00000544455	c.328C>G_p.Pro110Ala	P	110	A
13_32899224_C_T	13	32899224	C	T	BRCA2	110	0.148	0.007	0.004	0.757768	1	5.96	-0.1	0.687	-0.938	0.0016	0.025089	0.246	0.18	0.28002	0.02244	0.999645	0.6512	0.601575	0.670488	0.683762	-0.567151	-1.22919	-1.20297	-0.105973	0.03	Neutral	0.38772	0.61228	ENST00000544455	c.328C>T_p.Pro110Ser	P	110	S
13_32899225_C_A	13	32899225	C	A	BRCA2	110	0.002	0.804	0.258	0.757768	1	5.89	-0.71	0.703	-0.662	0.0028	0.267487	0.222	0.178	0.974095	0.17502	1	0.6512	0.601575	0.670488	0.683762	2.48146	-0.32292	-0.348881	-0.0502799	0.03	Neutral	0.381203	0.618797	ENST00000544455	c.329C>A_p.Pro110His	P	110	H
13_32899225_C_G	13	32899225	C	G	BRCA2	110	0.007	0.137	0.031	0.757768	1	5.94	-0.54	0.707	-0.7898	0.0024	0.150182	0.229	0.25	0.835513	0.15604	1	0.6512	0.601575	0.670488	0.683762	1.18783	-0.66446	-0.59283	-0.0642033	0.03	Neutral	0.381203	0.618797	ENST00000544455	c.329C>G_p.Pro110Arg	P	110	R
13_32899225_C_T	13	32899225	C	T	BRCA2	110	0.065	0.017	0.007	0.757768	1	5.95	-0.62	0.71	-0.8294	0.0027	0.206475	0.241	0.223	0.505984	0.15212	1	0.6512	0.601575	0.670488	0.683762	1.60604	-0.695847	-0.62118	-0.071165	0.03	Neutral	0.380933	0.619067	ENST00000544455	c.329C>T_p.Pro110Leu	P	110	L
13_32899227_A_C	13	32899227	A	C	BRCA2	111	0.013	0.001	0.003	0.507635	1	5.69	-0.85	0.539	-0.907	0.0031	0.048289	0.215	0.091	0.913551	0.04387	0.99958	0.6512	0.601575	0.670488	0.683762	0.975526	-0.935107	-0.986299	-0.154705	0.03	Neutral	0.362707	0.637293	ENST00000544455	c.331A>C_p.Asn111His	N	111	H
13_32899227_A_G	13	32899227	A	G	BRCA2	111	0.453	0	0.001	0.507635	1	5.77	-0.6	0.53	-0.9156	0.0021	0.0247925	0.3	0.1	0.374029	0.02397	0.99958	0.6512	0.601575	0.670488	0.683762	-0.7834	-1.14651	-1.15086	-0.196476	0.03	Neutral	0.362616	0.637384	ENST00000544455	c.331A>G_p.Asn111Asp	N	111	D
13_32899227_A_T	13	32899227	A	T	BRCA2	111	0.006	0.232	0.102	0.507635	1	5.68	-1.37	0.713	-0.9145	0.0039	0.0616661	0.192	0.246	0.899327	0.04417	0.99958	0.6512	0.601575	0.670488	0.683762	1.27905	-0.827786	-0.909321	-0.0572416	0.03	Neutral	0.362884	0.637116	ENST00000544455	c.331A>T_p.Asn111Tyr	N	111	Y
13_32899228_A_C	13	32899228	A	C	BRCA2	111	0.016	0.041	0.023	0.507635	1	5.73	-0.81	0.606	-0.9353	0.0027	0.0272528	0.296	0.14	0.219648	0.03552	0.999999	0.6512	0.601575	0.670488	0.683762	-1.61721	-1.5946	-1.68402	-0.147744	0.03	Neutral	0.367649	0.632351	ENST00000544455	c.332A>C_p.Asn111Thr	N	111	T
13_32899228_A_G	13	32899228	A	G	BRCA2	111	0.486	0	0.001	0.507635	1	5.77	-0.42	0.441	-0.902	0.0022	0.0323437	0.19	0.109	0.225251	0.01772	0.999999	0.6512	0.601575	0.670488	0.683762	-2.59861	-1.71606	-1.77703	-0.224322	0.03	Neutral	0.362616	0.637384	ENST00000544455	c.332A>G_p.Asn111Ser	N	111	S
13_32899228_A_T	13	32899228	A	T	BRCA2	111	0.003	0.132	0.074	0.507635	1	5.68	-1.45	0.678	-0.9506	0.0036	0.0621225	0.25	0.229	0.593024	0.02179	0.999999	0.6512	0.601575	0.670488	0.683762	0.333154	-1.47814	-1.59084	-0.0781267	0.03	Neutral	0.367649	0.632351	ENST00000544455	c.332A>T_p.Asn111Ile	N	111	I
13_32899229_T_A	13	32899229	T	A	BRCA2	111	0.025	0.041	0.023	0.507635	1	5.82	-0.76	0.554	-0.9156	0.0023	0.0374679	0.197	0.203	0.343308	0.04902	0.999745	0.6512	0.601575	0.670488	0.683762	0.220045	-1.09963	-1.14096	-0.168629	0.03	Neutral	0.362793	0.637207	ENST00000544455	c.333T>A_p.Asn111Lys	N	111	K
13_32899229_T_G	13	32899229	T	G	BRCA2	111	0.025	0.041	0.023	0.507635	1	5.82	-0.76	0.554	-0.9156	0.0023	0.0331409	0.198	0.203	0.298811	0.04232	0.999745	0.6512	0.601575	0.670488	0.683762	-0.158831	-1.09963	-1.14096	-0.168629	0.03	Neutral	0.362793	0.637207	ENST00000544455	c.333T>G_p.Asn111Lys	N	111	K
13_32899230_A_C	13	32899230	A	C	BRCA2	112	0.013	0.002	0.003	0.123187	1	5.69	-0.92	0.701	-0.9345	0.0031	0.0593173	0.182	0.288	0.915521	0.05801	0.99958	0.6512	0.601575	0.670488	0.683762	0.682714	-0.991882	-1.04491	-0.0502799	0.03	Neutral	0.354134	0.645866	ENST00000544455	c.334A>C_p.Ser112Arg	S	112	R
13_32899230_A_G	13	32899230	A	G	BRCA2	112	0.08	0	0.001	0.123187	1	5.66	-0.76	0.667	-0.9346	0.0036	0.0314536	0.285	0.164	0.934014	0.03351	0.99958	0.6512	0.601575	0.670488	0.683762	-0.680852	-1.03053	-1.07775	-0.0990118	0.03	Neutral	0.354134	0.645866	ENST00000544455	c.334A>G_p.Ser112Gly	S	112	G
13_32899230_A_T	13	32899230	A	T	BRCA2	112	0.007	0.947	0.319	0.123187	1	5.63	-1.11	0.692	-0.8705	0.0036	0.146639	0.159	0.208	0.872207	0.05769	0.99958	0.6512	0.601575	0.670488	0.683762	2.24116	-0.620029	-0.783476	-0.0502799	0.03	Neutral	0.349446	0.650554	ENST00000544455	c.334A>T_p.Ser112Cys	S	112	C
13_32899231_G_A	13	32899231	G	A	BRCA2	112	0.25	0	0.001	0.123187	1	5.73	-0.25	0.584	-0.9228	0.0029	0.0383258	0.274	0.201	0.884138	0.0152	0.99959	0.6512	0.601575	0.54472	0.683762	-0.140105	-0.881836	-0.935001	-0.189514	0.03	Neutral	0.354134	0.645866	ENST00000544455	c.335G>A_p.Ser112Asn	S	112	N
13_32899231_G_C	13	32899231	G	C	BRCA2	112	0.159	0.007	0.002	0.123187	1	5.69	-0.55	0.675	-0.9352	0.0031	0.0465517	0.243	0.145	0.833998	0.03931	0.99959	0.6512	0.601575	0.54472	0.683762	-0.027074	-0.81779	-0.880636	-0.0850884	0.03	Neutral	0.354134	0.645866	ENST00000544455	c.335G>C_p.Ser112Thr	S	112	T
13_32899231_G_T	13	32899231	G	T	BRCA2	112	0.007	0.435	0.111	0.123187	1	5.65	-1.29	0.728	-0.923	0.0035	0.209018	0.177	0.218	0.953085	0.03577	0.99959	0.6512	0.601575	0.54472	0.683762	3.58533	-0.65051	-0.761695	-0.0433182	0.03	Neutral	0.354222	0.645778	ENST00000544455	c.335G>T_p.Ser112Ile	S	112	I
13_32899232_T_A	13	32899232	T	A	BRCA2	112	0.013	0.002	0.003	0.123187	1	5.69	-0.92	0.701	-0.9445	0.0036	0.132298	0.167	0.288	0.950359	0.03982	0.999935	0.6512	0.601575	0.54472	0.683762	2.34464	-0.662885	-0.679121	-0.0572416	0.03	Neutral	0.354134	0.645866	ENST00000544455	c.336T>A_p.Ser112Arg	S	112	R
13_32899232_T_G	13	32899232	T	G	BRCA2	112	0.013	0.002	0.003	0.123187	1	5.69	-0.92	0.701	-0.9445	0.0036	0.125919	0.168	0.288	0.949492	0.05294	0.999935	0.6512	0.601575	0.54472	0.683762	1.96355	-0.662885	-0.679121	-0.0572416	0.03	Neutral	0.354134	0.645866	ENST00000544455	c.336T>G_p.Ser112Arg	S	112	R
13_32899233_A_G	13	32899233	A	G	BRCA2	113	0.01	0.005	0.004	0.100097	1	5.77	-0.76	0.763	-0.8962	0.0016	0.0865275	0.217	0.204	0.947454	0.02189	0.999765	0.6512	0.601575	0.670488	0.683762	1.49961	-0.909048	-0.872168	-0.0293948	0.03	Neutral	0.349358	0.650642	ENST00000544455	c.337A>G_p.Arg113Gly	R	113	G
13_32899233_A_T	13	32899233	A	T	BRCA2	113	NA	NA	NA	0.100097	1	NA	NA	NA	NA	NA	NA	NA	NA	0.991821	0.04404	0.999765	0.6512	0.601575	0.670488	0.683762	7.39752	0.179549	-0.154613	NA	NA	Neutral	0.454141	0.545859	ENST00000544455	c.337A>T_p.Arg113X	R	113	X
13_32899234_G_A	13	32899234	G	A	BRCA2	113	1	0	0	0.100097	1	6.01	0.35	0.647	-0.9382	0.0006	0.00832559	0.401	0.133	0.398824	0.00185	0.999592	0.475973	0.601575	0.670488	0.528226	-1.91327	-1.70558	-1.5622	-0.147744	0.03	Neutral	0.356064	0.643936	ENST00000544455	c.338G>A_p.Arg113Lys	R	113	K
13_32899234_G_C	13	32899234	G	C	BRCA2	113	0.016	0.01	0.005	0.100097	1	5.8	-0.5	0.709	-0.907	0.0017	0.0277968	0.243	0.223	0.766639	0.02641	0.999592	0.475973	0.601575	0.670488	0.528226	-0.645138	-1.29432	-1.25409	-0.0781267	0.03	Neutral	0.351277	0.648723	ENST00000544455	c.338G>C_p.Arg113Thr	R	113	T
13_32899234_G_T	13	32899234	G	T	BRCA2	113	0.006	0.055	0.017	0.100097	1	5.79	-0.85	0.714	-0.9009	0.0017	0.0494655	0.215	0.229	0.924947	0.02366	0.999592	0.475973	0.601575	0.670488	0.528226	1.09732	-1.27112	-1.23681	-0.0781267	0.03	Neutral	0.351365	0.648635	ENST00000544455	c.338G>T_p.Arg113Ile	R	113	I
13_32899235_A_C	13	32899235	A	C	BRCA2	113	0.012	0.005	0.002	0.100097	1	5.82	-0.3	0.722	-0.9067	0.0015	0.0432069	0.284	0.184	0.880555	0.09831	0.999758	0.475973	0.601575	0.670488	0.528226	1.05917	-1.17286	-1.10756	-0.0642033	0.03	Neutral	0.349427	0.650573	ENST00000544455	c.339A>C_p.Arg113Ser	R	113	S
13_32899235_A_T	13	32899235	A	T	BRCA2	113	0.012	0.005	0.002	0.100097	1	5.82	-0.3	0.722	-0.9067	0.0015	0.0410182	0.284	0.184	0.891087	0.08877	0.999758	0.475973	0.601575	0.670488	0.528226	1.08359	-1.17286	-1.10756	-0.0642033	0.03	Neutral	0.349427	0.650573	ENST00000544455	c.339A>T_p.Arg113Ser	R	113	S
13_32899236_C_A	13	32899236	C	A	BRCA2	114	0.149	0.454	0.057	0.055857	1	5.91	-0.79	0.517	-0.8512	0.0031	0.199587	0.217	0.117	0.647206	0.08304	0.999736	0.475973	0.601575	0.670488	0.528226	0.485076	-0.634483	-0.673853	-0.161667	0.03	Neutral	0.347336	0.652664	ENST00000544455	c.340C>A_p.His114Asn	H	114	N
13_32899236_C_G	13	32899236	C	G	BRCA2	114	0.035	0.011	0.003	0.055857	1	5.87	-0.95	0.698	-0.8773	0.0037	0.189418	0.272	0.119	0.874521	0.05958	0.999736	0.475973	0.601575	0.670488	0.528226	0.784477	-0.725792	-0.729639	-0.0642033	0.03	Neutral	0.34918	0.65082	ENST00000544455	c.340C>G_p.His114Asp	H	114	D
13_32899236_C_T	13	32899236	C	T	BRCA2	114	0.033	0.025	0.005	0.055857	1	5.84	-0.78	0.645	-0.9136	0.004	0.0747289	0.246	0.15	0.692551	0.06152	0.999736	0.475973	0.601575	0.670488	0.528226	-0.192437	-0.670445	-0.683064	-0.105973	0.03	Neutral	0.34918	0.65082	ENST00000544455	c.340C>T_p.His114Tyr	H	114	Y
13_32899237_A_C	13	32899237	A	C	BRCA2	114	0.047	0.855	0.271	0.055857	1	5.83	-1.3	0.777	-0.9117	0.0028	0.0730175	0.25	0.14	0.641676	0.05645	0.999687	0.475973	0.601575	0.670488	0.528226	-0.688239	-0.618651	-0.760512	-0.0293948	0.03	Neutral	0.34918	0.65082	ENST00000544455	c.341A>C_p.His114Pro	H	114	P
13_32899237_A_G	13	32899237	A	G	BRCA2	114	0.668	0.003	0.002	0.055857	1	5.97	-0.57	0.697	-0.9195	0.0017	0.0485396	0.314	NA	0.396369	0.04685	0.999687	0.475973	0.601575	0.670488	0.528226	-1.87861	-1.14955	-1.15138	-0.256812	0.03	Neutral	0.353864	0.646136	ENST00000544455	c.341A>G_p.His114Arg	H	114	R
13_32899237_A_T	13	32899237	A	T	BRCA2	114	0.231	0.003	0.003	0.055857	1	5.92	-1.18	0.689	-0.8945	0.0028	0.0812057	0.302	0.138	0.56713	0.04309	0.999687	0.475973	0.601575	0.670488	0.528226	-0.702678	-0.935529	-0.973292	-0.0920501	0.03	Neutral	0.34918	0.65082	ENST00000544455	c.341A>T_p.His114Leu	H	114	L
13_32899238_T_A	13	32899238	T	A	BRCA2	114	0.307	0.031	0.006	0.055857	1	5.92	-0.72	0.676	-0.8746	0.0031	0.0847653	0.246	0.108	0.602183	0.04394	0.999633	0.6512	0.601575	0.670488	0.683762	-0.289809	-0.87581	-0.869509	-0.0920501	0.03	Neutral	0.347267	0.652733	ENST00000544455	c.342T>A_p.His114Gln	H	114	Q
13_32899238_T_G	13	32899238	T	G	BRCA2	114	0.307	0.031	0.006	0.055857	1	5.92	-0.72	0.676	-0.8746	0.0031	0.0847653	0.246	0.108	0.60435	0.04201	0.999633	0.6512	0.601575	0.670488	0.683762	-0.458554	-0.87581	-0.869509	-0.0920501	0.03	Neutral	0.347267	0.652733	ENST00000544455	c.342T>G_p.His114Gln	H	114	Q
13_32899239_A_C	13	32899239	A	C	BRCA2	115	0.067	0.62	0.142	0.364387	0.999987	5.61	-0.89	0.669	-0.8803	0.0036	0.0570719	0.121	0.223	0.981486	0.49828	0.999898	0.6512	0.601575	0.670488	0.683762	0.460954	-0.273373	-0.289932	-0.0572416	0.03	Neutral	0.354855	0.645145	ENST00000544455	c.343A>C_p.Lys115Gln	K	115	Q
13_32899239_A_G	13	32899239	A	G	BRCA2	115	0.007	0.197	0.052	0.364387	0.999976	5.73	-0.91	0.742	-0.9236	0.0037	0.194984	0.121	NA	0.99558	0.48887	0.999898	0.6512	0.601575	0.670488	0.683762	1.93718	-0.380658	-0.366759	-0.0192905	0.03	Neutral	0.359664	0.640336	ENST00000544455	c.343A>G_p.Lys115Glu	K	115	E
13_32899239_A_T	13	32899239	A	T	BRCA2	115	NA	NA	NA	0.364387	1	NA	NA	NA	NA	NA	NA	NA	NA	0.99218	0.49483	0.999898	0.6512	0.601575	0.670488	0.683762	9.37325	0.290945	0.0492217	NA	NA	Neutral	0.472442	0.527558	ENST00000544455	c.343A>T_p.Lys115X	K	115	X
13_32899240_A_C	13	32899240	A	C	BRCA2	115	0.005	0.983	0.656	0.364387	0.99713	5.59	-1.39	0.697	-0.9185	0.0065	0.0412913	0.128	0.248	0.99682	0.46154	0.999693	0.6512	0.601575	0.670488	0.683762	3.39878	-0.0191865	-0.136772	-0.0363565	0.03	Neutral	0.359664	0.640336	ENST00000544455	c.344A>C_p.Lys115Thr	K	115	T
13_32899240_A_G	13	32899240	A	G	BRCA2	115	0.32	0.024	0.012	0.364387	0.999537	5.67	-0.6	0.668	-0.9348	0.0038	0.0520573	0.163	0.17	0.995934	0.21635	0.999693	0.6512	0.601575	0.670488	0.683762	0.298283	-0.580938	-0.537267	-0.0781267	0.03	Neutral	0.359664	0.640336	ENST00000544455	c.344A>G_p.Lys115Arg	K	115	R
13_32899240_A_T	13	32899240	A	T	BRCA2	115	0.002	0.994	0.888	0.364387	0.994424	5.55	-1.82	0.687	-0.9583	0.0087	0.0431217	0.139	0.365	0.995108	0.42279	0.999693	0.6512	0.601575	0.670488	0.683762	4.08125	0.055297	-0.0838673	-0.0363565	0.03	Neutral	0.359664	0.640336	ENST00000544455	c.344A>T_p.Lys115Ile	K	115	I
13_32899241_A_C	13	32899241	A	C	BRCA2	115	0.005	0.983	0.656	0.364387	0.935354	5.59	-1.13	0.556	-0.9631	0.0084	0.0283715	0.151	0.152	0.997571	0.83494	1	0.6512	0.601575	0.670488	0.683762	3.15259	0.326252	0.277921	-0.112935	0.03	Neutral	0.359664	0.640336	ENST00000544455	c.345A>C_p.Lys115Asn	K	115	N
13_32899241_A_T	13	32899241	A	T	BRCA2	115	0.005	0.983	0.656	0.364387	0.935354	5.59	-1.13	0.556	-0.9631	0.0084	0.0288908	0.151	0.152	0.997732	0.84008	1	0.6512	0.601575	0.670488	0.683762	3.24085	0.326252	0.277921	-0.112935	0.03	Neutral	0.359664	0.640336	ENST00000544455	c.345A>T_p.Lys115Asn	K	115	N
13_32899242_A_C	13	32899242	A	C	BRCA2	116	0.008	0.986	0.74	0.008738	0.9788	5.65	-0.71	0.728	-0.9614	0.007	0.139763	0.119	0.228	0.979876	0.70843	0.999925	0.6512	0.601575	0.670488	0.683762	3.66505	0.131804	0.0343471	-0.00850966	0.03	Neutral	0.350178	0.649822	ENST00000544455	c.346A>C_p.Ser116Arg	S	116	R
13_32899242_A_G	13	32899242	A	G	BRCA2	116	0.01	0.128	0.021	0.008738	0.995299	5.62	-0.77	0.706	-0.9262	0.0043	0.0329715	0.156	0.12	0.977738	0.70469	0.999925	0.6512	0.601575	0.670488	0.683762	1.56186	-0.330503	-0.290477	-0.0224331	0.03	Neutral	0.350178	0.649822	ENST00000544455	c.346A>G_p.Ser116Gly	S	116	G
13_32899242_A_T	13	32899242	A	T	BRCA2	116	0.006	0.999	0.887	0.008738	0.980604	5.58	-1.09	0.697	-0.9872	0.0085	0.0578495	0.133	0.23	0.986532	0.70741	0.999925	0.6512	0.601575	0.670488	0.683762	3.41094	0.18155	0.0697787	-0.0224331	0.03	Neutral	0.350178	0.649822	ENST00000544455	c.346A>T_p.Ser116Cys	S	116	C
13_32899243_G_A	13	32899243	G	A	BRCA2	116	0.194	0.128	0.03	0.008738	0.997174	5.69	-0.19	0.604	-0.9024	0.0031	0.170924	0.172	0.124	0.959521	0.59784	0.999943	0.6512	0.601575	0.670488	0.683762	0.795641	-0.373098	-0.323081	-0.140782	0.03	Neutral	0.345427	0.654573	ENST00000544455	c.347G>A_p.Ser116Asn	S	116	N
13_32899243_G_C	13	32899243	G	C	BRCA2	116	0.278	0.386	0.091	0.008738	0.997755	5.66	-0.45	0.683	-0.8965	0.0032	0.216791	0.198	0.113	0.885228	0.71544	0.999943	0.6512	0.601575	0.670488	0.683762	2.16017	-0.379507	-0.342809	-0.071165	0.03	Neutral	0.345427	0.654573	ENST00000544455	c.347G>C_p.Ser116Thr	S	116	T
13_32899243_G_T	13	32899243	G	T	BRCA2	116	0.009	0.986	0.74	0.008738	0.979247	5.6	-1.22	0.762	-0.9559	0.007	0.0669005	0.127	0.263	0.993179	0.70364	0.999943	0.6512	0.601575	0.670488	0.683762	4.37911	0.123986	0.0237715	-0.00850966	0.03	Neutral	0.350178	0.649822	ENST00000544455	c.347G>T_p.Ser116Ile	S	116	I
13_32899244_T_A	13	32899244	T	A	BRCA2	116	0.008	0.986	0.74	0.008738	0.954195	5.65	-0.71	0.728	-1.0201	0.0087	0.127627	0.125	0.228	0.975598	0.71589	1	0.6512	0.601575	0.670488	0.683762	4.94497	0.266087	0.196959	-0.0154714	0.03	Neutral	0.350178	0.649822	ENST00000544455	c.348T>A_p.Ser116Arg	S	116	R
13_32899244_T_G	13	32899244	T	G	BRCA2	116	0.008	0.986	0.74	0.008738	0.951279	5.65	-0.71	0.728	-1.0201	0.0087	0.123502	0.125	0.228	0.974263	0.72891	1	0.6512	0.601575	0.670488	0.683762	4.62713	0.266087	0.196959	-0.0154714	0.03	Neutral	0.350178	0.649822	ENST00000544455	c.348T>G_p.Ser116Arg	S	116	R
13_32899245_C_A	13	32899245	C	A	BRCA2	117	0.413	0.028	0.01	0.970826	0.999999	5.8	-0.12	0.581	-0.9126	0.0019	0.108076	0.22	0.154	0.929627	0.15537	0.999706	0.6512	0.601575	0.670488	0.683762	0.506563	-0.915569	-0.859349	-0.168629	0.03	Neutral	0.381292	0.618708	ENST00000544455	c.349C>A_p.Leu117Ile	L	117	I
13_32899245_C_G	13	32899245	C	G	BRCA2	117	0.527	0.012	0.006	0.970826	0.999999	5.82	-0.18	0.702	-0.9195	0.0018	0.0780053	0.249	0.173	0.775338	0.16601	0.999706	0.6512	0.601575	0.670488	0.683762	-0.366105	-0.95225	-0.889797	-0.0920501	0.03	Neutral	0.385974	0.614026	ENST00000544455	c.349C>G_p.Leu117Val	L	117	V
13_32899245_C_T	13	32899245	C	T	BRCA2	117	0.701	0	0	0.970826	0.999995	5.76	-0.02	0.686	-0.9258	0.0018	0.0674631	0.36	0.183	0.923568	0.04323	0.999706	0.6512	0.601575	0.670488	0.683762	0.10625	-0.975144	-0.908555	-0.0990118	0.03	Neutral	0.387902	0.612098	ENST00000544455	c.349C>T_p.Leu117Phe	L	117	F
13_32899246_T_A	13	32899246	T	A	BRCA2	117	0.619	0	0	0.970826	1	5.92	0.84	0.661	-0.9336	0.001	0.0202499	0.403	0.223	0.256413	0.00422	0.999999	0.6512	0.601575	0.670488	0.683762	-1.96724	-2.09282	-2.07626	-0.168629	0.03	Neutral	0.38772	0.61228	ENST00000544455	c.350T>A_p.Leu117His	L	117	H
13_32899246_T_C	13	32899246	T	C	BRCA2	117	0.251	0	0	0.970826	0.999994	5.73	-0.39	0.736	-0.9286	0.0012	0.0312993	0.362	0.242	0.246423	0.00963	0.999999	0.6512	0.601575	0.670488	0.683762	-1.69796	-2.00832	-2.01468	-0.126859	0.03	Neutral	0.38772	0.61228	ENST00000544455	c.350T>C_p.Leu117Pro	L	117	P
13_32899246_T_G	13	32899246	T	G	BRCA2	117	0.617	0	0	0.970826	1	5.76	-0.05	0.722	-0.9289	0.0013	0.0324237	0.367	0.248	0.368454	0.0036	0.999999	0.6512	0.601575	0.670488	0.683762	-2.75817	-1.98904	-2.00617	-0.203876	0.03	Neutral	0.38772	0.61228	ENST00000544455	c.350T>G_p.Leu117Arg	L	117	R
13_32899248_C_A	13	32899248	C	A	BRCA2	118	0.535	0.003	0.003	0.545807	1	5.99	-0.15	0.735	-0.9376	0.0011	0.0303519	0.287	0.251	0.259142	0.01886	0.999799	0.6512	0.708844	0.670488	0.683762	-0.160373	-1.4125	-1.38538	-0.119897	0.03	Neutral	0.367471	0.632529	ENST00000544455	c.352C>A_p.Arg118Ser	R	118	S
13_32899248_C_G	13	32899248	C	G	BRCA2	118	0.388	0.094	0.038	0.545807	1	5.84	-0.63	0.76	-0.9212	0.0018	0.0485877	0.238	0.286	0.231633	0.02381	0.999799	0.6512	0.708844	0.670488	0.683762	-0.121394	-1.27417	-1.2914	-0.0990118	0.03	Neutral	0.367649	0.632351	ENST00000544455	c.352C>G_p.Arg118Gly	R	118	G
13_32899248_C_T	13	32899248	C	T	BRCA2	118	0.227	0.001	0	0.545807	1	5.92	0.19	0.747	-0.9086	0.001	0.154471	0.322	NA	0.757671	0.00283	0.999799	0.6512	0.708844	0.670488	0.683762	0.98948	-1.46541	-1.40785	-0.319135	0.03	Neutral	0.362616	0.637384	ENST00000544455	c.352C>T_p.Arg118Cys	R	118	C
13_32899249_G_A	13	32899249	G	A	BRCA2	118	0.499	0.002	0.001	0.545807	1	5.85	-0.18	0.709	-0.9127	0.0015	0.0353034	0.334	NA	0.691242	0.01817	0.999979	0.6512	0.708844	0.670488	0.683762	-0.509064	-1.56771	-1.58041	-0.319467	0.03	Neutral	0.362616	0.637384	ENST00000544455	c.353G>A_p.Arg118His	R	118	H
13_32899249_G_C	13	32899249	G	C	BRCA2	118	0.251	0.001	0.002	0.545807	1	5.83	-0.68	0.801	-0.9121	0.0015	0.073255	0.316	0.291	0.663865	0.0257	0.999979	0.6512	0.708844	0.670488	0.683762	1.38375	-1.5655	-1.57852	-0.0781267	0.03	Neutral	0.366379	0.633621	ENST00000544455	c.353G>C_p.Arg118Pro	R	118	P
13_32899249_G_T	13	32899249	G	T	BRCA2	118	0.549	0.001	0.002	0.545807	1	5.86	-0.57	0.715	-0.9132	0.0015	0.0405922	0.326	0.305	0.608525	0.0223	0.999979	0.6512	0.708844	0.670488	0.683762	-0.462714	-1.56991	-1.58228	-0.119897	0.03	Neutral	0.362616	0.637384	ENST00000544455	c.353G>T_p.Arg118Leu	R	118	L
13_32899251_A_C	13	32899251	A	C	BRCA2	119	0.081	0.93	0.36	0.154685	1	5.78	-1.02	0.714	-0.8403	0.0029	0.12623	0.197	0.118	0.936411	0.03844	0.999729	0.6512	0.708844	0.670488	0.683762	1.30761	-0.577466	-0.703372	-0.0572416	0.03	Neutral	0.349446	0.650554	ENST00000544455	c.355A>C_p.Thr119Pro	T	119	P
13_32899251_A_G	13	32899251	A	G	BRCA2	119	0.313	0.278	0.057	0.154685	1	5.85	-0.79	0.692	-0.9164	0.0024	0.0650081	0.236	0.121	0.976219	0.03489	0.999729	0.6512	0.708844	0.670488	0.683762	0.785787	-0.957695	-0.985663	-0.071165	0.03	Neutral	0.349446	0.650554	ENST00000544455	c.355A>G_p.Thr119Ala	T	119	A
13_32899251_A_T	13	32899251	A	T	BRCA2	119	0.52	0.024	0.009	0.154685	1	5.83	-0.6	0.637	-0.9187	0.0028	0.0555672	0.235	0.101	0.872943	0.02219	0.999729	0.6512	0.708844	0.670488	0.683762	0.539088	-0.95728	-0.97181	-0.119897	0.03	Neutral	0.354222	0.645778	ENST00000544455	c.355A>T_p.Thr119Ser	T	119	S
13_32899252_C_A	13	32899252	C	A	BRCA2	119	0.482	0.024	0.005	0.154685	1	5.87	-0.62	0.691	-0.9134	0.0018	0.0776623	0.263	0.184	0.866824	0.01938	0.999637	0.6512	0.708844	0.670488	0.683762	0.536265	-1.03225	-1.03245	-0.105973	0.03	Neutral	0.349358	0.650642	ENST00000544455	c.356C>A_p.Thr119Lys	T	119	K
13_32899252_C_G	13	32899252	C	G	BRCA2	119	0.302	0.013	0.007	0.154685	1	5.82	-0.73	0.694	-0.9086	0.0019	0.0869639	0.273	0.163	0.962585	0.02227	0.999637	0.6512	0.708844	0.670488	0.683762	-0.136082	-0.9754	-0.980126	-0.105973	0.03	Neutral	0.349358	0.650642	ENST00000544455	c.356C>G_p.Thr119Arg	T	119	R
13_32899252_C_T	13	32899252	C	T	BRCA2	119	0.046	0.144	0.035	0.154685	1	5.83	-0.95	0.705	-0.9045	0.0025	0.142494	0.21	0.209	0.995175	0.01068	0.999637	0.6512	0.708844	0.670488	0.683762	0.543483	-0.808497	-0.860676	-0.0850884	0.03	Neutral	0.349446	0.650554	ENST00000544455	c.356C>T_p.Thr119Ile	T	119	I
13_32899254_G_A	13	32899254	G	A	BRCA2	120	0.258	0.005	0.006	0.497466	1	5.83	-0.16	0.639	-0.8958	0.0013	0.108953	0.324	0.133	0.0417204	0.00378	0.999996	0.6512	0.708844	0.65145	0.683762	-0.928426	-1.38401	-1.40987	-0.168629	0.03	Neutral	0.362616	0.637384	ENST00000544455	c.358G>A_p.Val120Met	V	120	M
13_32899254_G_C	13	32899254	G	C	BRCA2	120	0.325	0.004	0.003	0.497466	1	5.91	-0.3	0.7	-0.9056	0.0017	0.0477082	0.345	0.125	0.460514	0.01922	0.999996	0.6512	0.708844	0.65145	0.683762	-0.782852	-1.34276	-1.39835	-0.119897	0.03	Neutral	0.362616	0.637384	ENST00000544455	c.358G>C_p.Val120Leu	V	120	L
13_32899254_G_T	13	32899254	G	T	BRCA2	120	0.325	0.004	0.003	0.497466	1	5.91	-0.3	0.7	-0.9056	0.0017	0.0478991	0.345	0.125	0.470975	0.01477	0.999996	0.6512	0.708844	0.65145	0.683762	-0.682984	-1.34276	-1.39835	-0.119897	0.03	Neutral	0.362616	0.637384	ENST00000544455	c.358G>T_p.Val120Leu	V	120	L
13_32899255_T_A	13	32899255	T	A	BRCA2	120	0.189	0.244	0.058	0.497466	1	5.81	-0.84	0.758	-0.9238	0.002	0.0588171	0.286	0.211	0.881804	0.01894	0.999903	0.6512	0.708844	0.65145	0.683762	2.03855	-1.04225	-1.12829	-0.0850884	0.03	Neutral	0.367649	0.632351	ENST00000544455	c.359T>A_p.Val120Glu	V	120	E
13_32899255_T_C	13	32899255	T	C	BRCA2	120	0.23	0.063	0.039	0.497466	1	5.85	-0.55	0.701	-0.9147	0.0017	0.0377115	0.311	0.168	0.772299	0.01915	0.999903	0.6512	0.708844	0.65145	0.683762	0.668116	-1.1945	-1.24146	-0.112935	0.03	Neutral	0.362793	0.637207	ENST00000544455	c.359T>C_p.Val120Ala	V	120	A
13_32899255_T_G	13	32899255	T	G	BRCA2	120	0.091	0.244	0.107	0.497466	1	5.78	-0.99	0.729	-0.9213	0.0021	0.0233533	0.271	0.229	0.962301	0.02316	0.999903	0.6512	0.708844	0.65145	0.683762	-0.314778	-1.01664	-1.10856	-0.0990118	0.03	Neutral	0.367649	0.632351	ENST00000544455	c.359T>G_p.Val120Gly	V	120	G
13_32899257_A_C	13	32899257	A	C	BRCA2	121	0.028	0.986	0.809	0.037519	1	5.5	-0.89	0.728	-0.9698	0.0077	0.0436523	0.109	0.229	0.984014	0.61582	0.99999	0.6512	0.708844	0.65145	0.683762	3.27223	0.236724	0.129135	-0.0154714	0.03	Neutral	0.350178	0.649822	ENST00000544455	c.361A>C_p.Lys121Gln	K	121	Q
13_32899257_A_G	13	32899257	A	G	BRCA2	121	0.021	0.953	0.556	0.037519	1	5.52	-0.9	0.784	-0.9242	0.0057	0.0497973	0.131	0.287	0.993648	0.52599	0.99999	0.6512	0.708844	0.65145	0.683762	3.82793	0.151828	0.0692464	0.0123754	0.03	Neutral	0.350178	0.649822	ENST00000544455	c.361A>G_p.Lys121Glu	K	121	E
13_32899257_A_T	13	32899257	A	T	BRCA2	121	NA	NA	NA	0.037519	1	NA	NA	NA	NA	NA	NA	NA	NA	0.985835	0.59283	0.99999	0.6512	0.708844	0.65145	0.683762	8.16893	0.456673	0.226595	NA	NA	Neutral	0.468839	0.531161	ENST00000544455	c.361A>T_p.Lys121X	K	121	X
13_32899258_A_C	13	32899258	A	C	BRCA2	121	0.024	0.986	0.738	0.037519	1	5.54	-1.34	0.676	-0.9472	0.0066	0.0448701	0.104	0.267	0.995606	0.43104	0.99989	0.6512	0.708844	0.65145	0.683762	3.12013	0.0588459	-0.0681429	-0.0433182	0.03	Neutral	0.350178	0.649822	ENST00000544455	c.362A>C_p.Lys121Thr	K	121	T
13_32899258_A_G	13	32899258	A	G	BRCA2	121	0.107	0.128	0.03	0.037519	1	5.56	-0.64	0.708	-0.9385	0.0041	0.0191614	0.149	0.157	0.995042	0.23113	0.99989	0.6512	0.708844	0.65145	0.683762	0.372777	-0.404594	-0.39442	-0.0433182	0.03	Neutral	0.350178	0.649822	ENST00000544455	c.362A>G_p.Lys121Arg	K	121	R
13_32899258_A_T	13	32899258	A	T	BRCA2	121	0.008	0.998	0.888	0.037519	1	5.44	-1.86	0.693	-0.9771	0.008	0.0588801	0.141	0.361	0.994272	0.39516	0.99989	0.6512	0.708844	0.65145	0.683762	3.79854	0.109196	-0.0322826	-0.0293948	0.03	Neutral	0.350178	0.649822	ENST00000544455	c.362A>T_p.Lys121Ile	K	121	I
13_32899259_A_C	13	32899259	A	C	BRCA2	121	0.016	0.59	0.118	0.037519	1	5.48	-1.03	0.59	-0.8874	0.0036	0.0371762	0.175	0.239	0.98484	0.24238	0.999839	0.6512	0.708844	0.65145	0.683762	-0.329619	-0.655101	-0.689663	-0.140782	0.03	Neutral	0.345427	0.654573	ENST00000544455	c.363A>C_p.Lys121Asn	K	121	N
13_32899259_A_T	13	32899259	A	T	BRCA2	121	0.016	0.59	0.118	0.037519	1	5.48	-1.03	0.59	-0.8874	0.0036	0.0371762	0.175	0.239	0.985948	0.22949	0.999839	0.6512	0.708844	0.65145	0.683762	-0.276214	-0.655101	-0.689663	-0.140782	0.03	Neutral	0.345427	0.654573	ENST00000544455	c.363A>T_p.Lys121Asn	K	121	N
13_32899260_A_C	13	32899260	A	C	BRCA2	122	0.005	0.437	0.091	0.883996	1	5.66	-0.72	0.714	-0.9424	0.0022	0.0443721	0.244	0.104	0.757016	0.0196	1	0.6512	0.708844	0.65145	0.683762	-0.247109	-1.36654	-1.50245	-0.0920501	0.03	Neutral	0.387992	0.612008	ENST00000544455	c.364A>C_p.Thr122Pro	T	122	P
13_32899260_A_G	13	32899260	A	G	BRCA2	122	0.656	0	0	0.883996	1	5.79	0.08	0.712	-0.9112	0.001	0.0342122	0.393	0.082	0.21524	0.00428	1	0.6512	0.708844	0.65145	0.683762	-3.10052	-1.77977	-1.79729	-0.126859	0.03	Neutral	0.38276	0.61724	ENST00000544455	c.364A>G_p.Thr122Ala	T	122	A
13_32899260_A_T	13	32899260	A	T	BRCA2	122	0.312	0.003	0.001	0.883996	1	5.77	-0.08	0.651	-0.9202	0.0013	0.0305731	0.343	0.081	0.523984	0.01418	1	0.6512	0.708844	0.65145	0.683762	-2.13864	-1.73654	-1.77913	-0.17559	0.03	Neutral	0.38772	0.61228	ENST00000544455	c.364A>T_p.Thr122Ser	T	122	S
13_32899261_C_A	13	32899261	C	A	BRCA2	122	0.005	0.437	0.049	0.883996	1	5.7	-0.67	0.609	-0.8491	0.0024	0.199843	0.297	0.105	0.694355	0.10907	0.999907	0.6512	0.708844	0.65145	0.683762	1.06301	-0.912332	-0.920886	-0.13382	0.03	Neutral	0.381203	0.618797	ENST00000544455	c.365C>A_p.Thr122Asn	T	122	N
13_32899261_C_G	13	32899261	C	G	BRCA2	122	0.312	0.003	0.001	0.883996	1	5.77	-0.08	0.651	-0.9331	0.0019	0.044612	0.39	0.081	0.351075	0.11596	0.999907	0.6512	0.708844	0.65145	0.683762	-0.797493	-1.26982	-1.18872	-0.140782	0.03	Neutral	0.385697	0.614303	ENST00000544455	c.365C>G_p.Thr122Ser	T	122	S
13_32899261_C_T	13	32899261	C	T	BRCA2	122	0.003	0.007	0.003	0.883996	1	5.66	-0.76	0.74	-0.889	0.0034	0.164358	0.283	0.166	0.949077	0.07127	0.999907	0.6512	0.708844	0.65145	0.683762	1.16811	-1.0504	-1.01756	-0.0433182	0.03	Neutral	0.382851	0.617149	ENST00000544455	c.365C>T_p.Thr122Ile	T	122	I
13_32899263_A_C	13	32899263	A	C	BRCA2	123	0.216	0.597	0.17	0.080044	1	5.46	-0.73	0.69	-0.936	0.0046	0.0584775	0.248	0.193	0.773891	0.0913	0.99988	0.6512	0.708844	0.65145	0.683762	1.91357	-0.864177	-0.939532	-0.0572416	0.03	Neutral	0.350178	0.649822	ENST00000544455	c.367A>C_p.Lys123Gln	K	123	Q
13_32899263_A_G	13	32899263	A	G	BRCA2	123	0.126	0.003	0.004	0.080044	1	5.48	-0.61	0.759	-0.9529	0.0049	0.0230449	0.275	0.206	0.433241	0.05856	0.99988	0.6512	0.708844	0.65145	0.683762	-0.248785	-1.08983	-1.0984	-0.0293948	0.03	Neutral	0.35203	0.64797	ENST00000544455	c.367A>G_p.Lys123Glu	K	123	E
13_32899263_A_T	13	32899263	A	T	BRCA2	123	NA	NA	NA	0.080044	1	NA	NA	NA	NA	NA	NA	NA	NA	0.944941	0.08258	0.99988	0.6512	0.708844	0.65145	0.683762	5.59582	-0.343412	-0.629302	NA	NA	Neutral	0.422925	0.577075	ENST00000544455	c.367A>T_p.Lys123X	K	123	X
13_32899264_A_C	13	32899264	A	C	BRCA2	123	0.003	0.747	0.224	0.080044	1	5.45	-1.26	0.699	-0.9068	0.0043	0.0975856	0.155	0.213	0.986408	0.05941	0.999924	0.6512	0.708844	0.65145	0.683762	2.79718	-0.40089	-0.514744	-0.0293948	0.03	Neutral	0.347267	0.652733	ENST00000544455	c.368A>C_p.Lys123Thr	K	123	T
13_32899264_A_G	13	32899264	A	G	BRCA2	123	0.073	0.006	0.008	0.080044	1	5.5	-0.6	0.697	-0.93	0.004	0.0402044	0.222	0.147	0.976526	0.04471	0.999924	0.6512	0.708844	0.65145	0.683762	1.75161	-0.743457	-0.756626	-0.0502799	0.03	Neutral	0.35203	0.64797	ENST00000544455	c.368A>G_p.Lys123Arg	K	123	R
13_32899264_A_T	13	32899264	A	T	BRCA2	123	0.001	0.857	0.451	0.080044	1	5.42	-1.78	0.69	-0.9161	0.0053	0.09964	0.157	0.376	0.982746	0.05571	0.999924	0.6512	0.708844	0.65145	0.683762	3.64356	-0.327919	-0.467346	-0.0224331	0.03	Neutral	0.347267	0.652733	ENST00000544455	c.368A>T_p.Lys123Ile	K	123	I
13_32899265_A_C	13	32899265	A	C	BRCA2	123	0.061	0.006	0.004	0.080044	1	5.44	-0.97	0.594	-0.9364	0.004	0.0335258	0.168	0.203	0.94908	0.03546	0.999594	0.6512	0.708844	0.65145	0.683762	0.672543	-0.951148	-1.00292	-0.140782	0.03	Neutral	0.35203	0.64797	ENST00000544455	c.369A>C_p.Lys123Asn	K	123	N
13_32899265_A_T	13	32899265	A	T	BRCA2	123	0.061	0.006	0.004	0.080044	1	5.44	-0.97	0.594	-0.9364	0.004	0.0328135	0.168	0.203	0.957103	0.03635	0.999594	0.6512	0.708844	0.65145	0.683762	0.739394	-0.951148	-1.00292	-0.140782	0.03	Neutral	0.35203	0.64797	ENST00000544455	c.369A>T_p.Lys123Asn	K	123	N
13_32899266_A_C	13	32899266	A	C	BRCA2	124	0.407	0.051	0.006	0.890137	1	6.06	-0.19	0.613	-0.899	0.0013	0.0394277	0.29	0.146	0.383798	0.01925	0.999999	0.6512	0.708844	0.65145	0.683762	-2.1115	-1.58301	-1.64484	-0.17559	0.03	Neutral	0.38276	0.61724	ENST00000544455	c.370A>C_p.Met124Leu	M	124	L
13_32899266_A_G	13	32899266	A	G	BRCA2	124	0.57	0.003	0.003	0.890137	1	5.97	-0.18	0.668	-0.9228	0.0015	0.0292963	0.316	0.128	0.336467	0.00895	0.999999	0.6512	0.708844	0.65145	0.683762	-2.53245	-1.48935	-1.56833	-0.13382	0.03	Neutral	0.38772	0.61228	ENST00000544455	c.370A>G_p.Met124Val	M	124	V
13_32899266_A_T	13	32899266	A	T	BRCA2	124	0.407	0.051	0.006	0.890137	1	6.06	-0.19	0.613	-0.899	0.0013	0.0394277	0.29	0.146	0.374525	0.00994	0.999999	0.6512	0.708844	0.65145	0.683762	-2.09892	-1.58301	-1.64484	-0.17559	0.03	Neutral	0.38276	0.61724	ENST00000544455	c.370A>T_p.Met124Leu	M	124	L
13_32899267_T_A	13	32899267	T	A	BRCA2	124	0.092	0.364	0.077	0.890137	1	5.86	-1.07	0.718	-0.9171	0.0023	0.0496642	0.226	0.234	0.729475	0.04185	0.99959	0.6512	0.708844	0.65145	0.683762	0.104781	-1.03558	-1.06932	-0.071165	0.03	Neutral	0.38303	0.61697	ENST00000544455	c.371T>A_p.Met124Lys	M	124	K
13_32899267_T_C	13	32899267	T	C	BRCA2	124	0.078	0.022	0.01	0.890137	1	5.94	-0.87	0.713	-0.8959	0.0022	0.0380784	0.299	0.167	0.219144	0.03314	0.99959	0.6512	0.708844	0.65145	0.683762	-1.44598	-1.18599	-1.18859	-0.0781267	0.03	Neutral	0.38303	0.61697	ENST00000544455	c.371T>C_p.Met124Thr	M	124	T
13_32899267_T_G	13	32899267	T	G	BRCA2	124	0.002	0.738	0.149	0.890137	1	5.84	-1.16	0.726	-0.9212	0.0024	0.0753088	0.24	0.14	0.830866	0.04935	0.99959	0.6512	0.708844	0.65145	0.683762	0.989129	-0.907592	-0.977895	-0.0433182	0.03	Neutral	0.388174	0.611826	ENST00000544455	c.371T>G_p.Met124Arg	M	124	R
13_32899268_G_A	13	32899268	G	A	BRCA2	124	0.235	0.003	0.001	0.890137	1	5.93	-0.17	0.663	-0.9108	0.0023	0.0870144	0.351	0.163	0.630303	0.03641	0.999811	0.6512	0.708844	0.65145	0.683762	-0.343893	-0.899451	-0.870965	-0.112935	0.03	Neutral	0.382941	0.617059	ENST00000544455	c.372G>A_p.Met124Ile	M	124	I
13_32899268_G_C	13	32899268	G	C	BRCA2	124	0.235	0.003	0.001	0.890137	1	5.93	-0.17	0.663	-0.9108	0.0023	0.0865645	0.351	0.163	0.632587	0.06372	0.999811	0.6512	0.708844	0.65145	0.683762	-0.680701	-0.899451	-0.870965	-0.112935	0.03	Neutral	0.382941	0.617059	ENST00000544455	c.372G>C_p.Met124Ile	M	124	I
13_32899268_G_T	13	32899268	G	T	BRCA2	124	0.235	0.003	0.001	0.890137	1	5.93	-0.17	0.663	-0.9108	0.0023	0.0865645	0.351	0.163	0.624359	0.06053	0.999811	0.6512	0.708844	0.65145	0.683762	-0.559047	-0.899451	-0.870965	-0.112935	0.03	Neutral	0.382941	0.617059	ENST00000544455	c.372G>T_p.Met124Ile	M	124	I
13_32899269_G_A	13	32899269	G	A	BRCA2	125	0.101	0.034	0.016	0.63239	1	5.6	-0.67	0.47	-0.9007	0.0031	0.0421181	0.093	0.196	0.93023	0.03138	0.999651	0.6512	0.708844	0.65145	0.683762	-0.219083	-1.24692	-1.2659	-0.17559	0.03	Neutral	0.38303	0.61697	ENST00000544455	c.373G>A_p.Asp125Asn	D	125	N
13_32899269_G_C	13	32899269	G	C	BRCA2	125	0.073	0.307	0.051	0.63239	1	5.61	-0.82	0.721	-0.923	0.0033	0.0327924	0.211	0.203	0.731263	0.03729	0.999651	0.6512	0.708844	0.65145	0.683762	-0.736923	-1.13979	-1.18944	-0.0572416	0.03	Neutral	0.387992	0.612008	ENST00000544455	c.373G>C_p.Asp125His	D	125	H
13_32899269_G_T	13	32899269	G	T	BRCA2	125	0.004	0.988	0.758	0.63239	1	5.54	-1.43	0.783	-0.9573	0.0067	0.0303662	0.179	0.35	0.583881	0.03631	0.999651	0.6512	0.708844	0.65145	0.683762	0.777164	-0.839553	-0.979565	-0.0154714	0.03	Neutral	0.388174	0.611826	ENST00000544455	c.373G>T_p.Asp125Tyr	D	125	Y
13_32899270_A_C	13	32899270	A	C	BRCA2	125	0.007	0.919	0.395	0.63239	1	5.6	-1.33	0.701	-0.9358	0.0043	0.0401156	0.196	0.258	0.96132	0.03538	0.999581	0.6512	0.708844	0.65145	0.683762	1.14774	-0.610509	-0.725793	-0.0433182	0.03	Neutral	0.388174	0.611826	ENST00000544455	c.374A>C_p.Asp125Ala	D	125	A
13_32899270_A_G	13	32899270	A	G	BRCA2	125	0.142	0.919	0.253	0.63239	1	5.65	-1.03	0.735	-0.9265	0.003	0.0581269	0.215	0.286	0.904116	0.02149	0.999581	0.6512	0.708844	0.65145	0.683762	0.096694	-0.725046	-0.809934	-0.0502799	0.03	Neutral	0.388174	0.611826	ENST00000544455	c.374A>G_p.Asp125Gly	D	125	G
13_32899270_A_T	13	32899270	A	T	BRCA2	125	0.001	0.988	0.676	0.63239	0.999996	5.56	-1.64	0.78	-0.9392	0.006	0.0446284	0.192	0.307	0.951306	0.02929	0.999581	0.6512	0.708844	0.65145	0.683762	1.46807	-0.496278	-0.645188	0.0123754	0.03	Neutral	0.388174	0.611826	ENST00000544455	c.374A>T_p.Asp125Val	D	125	V
13_32899271_T_A	13	32899271	T	A	BRCA2	125	0.01	0.702	0.182	0.63239	1	5.65	-0.6	0.691	-0.9487	0.0028	0.0389937	0.287	0.164	0.941507	0.02618	0.999912	0.6512	0.708844	0.65145	0.683762	1.27894	-0.869749	-0.987827	-0.0642033	0.03	Neutral	0.388174	0.611826	ENST00000544455	c.375T>A_p.Asp125Glu	D	125	E
13_32899271_T_G	13	32899271	T	G	BRCA2	125	0.01	0.702	0.182	0.63239	1	5.65	-0.6	0.691	-0.9487	0.0028	0.0380665	0.287	0.164	0.935431	0.02594	0.999912	0.6512	0.708844	0.65145	0.683762	1.16068	-0.869749	-0.987827	-0.0642033	0.03	Neutral	0.388174	0.611826	ENST00000544455	c.375T>G_p.Asp125Glu	D	125	E
13_32899272_C_A	13	32899272	C	A	BRCA2	126	0.038	0.483	0.122	0.250078	1	5.53	-0.79	0.694	-0.8948	0.0045	0.0648418	0.177	0.168	0.847593	0.15226	0.999998	0.6512	0.708844	0.65145	0.683762	3.19173	-0.580436	-0.601111	-0.0502799	0.03	Neutral	0.3476	0.6524	ENST00000544455	c.376C>A_p.Gln126Lys	Q	126	K
13_32899272_C_G	13	32899272	C	G	BRCA2	126	0.01	0.495	0.13	0.250078	1	5.51	-0.61	0.635	-0.9229	0.0048	0.0359187	0.189	0.171	0.873726	0.15504	0.999998	0.6512	0.708844	0.65145	0.683762	2.30888	-0.594429	-0.604492	-0.0850884	0.03	Neutral	0.352365	0.647635	ENST00000544455	c.376C>G_p.Gln126Glu	Q	126	E
13_32899272_C_T	13	32899272	C	T	BRCA2	126	NA	NA	NA	0.250078	1	NA	NA	NA	NA	NA	NA	NA	NA	0.996396	0.11638	0.999998	0.6512	0.708844	0.65145	0.683762	6.61359	0.245913	-0.0449799	NA	NA	Neutral	0.425758	0.574242	ENST00000544455	c.376C>T_p.Gln126X	Q	126	X
13_32899273_A_C	13	32899273	A	C	BRCA2	126	0.178	0.981	0.497	0.250078	1	5.48	-1.01	0.749	-0.8552	0.0031	0.108986	0.211	0.117	0.891906	0.0303	0.999637	0.6512	0.708844	0.65145	0.683762	1.41796	-0.791851	-0.892217	-0.0502799	0.03	Neutral	0.349446	0.650554	ENST00000544455	c.377A>C_p.Gln126Pro	Q	126	P
13_32899273_A_G	13	32899273	A	G	BRCA2	126	0.145	0.006	0.007	0.250078	1	5.49	-0.79	0.715	-0.9272	0.0026	0.0238489	0.214	0.146	0.9566	0.03258	0.999637	0.6512	0.708844	0.65145	0.683762	-0.300726	-0.993415	-1.02832	-0.0642033	0.03	Neutral	0.354134	0.645866	ENST00000544455	c.377A>G_p.Gln126Arg	Q	126	R
13_32899273_A_T	13	32899273	A	T	BRCA2	126	0.006	0.868	0.312	0.250078	1	5.47	-1.51	0.655	-0.9036	0.0035	0.101137	0.172	0.16	0.943065	0.03396	0.999637	0.6512	0.708844	0.65145	0.683762	2.95141	-0.574479	-0.73214	-0.0781267	0.03	Neutral	0.349446	0.650554	ENST00000544455	c.377A>T_p.Gln126Leu	Q	126	L
13_32899274_A_C	13	32899274	A	C	BRCA2	126	0.005	0.176	0.037	0.250078	1	5.45	-1.05	0.711	-0.9282	0.0039	0.0403812	0.185	0.104	0.976007	0.04257	0.999737	0.6512	0.708844	0.65145	0.683762	0.997762	-0.710534	-0.756222	-0.0433182	0.03	Neutral	0.354222	0.645778	ENST00000544455	c.378A>C_p.Gln126His	Q	126	H
13_32899274_A_T	13	32899274	A	T	BRCA2	126	0.005	0.176	0.037	0.250078	1	5.45	-1.05	0.711	-0.9282	0.0039	0.0490216	0.185	0.104	0.978661	0.03873	0.999737	0.6512	0.708844	0.65145	0.683762	1.13643	-0.710534	-0.756222	-0.0433182	0.03	Neutral	0.354222	0.645778	ENST00000544455	c.378A>T_p.Gln126His	Q	126	H
13_32899275_G_A	13	32899275	G	A	BRCA2	127	0.218	0.009	0.005	0.735922	1	5.72	-0.66	0.738	-0.9159	0.0036	0.0488123	0.236	0.083	0.854557	0.0446	0.999648	0.6512	0.708844	0.65145	0.683762	0.025901	-1.00337	-1.02964	-0.071165	0.03	Neutral	0.382941	0.617059	ENST00000544455	c.379G>A_p.Ala127Thr	A	127	T
13_32899275_G_C	13	32899275	G	C	BRCA2	127	0.019	0.895	0.4	0.735922	1	5.63	-1.01	0.727	-0.8802	0.005	0.116704	0.189	0.131	0.980911	0.08569	0.999648	0.6512	0.708844	0.65145	0.683762	1.93888	-0.576114	-0.719077	-0.0502799	0.03	Neutral	0.381292	0.618708	ENST00000544455	c.379G>C_p.Ala127Pro	A	127	P
13_32899275_G_T	13	32899275	G	T	BRCA2	127	0.104	0.376	0.122	0.735922	1	5.69	-0.62	0.665	-0.9248	0.0037	0.119844	0.195	0.133	0.944902	0.07806	0.999648	0.6512	0.708844	0.65145	0.683762	2.45344	-0.835839	-0.903395	-0.0920501	0.03	Neutral	0.386246	0.613754	ENST00000544455	c.379G>T_p.Ala127Ser	A	127	S
13_32899276_C_A	13	32899276	C	A	BRCA2	127	0.21	0.361	0.086	0.735922	1	5.8	-1.01	0.689	-0.9189	0.0026	0.123357	0.231	0.132	0.443302	0.04361	0.999598	0.6512	0.708844	0.65145	0.683762	0.418863	-0.822293	-0.875364	-0.0990118	0.03	Neutral	0.388174	0.611826	ENST00000544455	c.380C>A_p.Ala127Glu	A	127	E
13_32899276_C_G	13	32899276	C	G	BRCA2	127	0.001	0.546	0.164	0.735922	1	5.64	-0.91	0.684	-0.9256	0.0038	0.153761	0.204	0.089	0.963685	0.04983	0.999598	0.6512	0.708844	0.65145	0.683762	3.25362	-0.623287	-0.727642	-0.0642033	0.03	Neutral	0.388084	0.611916	ENST00000544455	c.380C>G_p.Ala127Gly	A	127	G
13_32899276_C_T	13	32899276	C	T	BRCA2	127	0.579	0.22	0.058	0.735922	1	5.74	-0.47	0.724	-0.9337	0.002	0.0536663	0.249	0.094	0.291372	0.01753	0.999598	0.6512	0.708844	0.65145	0.683762	-0.603592	-1.03013	-1.03934	-0.0850884	0.03	Neutral	0.387992	0.612008	ENST00000544455	c.380C>T_p.Ala127Val	A	127	V
13_32899278_G_A	13	32899278	G	A	BRCA2	128	1	0	0.001	0.364293	1	6.16	0.24	0.452	-0.9439	0.0006	0.0710507	0.23	0.101	0.164714	0.00333	0.999782	0.6512	0.601575	0.65145	0.683762	-0.730023	-1.32534	-1.18593	-0.231284	0.03	Neutral	0.361358	0.638642	ENST00000544455	c.382G>A_p.Asp128Asn	D	128	N
13_32899278_G_C	13	32899278	G	C	BRCA2	128	0.034	0.855	0.359	0.364293	1	5.84	-0.43	0.684	-0.8505	0.0018	0.355334	0.223	0.145	0.970024	0.0266	0.999782	0.6512	0.601575	0.65145	0.683762	3.08835	-0.590866	-0.651232	-0.0850884	0.03	Neutral	0.366292	0.633708	ENST00000544455	c.382G>C_p.Asp128His	D	128	H
13_32899278_G_T	13	32899278	G	T	BRCA2	128	0.017	0.947	0.355	0.364293	1	5.83	-0.81	0.776	-0.8329	0.0017	0.379147	0.217	0.242	0.801373	0.02161	0.999782	0.6512	0.601575	0.65145	0.683762	3.42684	-0.545894	-0.61904	-0.0433182	0.03	Neutral	0.367879	0.632121	ENST00000544455	c.382G>T_p.Asp128Tyr	D	128	Y
13_32899279_A_C	13	32899279	A	C	BRCA2	128	0.036	0.07	0.024	0.364293	1	5.9	-0.62	0.685	-0.9302	0.0015	0.0768328	0.238	0.161	0.95477	0.03695	0.999695	0.6512	0.601575	0.65145	0.683762	0.699398	-1.22532	-1.22497	-0.0990118	0.03	Neutral	0.361447	0.638553	ENST00000544455	c.383A>C_p.Asp128Ala	D	128	A
13_32899279_A_G	13	32899279	A	G	BRCA2	128	0.112	0.255	0.038	0.364293	1	5.85	-0.49	0.721	-0.92	0.0014	0.0475328	0.246	0.144	0.927195	0.02587	0.999695	0.6512	0.601575	0.65145	0.683762	-0.242274	-1.21051	-1.21563	-0.0920501	0.03	Neutral	0.361447	0.638553	ENST00000544455	c.383A>G_p.Asp128Gly	D	128	G
13_32899279_A_T	13	32899279	A	T	BRCA2	128	0.276	0.627	0.139	0.364293	1	5.9	-0.7	0.779	-0.9011	0.0011	0.0822954	0.225	0.243	0.627962	0.02421	0.999695	0.6512	0.601575	0.65145	0.683762	-0.35238	-1.2242	-1.22528	-0.0642033	0.03	Neutral	0.356627	0.643373	ENST00000544455	c.383A>T_p.Asp128Val	D	128	V
13_32899280_T_A	13	32899280	T	A	BRCA2	128	0.05	0.13	0.024	0.364293	1	5.93	-0.22	0.669	-0.9416	0.0012	0.0400337	0.316	0.063	0.949447	0.02306	0.99965	0.6512	0.601575	0.65145	0.683762	1.56331	-1.14851	-1.14461	-0.112935	0.03	Neutral	0.361447	0.638553	ENST00000544455	c.384T>A_p.Asp128Glu	D	128	E
13_32899280_T_G	13	32899280	T	G	BRCA2	128	0.05	0.13	0.024	0.364293	1	5.93	-0.22	0.669	-0.9416	0.0012	0.0431205	0.316	0.063	0.944271	0.03588	0.99965	0.6512	0.601575	0.65145	0.683762	1.3869	-1.14851	-1.14461	-0.112935	0.03	Neutral	0.361447	0.638553	ENST00000544455	c.384T>G_p.Asp128Glu	D	128	E
13_32899281_G_A	13	32899281	G	A	BRCA2	129	0.001	0.998	0.878	0.071046	0.887873	5.39	-1.26	0.452	-1.1133	0.0135	0.0347114	0.157	0.137	0.998981	0.9073	1	0.6512	0.601575	0.65145	0.683762	5.27992	0.49533	0.42867	-0.0990118	0.03	Neutral	0.350178	0.649822	ENST00000544455	c.385G>A_p.Asp129Asn	D	129	N
13_32899281_G_C	13	32899281	G	C	BRCA2	129	0.001	1	0.95	0.071046	0.630713	5.34	-1.77	0.714	-1.1601	0.0149	0.0624875	0.15	0.163	0.992831	0.92469	1	0.6512	0.601575	0.65145	0.683762	4.67006	0.521766	0.447989	0.0123754	0.03	Neutral	0.350178	0.649822	ENST00000544455	c.385G>C_p.Asp129His	D	129	H
13_32899281_G_T	13	32899281	G	T	BRCA2	129	0	1	0.95	0.071046	0.551579	5.33	-2.25	0.822	-1.1262	0.0149	0.0511314	0.166	0.296	0.992219	0.92021	1	0.6512	0.601575	0.65145	0.683762	4.95592	0.523826	0.449771	0.0819924	0.03	Neutral	0.363523	0.636477	ENST00000544455	c.385G>T_p.Asp129Tyr	D	129	Y
13_32899282_A_C	13	32899282	A	C	BRCA2	129	0.003	0.958	0.441	0.071046	0.921874	5.37	-2	0.702	-0.9888	0.0066	0.0506615	0.126	0.179	0.992985	0.74706	0.99992	0.6512	0.708844	0.65145	0.683762	1.99604	-0.235477	-0.268065	-0.0224331	0.03	Neutral	0.350178	0.649822	ENST00000544455	c.386A>C_p.Asp129Ala	D	129	A
13_32899282_A_G	13	32899282	A	G	BRCA2	129	0.001	0.995	0.813	0.071046	0.898836	5.36	-1.77	0.743	-1.0342	0.0092	0.0650324	0.154	0.179	0.996882	0.76291	0.99992	0.6512	0.708844	0.65145	0.683762	3.85659	-0.0753523	-0.153164	0.00541374	0.03	Neutral	0.350178	0.649822	ENST00000544455	c.386A>G_p.Asp129Gly	D	129	G
13_32899282_A_T	13	32899282	A	T	BRCA2	129	0.001	0.995	0.834	0.071046	0.999219	5.34	-2.21	0.786	-0.9516	0.0107	0.0820161	0.153	0.259	0.987821	0.75297	0.99992	0.6512	0.708844	0.65145	0.683762	3.63467	-0.19467	-0.238747	0.0262988	0.03	Neutral	0.350178	0.649822	ENST00000544455	c.386A>T_p.Asp129Val	D	129	V
13_32899283_T_A	13	32899283	T	A	BRCA2	129	0.193	0.979	0.581	0.071046	0.999235	5.6	-1.01	0.704	-0.8779	0.0045	0.0576365	0.162	0.125	0.994724	0.35732	0.99976	0.6512	0.708844	0.65145	0.683762	1.22704	-0.241326	-0.301317	-0.0642033	0.03	Neutral	0.345427	0.654573	ENST00000544455	c.387T>A_p.Asp129Glu	D	129	E
13_32899283_T_G	13	32899283	T	G	BRCA2	129	0.193	0.979	0.581	0.071046	0.999235	5.6	-1.01	0.704	-0.8779	0.0045	0.0502509	0.162	0.125	0.994831	0.42024	0.99976	0.6512	0.708844	0.65145	0.683762	1.0687	-0.241326	-0.301317	-0.0642033	0.03	Neutral	0.345427	0.654573	ENST00000544455	c.387T>G_p.Asp129Glu	D	129	E
13_32899284_G_A	13	32899284	G	A	BRCA2	130	0.187	0.635	0.081	0.054663	0.998885	5.69	-0.25	0.677	-0.849	0.0019	0.309321	0.196	0.146	0.992272	0.47251	0.999903	0.6512	0.708844	0.65145	0.683762	0.982407	-0.521214	-0.462985	-0.071165	0.03	Neutral	0.352599	0.647401	ENST00000544455	c.388G>A_p.Val130Ile	V	130	I
13_32899284_G_C	13	32899284	G	C	BRCA2	130	0.004	0.966	0.284	0.054663	0.995823	5.47	-0.73	0.732	-0.867	0.004	0.104502	0.15	0.113	0.995442	0.66049	0.999903	0.6512	0.708844	0.65145	0.683762	3.74916	-0.171826	-0.208811	-0.0224331	0.03	Neutral	0.345427	0.654573	ENST00000544455	c.388G>C_p.Val130Leu	V	130	L
13_32899284_G_T	13	32899284	G	T	BRCA2	130	0.001	0.995	0.873	0.054663	0.957727	5.39	-1.23	0.779	-1.0217	0.0101	0.106027	0.17	0.116	0.994585	0.63532	0.999903	0.6512	0.708844	0.65145	0.683762	4.22055	0.0634174	-0.0427961	0.0193371	0.03	Neutral	0.350178	0.649822	ENST00000544455	c.388G>T_p.Val130Phe	V	130	F
13_32899285_T_A	13	32899285	T	A	BRCA2	130	0	0.999	0.95	0.054663	0.996329	5.37	-1.71	0.78	-0.9609	0.0116	0.0828142	0.198	0.236	0.98073	0.60065	0.99999	0.6512	0.708844	0.65145	0.683762	4.61697	0.13043	0.0417782	0.0332605	0.03	Neutral	0.350178	0.649822	ENST00000544455	c.389T>A_p.Val130Asp	V	130	D
13_32899285_T_C	13	32899285	T	C	BRCA2	130	0.001	0.635	0.195	0.054663	0.993479	5.47	-0.92	0.737	-0.9247	0.0044	0.0541491	0.163	0.139	0.994341	0.50809	0.99999	0.6512	0.708844	0.65145	0.683762	2.50413	-0.247773	-0.224092	-0.00154796	0.03	Neutral	0.350178	0.649822	ENST00000544455	c.389T>C_p.Val130Ala	V	130	A
13_32899285_T_G	13	32899285	T	G	BRCA2	130	0	0.995	0.834	0.054663	0.997451	5.37	-1.69	0.769	-0.9094	0.0101	0.0909444	0.195	0.233	0.994478	0.5971	0.99999	0.6512	0.708844	0.65145	0.683762	3.90915	0.0736653	0.0017528	0.0262988	0.03	Neutral	0.345427	0.654573	ENST00000544455	c.389T>G_p.Val130Gly	V	130	G
13_32899287_T_A	13	32899287	T	A	BRCA2	131	1	0	0	0.647407	0.999984	5.94	0.24	0.673	-0.9259	0.0007	0.0289557	0.402	0.136	0.114767	0.04757	0.999647	0.6512	0.708844	0.65145	0.683762	-1.42005	-1.37322	-1.20653	-0.126859	0.03	Neutral	0.38772	0.61228	ENST00000544455	c.391T>A_p.Ser131Thr	S	131	T
13_32899287_T_C	13	32899287	T	C	BRCA2	131	0.195	0.109	0.043	0.647407	0.9999	5.82	-0.39	0.739	-0.9321	0.0013	0.0442368	0.246	0.216	0.951407	0.18597	0.999647	0.6512	0.708844	0.65145	0.683762	0.201685	-1.05109	-0.961355	-0.0850884	0.03	Neutral	0.386246	0.613754	ENST00000544455	c.391T>C_p.Ser131Pro	S	131	P
13_32899287_T_G	13	32899287	T	G	BRCA2	131	0.667	0	0.001	0.647407	0.999995	5.93	0.17	0.605	-0.9402	0.001	0.022796	0.397	0.174	0.624298	0.14545	0.999647	0.6512	0.708844	0.65145	0.683762	-0.475528	-1.19425	-1.07557	-0.203437	0.03	Neutral	0.385793	0.614207	ENST00000544455	c.391T>G_p.Ser131Ala	S	131	A
13_32899288_C_A	13	32899288	C	A	BRCA2	131	0.051	0.476	0.123	0.647407	0.998924	5.8	-0.78	0.735	-0.8586	0.0018	0.390348	0.182	0.256	0.964436	0.67098	0.9999	0.6512	0.708844	0.65145	0.683762	2.62618	-0.471862	-0.372047	-0.0502799	0.03	Neutral	0.390935	0.609065	ENST00000544455	c.392C>A_p.Ser131Tyr	S	131	Y
13_32899288_C_G	13	32899288	C	G	BRCA2	131	0.065	0.761	0.258	0.647407	0.999387	5.79	-0.44	0.674	-0.8311	0.0018	0.384588	0.203	0.195	0.919843	0.70715	0.9999	0.6512	0.708844	0.65145	0.683762	2.22146	-0.387964	-0.314887	-0.0781267	0.03	Neutral	0.390935	0.609065	ENST00000544455	c.392C>G_p.Ser131Cys	S	131	C
13_32899288_C_T	13	32899288	C	T	BRCA2	131	0.171	0.128	0.047	0.647407	0.997945	5.87	-0.79	0.723	-0.8845	0.0017	0.359301	0.197	0.311	0.984174	0.5793	0.9999	0.6512	0.708844	0.65145	0.683762	2.7516	-0.582247	-0.44745	-0.0572416	0.03	Neutral	0.389309	0.610691	ENST00000544455	c.392C>T_p.Ser131Phe	S	131	F
13_32899290_T_A	13	32899290	T	A	BRCA2	132	1	0	0	0.003504	0.998846	6.54	0.39	0.643	-0.9526	0.0004	0.0108209	0.426	0.147	0.182255	0.07437	0.999927	0.6512	0.708844	0.65145	0.683762	-1.24763	-1.33364	-1.0413	-0.126859	0.03	Neutral	0.35203	0.64797	ENST00000544455	c.394T>A_p.Cys132Ser	C	132	S
13_32899290_T_C	13	32899290	T	C	BRCA2	132	0.003	0.039	0.028	0.003504	0.970645	5.89	-0.69	0.71	-0.6363	0.0018	0.337458	0.297	0.161	0.594063	0.48106	0.999927	0.6512	0.708844	0.65145	0.683762	1.46352	-0.894247	-0.714184	-0.0502799	0.03	Neutral	0.354866	0.645134	ENST00000544455	c.394T>C_p.Cys132Arg	C	132	R
13_32899290_T_G	13	32899290	T	G	BRCA2	132	0.022	0.009	0.006	0.003504	0.997783	5.91	-0.49	0.703	-0.9011	0.0017	0.0943731	0.332	0.125	0.825543	0.40041	0.999927	0.6512	0.708844	0.65145	0.683762	0.034721	-0.953737	-0.763345	-0.0642033	0.03	Neutral	0.345427	0.654573	ENST00000544455	c.394T>G_p.Cys132Gly	C	132	G
13_32899291_G_A	13	32899291	G	A	BRCA2	132	0.001	0.367	0.089	0.003504	0.996145	5.87	-0.83	0.664	-0.8288	0.002	0.324051	0.214	0.178	0.885277	0.78053	0.999998	0.6512	0.708844	0.65145	0.683762	3.09256	-0.248808	-0.0910857	-0.0502799	0.03	Neutral	0.354011	0.645989	ENST00000544455	c.395G>A_p.Cys132Tyr	C	132	Y
13_32899291_G_C	13	32899291	G	C	BRCA2	132	1	0	0	0.003504	0.998268	6.54	0.39	0.643	-0.9595	0.0005	0.0250524	0.342	0.147	0.266072	0.81448	0.999998	0.6512	0.708844	0.65145	0.683762	-0.321467	-0.769854	-0.47608	-0.112935	0.03	Neutral	0.350178	0.649822	ENST00000544455	c.395G>C_p.Cys132Ser	C	132	S
13_32899291_G_T	13	32899291	G	T	BRCA2	132	0.002	0.086	0.045	0.003504	0.990388	5.88	-0.83	0.707	-0.8711	0.0022	0.338046	0.228	0.155	0.957803	0.74345	0.999998	0.6512	0.708844	0.65145	0.683762	3.25241	-0.315135	-0.137538	-0.0363565	0.03	Neutral	0.354866	0.645134	ENST00000544455	c.395G>T_p.Cys132Phe	C	132	F
13_32899292_T_A	13	32899292	T	A	BRCA2	132	NA	NA	NA	0.003504	1	NA	NA	NA	NA	NA	NA	NA	NA	0.9914	0.46333	0.999591	0.6512	0.708844	0.65145	0.683762	6.90783	0.278229	0.030807	NA	NA	Neutral	0.425758	0.574242	ENST00000544455	c.396T>A_p.Cys132X	C	132	X
13_32899292_T_G	13	32899292	T	G	BRCA2	132	0.001	0.831	0.53	0.003504	0.948394	5.86	-1.02	0.741	-0.3623	0.0023	0.433129	0.207	0.2	0.976098	0.4823	0.999591	0.6512	0.708844	0.65145	0.683762	4.24468	-0.563699	-0.516639	-0.0433182	0.03	Neutral	0.357851	0.642149	ENST00000544455	c.396T>G_p.Cys132Trp	C	132	W
13_32899293_C_A	13	32899293	C	A	BRCA2	133	0.004	1	0.976	0.001114	0.666181	4.38	-1.94	0.703	-1.1995	0.0254	0.0928587	0.103	0.245	0.997346	0.79546	1	0.6512	0.708844	0.65145	0.683762	5.30004	0.558896	0.526195	-0.0154714	0.03	Neutral	0.350178	0.649822	ENST00000544455	c.397C>A_p.Pro133Thr	P	133	T
13_32899293_C_G	13	32899293	C	G	BRCA2	133	0.013	1	0.952	0.001114	0.755856	4.4	-1.94	0.653	-1.1909	0.0243	0.0640496	0.088	0.305	0.993789	0.80616	1	0.6512	0.708844	0.65145	0.683762	4.66724	0.545139	0.5155	-0.0433182	0.03	Neutral	0.350178	0.649822	ENST00000544455	c.397C>G_p.Pro133Ala	P	133	A
13_32899293_C_T	13	32899293	C	T	BRCA2	133	0.137	1	0.984	0.001114	0.640604	4.39	-1.9	0.677	-1.0573	0.0208	0.029125	0.099	0.197	0.998006	0.6904	1	0.6512	0.708844	0.65145	0.683762	4.30609	0.454292	0.444725	-0.113374	0.03	Neutral	0.350178	0.649822	ENST00000544455	c.397C>T_p.Pro133Ser	P	133	S
13_32899294_C_A	13	32899294	C	A	BRCA2	133	0.001	1	0.988	0.001114	0.793797	4.37	-1.95	0.719	-1.1486	0.0229	0.0541037	0.098	0.256	0.989261	0.72595	0.999998	0.6512	0.708844	0.65145	0.683762	5.32398	0.416099	0.361084	0.00541374	0.03	Neutral	0.350178	0.649822	ENST00000544455	c.398C>A_p.Pro133Gln	P	133	Q
13_32899294_C_G	13	32899294	C	G	BRCA2	133	0.001	1	0.988	0.001114	0.668265	4.37	-2.2	0.75	-1.1407	0.0229	0.0495586	0.102	0.282	0.997526	0.73942	0.999998	0.6512	0.708844	0.65145	0.683762	4.90153	0.416992	0.361715	0.0193371	0.03	Neutral	0.350178	0.649822	ENST00000544455	c.398C>G_p.Pro133Arg	P	133	R
13_32899294_C_T	13	32899294	C	T	BRCA2	133	0.049	1	0.975	0.001114	0.992709	4.43	-2.4	0.659	-1.0364	0.0194	0.0445056	0.111	0.335	0.997264	0.63104	0.999998	0.6512	0.708844	0.65145	0.683762	4.6052	0.254322	0.247176	-0.0502799	0.03	Neutral	0.354755	0.645245	ENST00000544455	c.398C>T_p.Pro133Leu	P	133	L
13_32899296_C_A	13	32899296	C	A	BRCA2	134	0.27	0.791	0.196	0.06638	0.999966	5.9	-0.22	0.575	-0.7937	0.0015	0.207497	0.165	0.329	0.970938	0.2372	0.99995	0.6512	0.708844	0.65145	0.683762	3.65062	-0.395801	-0.338378	-0.140782	0.03	Neutral	0.345427	0.654573	ENST00000544455	c.400C>A_p.Leu134Ile	L	134	I
13_32899296_C_G	13	32899296	C	G	BRCA2	134	0.154	0.791	0.138	0.06638	0.999944	5.84	-0.21	0.693	-0.7898	0.0015	0.219159	0.193	0.274	0.981692	0.22858	0.99995	0.6512	0.708844	0.65145	0.683762	1.86498	-0.423068	-0.353503	-0.0642033	0.03	Neutral	0.345427	0.654573	ENST00000544455	c.400C>G_p.Leu134Val	L	134	V
13_32899296_C_T	13	32899296	C	T	BRCA2	134	0.334	0.976	0.556	0.06638	0.999669	5.8	-0.47	0.663	-0.733	0.0023	0.273522	0.169	0.334	0.997439	0.17158	0.99995	0.6512	0.708844	0.65145	0.683762	3.90962	-0.195709	-0.194621	-0.0781267	0.03	Neutral	0.345427	0.654573	ENST00000544455	c.400C>T_p.Leu134Phe	L	134	F
13_32899297_T_A	13	32899297	T	A	BRCA2	134	0.011	0.993	0.628	0.06638	0.999526	5.73	-0.66	0.683	-0.7896	0.0024	0.224004	0.142	0.323	0.973255	0.07412	0.999811	0.6512	0.708844	0.65145	0.683762	5.02555	-0.239259	-0.26935	-0.071165	0.03	Neutral	0.347267	0.652733	ENST00000544455	c.401T>A_p.Leu134His	L	134	H
13_32899297_T_C	13	32899297	T	C	BRCA2	134	0.755	0.001	0.001	0.06638	0.971914	5.88	0.45	0.693	-0.8119	0.0008	0.173245	0.272	0.373	0.821805	0.01147	0.999811	0.6512	0.708844	0.65145	0.683762	1.57628	-0.988234	-0.790075	-0.126859	0.03	Neutral	0.347267	0.652733	ENST00000544455	c.401T>C_p.Leu134Pro	L	134	P
13_32899297_T_G	13	32899297	T	G	BRCA2	134	0.019	0.93	0.36	0.06638	0.999184	5.75	-0.55	0.716	-0.7925	0.0017	0.214414	0.148	0.325	0.995176	0.06485	0.999811	0.6512	0.708844	0.65145	0.683762	4.77838	-0.351399	-0.349009	-0.0642033	0.03	Neutral	0.347267	0.652733	ENST00000544455	c.401T>G_p.Leu134Arg	L	134	R
13_32899299_C_A	13	32899299	C	A	BRCA2	135	0.155	0.335	0.071	0.296767	0.99959	5.25	-0.33	0.578	-0.9109	0.0039	0.0616724	0.146	0.15	0.972191	0.13801	0.999895	0.6512	0.708844	0.65145	0.683762	2.45326	-0.405261	-0.335914	-0.147744	0.03	Neutral	0.3476	0.6524	ENST00000544455	c.403C>A_p.Leu135Ile	L	135	I
13_32899299_C_G	13	32899299	C	G	BRCA2	135	0.075	0.78	0.176	0.296767	0.999262	5.25	-0.55	0.682	-0.8646	0.0038	0.120533	0.15	0.115	0.986569	0.1567	0.999895	0.6512	0.708844	0.65145	0.683762	3.33057	-0.270108	-0.235117	-0.0642033	0.03	Neutral	0.3476	0.6524	ENST00000544455	c.403C>G_p.Leu135Val	L	135	V
13_32899300_T_A	13	32899300	T	A	BRCA2	135	0.015	0.994	0.87	0.296767	0.991436	5.15	-1.31	0.68	-0.9516	0.0104	0.0621739	0.095	0.238	0.990217	0.16985	0.999781	0.6512	0.708844	0.65145	0.683762	4.94007	-0.0301853	-0.123055	-0.0433182	0.03	Neutral	0.352365	0.647635	ENST00000544455	c.404T>A_p.Leu135Gln	L	135	Q
13_32899300_T_C	13	32899300	T	C	BRCA2	135	0.057	0.022	0.011	0.296767	0.99764	5.14	-1.46	0.702	-0.7703	0.0037	0.118169	0.151	0.278	0.997307	0.0946	0.999781	0.6512	0.708844	0.65145	0.683762	2.90855	-0.661657	-0.559835	-0.0433182	0.03	Neutral	0.3476	0.6524	ENST00000544455	c.404T>C_p.Leu135Pro	L	135	P
13_32899300_T_G	13	32899300	T	G	BRCA2	135	0.012	0.981	0.819	0.296767	0.989735	5.15	-1.31	0.736	-0.9476	0.0099	0.0643353	0.114	0.275	0.995221	0.18035	0.999781	0.6512	0.708844	0.65145	0.683762	5.02997	-0.0483266	-0.135527	-0.0154714	0.03	Neutral	0.352365	0.647635	ENST00000544455	c.404T>G_p.Leu135Arg	L	135	R
13_32899302_A_C	13	32899302	A	C	BRCA2	136	0.02	0.999	0.921	0.006063	0.998483	5.89	-0.95	0.516	-0.9404	0.0079	0.0820797	0.119	0.135	0.994457	0.49522	1	0.6512	0.708844	0.65145	0.683762	3.56504	0.392721	0.355137	-0.119897	0.03	Neutral	0.350178	0.649822	ENST00000544455	c.406A>C_p.Asn136His	N	136	H
13_32899302_A_G	13	32899302	A	G	BRCA2	136	0.091	0.979	0.631	0.006063	0.99928	5.84	-0.89	0.532	-0.7917	0.0053	0.124011	0.145	0.109	0.996926	0.42832	1	0.6512	0.708844	0.65145	0.683762	4.36458	0.254618	0.251465	-0.126859	0.03	Neutral	0.345427	0.654573	ENST00000544455	c.406A>G_p.Asn136Asp	N	136	D
13_32899302_A_T	13	32899302	A	T	BRCA2	136	0.01	0.999	0.921	0.006063	0.99376	5.79	-1.52	0.689	-0.9574	0.008	0.123434	0.105	0.243	0.99368	0.47748	1	0.6512	0.708844	0.65145	0.683762	5.46818	0.393407	0.356275	-0.0293948	0.03	Neutral	0.350178	0.649822	ENST00000544455	c.406A>T_p.Asn136Tyr	N	136	Y
13_32899303_A_C	13	32899303	A	C	BRCA2	136	0.021	0.979	0.628	0.006063	0.999042	5.84	-1	0.601	-0.8523	0.0037	0.144396	0.16	0.131	0.993221	0.35806	0.999756	0.6512	0.708844	0.65145	0.683762	3.90027	-0.343984	-0.368769	-0.13382	0.03	Neutral	0.345427	0.654573	ENST00000544455	c.407A>C_p.Asn136Thr	N	136	T
13_32899303_A_G	13	32899303	A	G	BRCA2	136	0.597	0.979	0.549	0.006063	0.999718	6.01	-0.65	0.448	-0.8061	0.0022	0.0764337	0.138	0.115	0.958162	0.16739	0.999756	0.6512	0.708844	0.65145	0.683762	0.194592	-0.610711	-0.567218	-0.189514	0.03	Neutral	0.345427	0.654573	ENST00000544455	c.407A>G_p.Asn136Ser	N	136	S
13_32899303_A_T	13	32899303	A	T	BRCA2	136	0.002	0.993	0.855	0.006063	0.997235	5.8	-1.72	0.663	-0.9276	0.0056	0.101255	0.11	0.261	0.980977	0.32309	0.999756	0.6512	0.708844	0.65145	0.683762	4.39746	-0.258913	-0.309577	-0.0642033	0.03	Neutral	0.350178	0.649822	ENST00000544455	c.407A>T_p.Asn136Ile	N	136	I
13_32899304_T_A	13	32899304	T	A	BRCA2	136	0.382	0.979	0.702	0.006063	0.999383	5.93	-0.81	0.542	-0.7973	0.004	0.165751	0.17	0.151	0.995463	0.41239	0.999988	0.6512	0.708844	0.65145	0.683762	4.39105	-0.121932	-0.0832219	-0.147744	0.03	Neutral	0.345427	0.654573	ENST00000544455	c.408T>A_p.Asn136Lys	N	136	K
13_32899304_T_G	13	32899304	T	G	BRCA2	136	0.382	0.979	0.702	0.006063	0.999383	5.93	-0.81	0.542	-0.7973	0.004	0.157943	0.17	0.151	0.995076	0.45163	0.999988	0.6512	0.708844	0.65145	0.683762	4.14572	-0.121932	-0.0832219	-0.147744	0.03	Neutral	0.345427	0.654573	ENST00000544455	c.408T>G_p.Asn136Lys	N	136	K
13_32899305_T_A	13	32899305	T	A	BRCA2	137	0.307	0.979	0.628	0.430174	0.996084	5.77	-0.61	0.667	-0.9381	0.0029	0.123045	0.237	0.141	0.954478	0.15	0.999808	0.6512	0.708844	0.65145	0.683762	1.65792	-0.499905	-0.525087	-0.0850884	0.03	Neutral	0.359664	0.640336	ENST00000544455	c.409T>A_p.Ser137Thr	S	137	T
13_32899305_T_C	13	32899305	T	C	BRCA2	137	0.075	0.998	0.852	0.430174	0.976969	5.69	-1.08	0.793	-0.9132	0.005	0.127645	0.214	0.183	0.996136	0.19383	0.999808	0.6512	0.708844	0.65145	0.683762	1.93849	-0.30843	-0.372757	-0.00850966	0.03	Neutral	0.358892	0.641108	ENST00000544455	c.409T>C_p.Ser137Pro	S	137	P
13_32899305_T_G	13	32899305	T	G	BRCA2	137	0.111	0.905	0.369	0.430174	0.998831	5.81	-0.6	0.596	-0.9016	0.0024	0.212056	0.219	0.162	0.991085	0.16309	0.999808	0.6512	0.708844	0.65145	0.683762	3.03957	-0.456231	-0.479468	-0.13382	0.03	Neutral	0.354855	0.645145	ENST00000544455	c.409T>G_p.Ser137Ala	S	137	A
13_32899306_C_A	13	32899306	C	A	BRCA2	137	0.006	0.998	0.896	0.430174	0.863101	5.68	-1.31	0.705	-1.0342	0.0116	0.274761	0.139	0.235	0.995094	0.89348	1	0.6512	0.708844	0.65145	0.683762	6.07044	0.58403	0.560816	-0.00850966	0.03	Neutral	0.359664	0.640336	ENST00000544455	c.410C>A_p.Ser137Tyr	S	137	Y
13_32899306_C_G	13	32899306	C	G	BRCA2	137	0.01	0.999	0.887	0.430174	0.917163	5.67	-1.13	0.674	-1.0031	0.0114	0.32209	0.133	0.178	0.991431	0.89874	1	0.6512	0.708844	0.65145	0.683762	5.61938	0.331883	0.383246	-0.0224331	0.03	Neutral	0.366966	0.633034	ENST00000544455	c.410C>G_p.Ser137Cys	S	137	C
13_32899306_C_T	13	32899306	C	T	BRCA2	137	0.005	0.998	0.896	0.430174	0.778753	5.68	-1.26	0.7	-1.0547	0.0116	0.308345	0.139	0.229	0.998164	0.87113	1	0.6512	0.708844	0.65145	0.683762	6.22439	0.58403	0.560816	-0.00850966	0.03	Neutral	0.366966	0.633034	ENST00000544455	c.410C>T_p.Ser137Phe	S	137	F
13_32899308_T_A	13	32899308	T	A	BRCA2	138	0.056	0.055	0.018	0.01219	0.99532	5.7	-1.79	0.615	-0.8951	0.0024	0.121832	0.16	0.562	0.885037	0.66103	0.999978	0.6512	0.708844	0.65145	0.683762	1.43945	-0.57841	-0.448755	-0.119897	0.03	Neutral	0.345427	0.654573	ENST00000544455	c.412T>A_p.Cys138Ser	C	138	S
13_32899308_T_C	13	32899308	T	C	BRCA2	138	0	0.944	0.416	0.01219	0.992623	5.62	-2.16	0.691	-0.5718	0.0042	0.112905	0.154	0.53	0.978655	0.60478	0.999978	0.6512	0.708844	0.65145	0.683762	1.26981	-0.2951	-0.251587	-0.0293948	0.03	Neutral	0.345427	0.654573	ENST00000544455	c.412T>C_p.Cys138Arg	C	138	R
13_32899308_T_G	13	32899308	T	G	BRCA2	138	0.001	0.704	0.138	0.01219	0.99104	5.64	-2.25	0.695	-0.8723	0.0033	0.323802	0.127	0.565	0.90905	0.64457	0.999978	0.6512	0.708844	0.65145	0.683762	2.16409	-0.376793	-0.30903	-0.0293948	0.03	Neutral	0.354066	0.645934	ENST00000544455	c.412T>G_p.Cys138Gly	C	138	G
13_32899309_G_A	13	32899309	G	A	BRCA2	138	0.155	0.006	0.007	0.01219	0.990065	5.71	-1.61	0.678	-0.8998	0.0019	0.0545093	0.253	0.642	0.870686	0.50992	0.999906	0.6512	0.708844	0.65145	0.683762	1.74615	-0.519569	-0.411774	-0.0850884	0.03	Neutral	0.345427	0.654573	ENST00000544455	c.413G>A_p.Cys138Tyr	C	138	Y
13_32899309_G_C	13	32899309	G	C	BRCA2	138	0.056	0.055	0.018	0.01219	0.995385	5.7	-1.79	0.615	-0.8887	0.002	0.086856	0.172	0.562	0.907355	0.58952	0.999906	0.6512	0.708844	0.65145	0.683762	1.45107	-0.476649	-0.37729	-0.119897	0.03	Neutral	0.345427	0.654573	ENST00000544455	c.413G>C_p.Cys138Ser	C	138	S
13_32899309_G_T	13	32899309	G	T	BRCA2	138	0.154	0.543	0.138	0.01219	0.973607	5.68	-1.71	0.704	-0.9019	0.0024	0.104284	0.219	0.596	0.90539	0.55111	0.999906	0.6512	0.708844	0.65145	0.683762	3.55417	-0.378078	-0.316609	-0.0642033	0.03	Neutral	0.345427	0.654573	ENST00000544455	c.413G>T_p.Cys138Phe	C	138	F
13_32899310_T_A	13	32899310	T	A	BRCA2	138	NA	NA	NA	0.01219	1	NA	NA	NA	NA	NA	NA	NA	NA	0.99383	0.67327	0.999946	0.6512	0.708844	0.65145	0.683762	9.15055	0.410105	0.218584	NA	NA	Neutral	0.468839	0.531161	ENST00000544455	c.414T>A_p.Cys138X	C	138	X
13_32899310_T_G	13	32899310	T	G	BRCA2	138	0.012	0.985	0.667	0.01219	0.99479	5.59	-1.84	0.74	-0.653	0.0057	0.0942253	0.202	0.615	0.982357	0.68925	0.999946	0.6512	0.708844	0.65145	0.683762	5.32465	0.110387	0.0659902	-0.0154714	0.03	Neutral	0.345427	0.654573	ENST00000544455	c.414T>G_p.Cys138Trp	C	138	W
13_32899311_C_A	13	32899311	C	A	BRCA2	139	0.018	0.995	0.702	0.027862	0.997156	5.52	-0.41	0.577	-0.9554	0.0077	0.0379292	0.111	0.158	0.986912	0.83815	1	0.6512	0.708844	0.65145	0.683762	5.87184	0.372068	0.379339	-0.0990118	0.03	Neutral	0.350178	0.649822	ENST00000544455	c.415C>A_p.Leu139Ile	L	139	I
13_32899311_C_G	13	32899311	C	G	BRCA2	139	0.011	0.982	0.669	0.027862	0.994884	5.54	-0.64	0.664	-0.8987	0.007	0.0475386	0.127	0.137	0.993496	0.84732	1	0.6512	0.708844	0.65145	0.683762	5.24184	0.312905	0.330381	-0.0363565	0.03	Neutral	0.345427	0.654573	ENST00000544455	c.415C>G_p.Leu139Val	L	139	V
13_32899311_C_T	13	32899311	C	T	BRCA2	139	0.105	0.482	0.11	0.027862	0.97461	5.49	-0.57	0.629	-0.9649	0.0047	0.0323933	0.127	0.153	0.995342	0.75852	1	0.6512	0.708844	0.65145	0.683762	2.94063	0.0389543	0.147401	-0.0920501	0.03	Neutral	0.350178	0.649822	ENST00000544455	c.415C>T_p.Leu139Phe	L	139	F
13_32899312_T_A	13	32899312	T	A	BRCA2	139	0.001	1	0.95	0.027862	0.972815	5.44	-1.46	0.703	-1.0212	0.0095	0.075995	0.11	0.194	0.969388	0.77568	0.999982	0.6512	0.708844	0.65145	0.683762	5.39077	0.356918	0.302854	-0.00154796	0.03	Neutral	0.350178	0.649822	ENST00000544455	c.416T>A_p.Leu139His	L	139	H
13_32899312_T_C	13	32899312	T	C	BRCA2	139	0.05	0.996	0.809	0.027862	0.999552	5.46	-1.51	0.686	-0.6928	0.0069	0.0700018	0.112	0.231	0.998159	0.69932	0.999982	0.6512	0.708844	0.65145	0.683762	4.10926	0.0548631	0.09015	-0.0293948	0.03	Neutral	0.345427	0.654573	ENST00000544455	c.416T>C_p.Leu139Pro	L	139	P
13_32899312_T_G	13	32899312	T	G	BRCA2	139	0.001	0.999	0.95	0.027862	0.94807	5.46	-1.34	0.738	-1.0283	0.0095	0.0721299	0.098	0.223	0.995828	0.78749	0.999982	0.6512	0.708844	0.65145	0.683762	5.48114	0.340176	0.290716	-0.0576802	0.03	Neutral	0.350178	0.649822	ENST00000544455	c.416T>G_p.Leu139Arg	L	139	R
13_32899314_A_C	13	32899314	A	C	BRCA2	140	0.001	0.997	0.946	0.000472	0.979553	5.63	-1.26	0.671	-1.0267	0.0101	0.0797818	0.136	0.227	0.998013	0.86821	0.999998	0.6512	0.708844	0.65145	0.683762	5.32879	0.224702	0.270756	-0.00850966	0.03	Neutral	0.350178	0.649822	ENST00000544455	c.418A>C_p.Ser140Arg	S	140	R
13_32899314_A_G	13	32899314	A	G	BRCA2	140	0.006	0.996	0.907	0.000472	0.995935	5.63	-1.01	0.658	-1.0031	0.0095	0.076622	0.157	0.163	0.997918	0.83794	0.999998	0.6512	0.708844	0.65145	0.683762	3.27996	0.202668	0.254597	-0.0293948	0.03	Neutral	0.350178	0.649822	ENST00000544455	c.418A>G_p.Ser140Gly	S	140	G
13_32899314_A_T	13	32899314	A	T	BRCA2	140	0.001	1	0.991	0.000472	0.983194	5.57	-1.26	0.665	-1.0358	0.0106	0.0710692	0.112	0.223	0.991357	0.85893	0.999998	0.6512	0.708844	0.65145	0.683762	5.00332	0.486489	0.455091	-0.00850966	0.29	Neutral	0.350178	0.649822	ENST00000544455	c.418A>T_p.Ser140Cys	S	140	C
13_32899315_G_A	13	32899315	G	A	BRCA2	140	0.119	0.999	0.941	0.000472	0.997888	5.69	-0.76	0.585	-0.939	0.0065	0.157842	0.183	0.15	0.994849	0.63898	0.999976	0.6512	0.708844	0.65145	0.683762	3.25454	0.0844037	0.118929	-0.105973	0.03	Neutral	0.350178	0.649822	ENST00000544455	c.419G>A_p.Ser140Asn	S	140	N
13_32899315_G_C	13	32899315	G	C	BRCA2	140	0.004	0.996	0.907	0.000472	0.998315	5.64	-0.76	0.661	-0.9781	0.0086	0.153806	0.152	0.163	0.993039	0.75202	0.999976	0.6512	0.708844	0.65145	0.683762	3.18418	0.154031	0.165369	-0.0363565	0.03	Neutral	0.350178	0.649822	ENST00000544455	c.419G>C_p.Ser140Thr	S	140	T
13_32899315_G_T	13	32899315	G	T	BRCA2	140	0.001	1	0.973	0.000472	0.985014	5.59	-1.51	0.71	-0.9943	0.0093	0.15413	0.141	0.266	0.996613	0.74073	0.999976	0.6512	0.708844	0.65145	0.683762	5.71112	0.355013	0.307054	0.00541374	0.03	Neutral	0.350178	0.649822	ENST00000544455	c.419G>T_p.Ser140Ile	S	140	I
13_32899316_T_A	13	32899316	T	A	BRCA2	140	0.001	0.997	0.946	0.000472	0.818641	5.63	-1.26	0.671	-1.0886	0.0102	0.103401	0.154	0.227	0.997715	0.79141	0.999998	0.6512	0.708844	0.65145	0.683762	5.68503	0.0262094	0.084363	-0.0224331	0.03	Neutral	0.350178	0.649822	ENST00000544455	c.420T>A_p.Ser140Arg	S	140	R
13_32899316_T_G	13	32899316	T	G	BRCA2	140	0.001	0.997	0.946	0.000472	0.818641	5.63	-1.26	0.671	-1.0886	0.0102	0.0899508	0.154	0.227	0.997865	0.80786	0.999998	0.6512	0.708844	0.65145	0.683762	5.37059	0.0262094	0.084363	-0.0224331	0.03	Neutral	0.350178	0.649822	ENST00000544455	c.420T>G_p.Ser140Arg	S	140	R
13_32899317_G_A	13	32899317	G	A	BRCA2	141	0.004	1	0.965	0.001642	0.605481	5.36	-1.01	0.701	-1.16	0.0148	0.188861	0.132	0.239	0.999198	0.77469	1	0.6512	0.708844	0.65145	0.683762	6.9163	0.572974	0.59037	-0.00850966	0.03	Neutral	0.359733	0.640267	ENST00000544455	c.421G>A_p.Glu141Lys	E	141	K
13_32899317_G_C	13	32899317	G	C	BRCA2	141	0.004	1	0.984	0.001642	0.872541	5.34	-0.76	0.687	-1.1474	0.0152	0.0696259	0.189	0.117	0.997325	0.86029	1	0.6512	0.708844	0.65145	0.683762	5.85064	0.626275	0.627941	-0.0154714	0.03	Neutral	0.350178	0.649822	ENST00000544455	c.421G>C_p.Glu141Gln	E	141	Q
13_32899317_G_T	13	32899317	G	T	BRCA2	141	NA	NA	NA	0.001642	1	NA	NA	NA	NA	NA	NA	NA	NA	0.996279	0.84896	1	0.6512	0.708844	0.65145	0.683762	13.0053	1.03518	0.892002	NA	NA	Neutral	0.496516	0.503484	ENST00000544455	c.421G>T_p.Glu141X	E	141	X
13_32899318_A_C	13	32899318	A	C	BRCA2	141	0.13	0.999	0.936	0.001642	0.848352	5.49	-1.51	0.661	-0.9742	0.0082	0.0493949	0.132	0.14	0.992574	0.63495	0.999998	0.6512	0.708844	0.65145	0.683762	3.99211	0.197756	0.232599	-0.0642033	0.03	Neutral	0.350178	0.649822	ENST00000544455	c.422A>C_p.Glu141Ala	E	141	A
13_32899318_A_G	13	32899318	A	G	BRCA2	141	0.004	0.915	0.392	0.001642	0.823191	5.32	-1.77	0.675	-1.0092	0.0061	0.0674901	0.129	0.14	0.998866	0.63197	0.999998	0.6512	0.708844	0.65145	0.683762	4.31769	0.213597	0.249107	-0.0363565	0.03	Neutral	0.350178	0.649822	ENST00000544455	c.422A>G_p.Glu141Gly	E	141	G
13_32899318_A_T	13	32899318	A	T	BRCA2	141	0.002	1	0.984	0.001642	0.697209	5.3	-1.77	0.741	-1.1048	0.0125	0.0978816	0.115	0.174	0.991207	0.65248	0.999998	0.6512	0.708844	0.65145	0.683762	6.06521	0.365063	0.356207	0.00541374	0.03	Neutral	0.350178	0.649822	ENST00000544455	c.422A>T_p.Glu141Val	E	141	V
13_32899319_A_C	13	32899319	A	C	BRCA2	141	0.009	1	0.943	0.001642	0.846747	5.47	-0.76	0.687	-1.0829	0.0111	0.0682105	0.168	0.095	0.998288	0.92532	1	0.6512	0.708844	0.65145	0.683762	5.65598	0.584667	0.605466	-0.00154796	0.03	Neutral	0.350178	0.649822	ENST00000544455	c.423A>C_p.Glu141Asp	E	141	D
13_32899319_A_T	13	32899319	A	T	BRCA2	141	0.009	1	0.943	0.001642	0.693365	5.47	-0.76	0.687	-1.0966	0.0111	0.0635834	0.166	0.095	0.998238	0.92148	1	0.6512	0.708844	0.65145	0.683762	5.78268	0.584667	0.605466	-0.00154796	0.03	Neutral	0.350178	0.649822	ENST00000544455	c.423A>T_p.Glu141Asp	E	141	D
13_32899320_A_C	13	32899320	A	C	BRCA2	142	0	1	0.996	0	0.998295	4.16	-1.26	0.777	-1.2063	0.0319	0.349456	0.161	0.239	0.998224	0.92532	1	0.6512	0.708844	0.65145	0.683762	5.90695	0.688105	0.679945	0.0611073	0.29	Neutral	0.3624	0.6376	ENST00000544455	c.424A>C_p.Ser142Arg	S	142	R
13_32899320_A_G	13	32899320	A	G	BRCA2	142	0	0.999	0.991	0	0.999991	4.18	-1.01	0.676	-1.2056	0.0315	0.385772	0.151	0.305	0.998257	0.9206	1	0.6512	0.708844	0.65145	0.683762	5.63497	0.62922	0.63838	0.0123754	0.03	Neutral	0.363981	0.636019	ENST00000544455	c.424A>G_p.Ser142Gly	S	142	G
13_32899320_A_T	13	32899320	A	T	BRCA2	142	0	1	0.997	0	1	4.15	-1.26	0.697	-1.2063	0.0319	0.396679	0.153	0.24	0.992305	0.92148	1	0.6512	0.708844	0.65145	0.683762	5.46451	0.692122	0.68278	0.0262988	0.29	Neutral	0.363981	0.636019	ENST00000544455	c.424A>T_p.Ser142Cys	S	142	C
13_32899321_G_A	13	32899321	G	A	BRCA2	142	0	1	0.994	0	0.961124	4.17	-0.76	0.59	-1.2241	0.0337	NA	0.153	0.237	0.995406	0.91723	1	0.6512	0.708844	0.65145	0.683762	6.0175	0.754156	0.751735	-0.25648	0.03	Neutral	0.350178	0.649822	ENST00000544455	c.425G>A_p.Ser142Asn	S	142	N
13_32899321_G_C	13	32899321	G	C	BRCA2	142	0	0.999	0.991	0	1	4.19	-0.76	0.68	-1.2481	0.0337	NA	0.177	0.216	0.994651	0.9329	1	0.6512	0.708844	0.65145	0.683762	5.7564	0.71746	0.72584	0.0193371	0.03	Neutral	0.350178	0.649822	ENST00000544455	c.425G>C_p.Ser142Thr	S	142	T
13_32899321_G_T	13	32899321	G	T	BRCA2	142	0	1	0.997	0	0.994621	4.16	-1.51	0.742	-1.2421	0.0342	NA	0.165	0.304	0.996875	0.92887	1	0.6512	0.708844	0.65145	0.683762	6.46077	0.761155	0.756678	0.0471839	0.29	Neutral	0.350178	0.649822	ENST00000544455	c.425G>T_p.Ser142Ile	S	142	I
13_32900238_T_A	13	32900238	T	A	BRCA2	142	0	1	0.996	0	0.991917	4.16	-1.26	0.777	-1.1382	0.0317	0.0597949	0.18	0.239	0.997227	0.93712	1	0.6512	0.708844	0.65145	0.683762	5.02332	0.437019	0.353664	0.0541456	0.29	Neutral	0.350178	0.649822	ENST00000544455	c.426T>A_p.Ser142Arg	S	142	R
13_32900238_T_G	13	32900238	T	G	BRCA2	142	0	1	0.996	0	0.992264	4.16	-1.26	0.777	-1.1382	0.0317	0.0650931	0.18	0.239	0.997148	0.93958	1	0.6512	0.708844	0.65145	0.683762	4.7104	0.437019	0.353664	0.0541456	0.29	Neutral	0.350178	0.649822	ENST00000544455	c.426T>G_p.Ser142Arg	S	142	R
13_32900239_C_A	13	32900239	C	A	BRCA2	143	0	0.997	0.915	9e-06	0.895613	3.04	-2.02	0.694	-1.0862	0.0543	0.0275574	0.174	0.432	0.994097	0.88597	0.99999	0.6512	0.708844	0.65145	0.683762	3.90506	0.104876	0.0340737	-0.0154714	0.66	Neutral	0.350178	0.649822	ENST00000544455	c.427C>A_p.Pro143Thr	P	143	T
13_32900239_C_G	13	32900239	C	G	BRCA2	143	0	0.99	0.824	9e-06	0.846871	3.05	-2.02	0.651	-1.0601	0.0483	0.0278002	0.131	0.439	0.980072	0.89142	0.99999	0.6512	0.708844	0.65145	0.683762	3.25854	0.0518896	-0.00320525	-0.0433182	0.29	Neutral	0.350178	0.649822	ENST00000544455	c.427C>G_p.Pro143Ala	P	143	A
13_32900239_C_T	13	32900239	C	T	BRCA2	143	0	0.997	0.915	9e-06	0.900032	3.05	-2.02	0.688	-1.0862	0.0543	0.0298812	0.153	0.371	0.99767	0.75231	0.99999	0.6512	0.708844	0.65145	0.683762	4.14289	-0.078242	-0.094531	-0.0154714	0.81	Neutral	0.350178	0.649822	ENST00000544455	c.427C>T_p.Pro143Ser	P	143	S
13_32900240_C_A	13	32900240	C	A	BRCA2	143	0	0.999	0.98	9e-06	0.981583	3.03	-2.27	0.676	-1.1	0.0709	0.0379687	0.212	0.393	0.995342	0.96058	1	0.6512	0.708844	0.65145	0.683762	5.01284	0.53036	0.449924	-0.00154796	0.81	Neutral	0.350178	0.649822	ENST00000544455	c.428C>A_p.Pro143His	P	143	H
13_32900240_C_G	13	32900240	C	G	BRCA2	143	0	0.997	0.942	9e-06	0.990337	3.04	-2.27	0.704	-1.1165	0.0676	0.0335897	0.214	0.473	0.996251	0.96202	1	0.6512	0.708844	0.65145	0.683762	4.6747	0.508773	0.434714	-0.191941	0.81	Neutral	0.350178	0.649822	ENST00000544455	c.428C>G_p.Pro143Arg	P	143	R
13_32900240_C_T	13	32900240	C	T	BRCA2	143	0	0.964	0.804	9e-06	0.999962	3.04	-2.46	0.704	-1.1473	0.0582	0.0599886	0.179	0.449	0.99788	0.95431	1	0.6512	0.708844	0.65145	0.683762	5.42565	0.28848	0.279736	0.0123754	0.81	Neutral	0.354755	0.645245	ENST00000544455	c.428C>T_p.Pro143Leu	P	143	L
13_32900242_G_A	13	32900242	G	A	BRCA2	144	0.081	0.16	0.03	0.908135	0.999992	5.83	-0.03	0.612	-0.9073	0.0026	0.0718079	0.189	0.176	0.961619	0.25428	0.99969	0.6512	0.601575	0.65145	0.683762	1.78425	-0.73616	-0.744567	-0.13382	0.03	Neutral	0.381292	0.618708	ENST00000544455	c.430G>A_p.Val144Ile	V	144	I
13_32900242_G_C	13	32900242	G	C	BRCA2	144	0.607	0.001	0.001	0.908135	0.99997	5.91	-0.02	0.716	-0.9055	0.0023	0.050734	0.298	0.129	0.624242	0.29363	0.99969	0.6512	0.601575	0.65145	0.683762	-0.071774	-0.842751	-0.821707	-0.0990118	0.03	Neutral	0.381023	0.618977	ENST00000544455	c.430G>C_p.Val144Leu	V	144	L
13_32900242_G_T	13	32900242	G	T	BRCA2	144	0.008	0.531	0.081	0.908135	0.999667	5.8	-0.53	0.727	-0.908	0.0019	0.144741	0.187	0.174	0.951533	0.27506	0.99969	0.6512	0.601575	0.65145	0.683762	2.30086	-0.720136	-0.72268	-0.0363565	0.03	Neutral	0.381203	0.618797	ENST00000544455	c.430G>T_p.Val144Phe	V	144	F
13_32900243_T_A	13	32900243	T	A	BRCA2	144	0.004	0.652	0.113	0.908135	0.642329	5.79	-0.98	0.772	-0.8572	0.002	0.0943599	0.216	0.286	0.914134	0.0978	0.999821	0.6512	0.601575	0.65145	0.683762	1.4048	-1.08726	-1.16995	-0.0224331	0.03	Neutral	0.381112	0.618888	ENST00000544455	c.431T>A_p.Val144Asp	V	144	D
13_32900243_T_C	13	32900243	T	C	BRCA2	144	0.739	0.077	0.019	0.908135	0.999958	6.06	-0.4	0.681	-0.9341	0.0012	0.00939803	0.314	0.139	0.256224	0.01427	0.999821	0.6512	0.601575	0.65145	0.683762	-1.9422	-1.41971	-1.423	-0.0990118	0.03	Neutral	0.387992	0.612008	ENST00000544455	c.431T>C_p.Val144Ala	V	144	A
13_32900243_T_G	13	32900243	T	G	BRCA2	144	0.001	0.001	0.001	0.908135	0.723307	5.83	-0.97	0.72	-0.9473	0.0024	0.0293803	0.332	0.159	0.723027	0.09097	0.999821	0.6512	0.601575	0.65145	0.683762	-0.561322	-1.19602	-1.2458	-0.0642033	0.03	Neutral	0.385697	0.614303	ENST00000544455	c.431T>G_p.Val144Gly	V	144	G
13_32900245_G_A	13	32900245	G	A	BRCA2	145	0.239	0.079	0.021	0.568785	0.999983	5.59	-0.19	0.637	-0.9093	0.0036	0.0334293	0.151	0.279	0.986149	0.18442	0.999738	0.6512	0.601575	0.65145	0.683762	0.274822	-0.801023	-0.813787	-0.126859	0.03	Neutral	0.361008	0.638992	ENST00000544455	c.433G>A_p.Val145Ile	V	145	I
13_32900245_G_C	13	32900245	G	C	BRCA2	145	0.013	0.036	0.021	0.568785	0.999944	5.41	-0.47	0.694	-0.9362	0.0048	0.0502631	0.159	0.199	0.994664	0.2664	0.999738	0.6512	0.601575	0.65145	0.683762	1.66824	-0.739547	-0.758845	-0.071165	0.03	Neutral	0.365853	0.634147	ENST00000544455	c.433G>C_p.Val145Leu	V	145	L
13_32900245_G_T	13	32900245	G	T	BRCA2	145	0.002	0.949	0.621	0.568785	0.999389	5.38	-0.83	0.743	-0.9206	0.0078	0.0588065	0.125	0.235	0.991616	0.28333	0.999738	0.6512	0.601575	0.65145	0.683762	2.05431	-0.265556	-0.42508	-0.0363565	0.03	Neutral	0.365853	0.634147	ENST00000544455	c.433G>T_p.Val145Phe	V	145	F
13_32900246_T_A	13	32900246	T	A	BRCA2	145	0.001	0.991	0.694	0.568785	0.959596	5.28	-1.09	0.799	-0.8486	0.0094	0.0973672	0.185	0.296	0.970271	0.40396	0.999774	0.6512	0.708844	0.65145	0.683762	4.01855	-0.152372	-0.311503	0.0123754	0.29	Neutral	0.365075	0.634925	ENST00000544455	c.434T>A_p.Val145Asp	V	145	D
13_32900246_T_C	13	32900246	T	C	BRCA2	145	0.008	0.734	0.196	0.568785	0.999388	5.34	-0.6	0.696	-0.928	0.0056	0.0242016	0.131	0.211	0.992585	0.30647	0.999774	0.6512	0.708844	0.65145	0.683762	0.140471	-0.480208	-0.542999	-0.0572416	0.03	Neutral	0.365853	0.634147	ENST00000544455	c.434T>C_p.Val145Ala	V	145	A
13_32900246_T_G	13	32900246	T	G	BRCA2	145	0.001	0.915	0.395	0.568785	0.974486	5.29	-1.13	0.777	-0.7488	0.0067	0.116806	0.138	0.269	0.988958	0.32161	0.999774	0.6512	0.708844	0.65145	0.683762	1.57056	-0.443639	-0.516222	0.00541374	0.03	Neutral	0.361008	0.638992	ENST00000544455	c.434T>G_p.Val145Gly	V	145	G
13_32900248_C_A	13	32900248	C	A	BRCA2	146	0.133	0.999	0.94	0.124346	0.99827	5.66	-0.49	0.57	-0.8915	0.0062	0.0383	0.185	0.258	0.992035	0.30073	0.999688	0.6512	0.708844	0.65145	0.683762	3.37339	-0.284626	-0.382514	-0.126859	0.03	Neutral	0.3476	0.6524	ENST00000544455	c.436C>A_p.Leu146Ile	L	146	I
13_32900248_C_G	13	32900248	C	G	BRCA2	146	0.113	0.999	0.883	0.124346	0.996886	5.67	-0.73	0.678	-0.8909	0.0053	0.06356	0.201	0.172	0.974801	0.41887	0.999688	0.6512	0.708844	0.65145	0.683762	1.78778	-0.380914	-0.460165	-0.0502799	0.03	Neutral	0.3476	0.6524	ENST00000544455	c.436C>G_p.Leu146Val	L	146	V
13_32900249_T_A	13	32900249	T	A	BRCA2	146	0.001	1	0.991	0.124346	0.99458	5.54	-1.22	0.692	-1.0257	0.0105	0.0394756	0.137	0.342	0.991011	0.8548	0.999993	0.6512	0.708844	0.65145	0.683762	4.03982	0.136137	-0.0107176	-0.00850966	0.03	Neutral	0.352365	0.647635	ENST00000544455	c.437T>A_p.Leu146Gln	L	146	Q
13_32900249_T_C	13	32900249	T	C	BRCA2	146	0.051	1	0.991	0.124346	0.996283	5.56	-1.39	0.822	-0.7951	0.0092	0.172509	0.181	0.344	0.995873	0.79545	0.999993	0.6512	0.708844	0.65145	0.683762	3.387	-0.144392	-0.207258	-0.0105044	0.03	Neutral	0.361511	0.638489	ENST00000544455	c.437T>C_p.Leu146Pro	L	146	P
13_32900249_T_G	13	32900249	T	G	BRCA2	146	0.001	1	0.981	0.124346	0.993269	5.54	-1.2	0.739	-1.0263	0.0104	0.0414908	0.154	0.424	0.994834	0.86104	0.999993	0.6512	0.708844	0.65145	0.683762	4.12566	0.132091	-0.0132469	0.0123754	0.03	Neutral	0.352365	0.647635	ENST00000544455	c.437T>G_p.Leu146Arg	L	146	R
13_32900251_C_A	13	32900251	C	A	BRCA2	147	0.164	0.042	0.01	0.312008	1	6	-0.5	0.729	-0.8507	0.0018	0.250201	0.207	0.373	0.930375	0.09039	0.999998	0.6512	0.708844	0.65145	0.683762	2.22209	-0.551711	-0.465772	-0.0363565	0.03	Neutral	0.3476	0.6524	ENST00000544455	c.439C>A_p.Gln147Lys	Q	147	K
13_32900251_C_G	13	32900251	C	G	BRCA2	147	0.003	0.118	0.039	0.312008	1	5.77	-0.55	0.67	-0.8561	0.0025	0.276994	0.179	0.362	0.813025	0.39849	0.999998	0.6512	0.708844	0.65145	0.683762	1.53012	-0.484646	-0.420725	-0.0433182	0.03	Neutral	0.3476	0.6524	ENST00000544455	c.439C>G_p.Gln147Glu	Q	147	E
13_32900251_C_T	13	32900251	C	T	BRCA2	147	NA	NA	NA	0.312008	1	NA	NA	NA	NA	NA	NA	NA	NA	0.994474	0.35933	0.999998	0.6512	0.708844	0.65145	0.683762	8.56908	0.60029	0.307051	NA	NA	Neutral	0.468839	0.531161	ENST00000544455	c.439C>T_p.Gln147X	Q	147	X
13_32900252_A_C	13	32900252	A	C	BRCA2	147	0.002	0.875	0.36	0.312008	1	5.73	-1.21	0.773	-0.8325	0.0021	0.258561	0.188	0.356	0.921104	0.06294	0.999693	0.6512	0.708844	0.65145	0.683762	2.16888	-0.91324	-1.00896	-0.0154714	0.03	Neutral	0.349446	0.650554	ENST00000544455	c.440A>C_p.Gln147Pro	Q	147	P
13_32900252_A_G	13	32900252	A	G	BRCA2	147	1	0	0.001	0.312008	1	6.49	-0.2	0.874	-0.9625	0.0006	0.0284568	0.338	NA	0.163093	0.00306	0.999693	0.6512	0.708844	0.65145	0.683762	-2.22871	-1.51585	-1.45229	-0.298564	0.03	Neutral	0.372244	0.627756	ENST00000544455	c.440A>G_p.Gln147Arg	Q	147	R
13_32900252_A_T	13	32900252	A	T	BRCA2	147	0.003	0.244	0.08	0.312008	1	5.75	-1.36	0.651	-0.9129	0.002	0.166885	0.183	0.422	0.834484	0.05837	0.999693	0.6512	0.708844	0.65145	0.683762	1.08925	-1.04649	-1.10245	-0.0850884	0.03	Neutral	0.349446	0.650554	ENST00000544455	c.440A>T_p.Gln147Leu	Q	147	L
13_32900253_A_C	13	32900253	A	C	BRCA2	147	0.002	0.776	0.258	0.312008	1	5.75	-0.86	0.708	-0.839	0.0019	0.165153	0.211	0.346	0.894285	0.05278	0.999605	0.6512	0.708844	0.65145	0.683762	0.114921	-1.28204	-1.33311	-0.0572416	0.03	Neutral	0.349446	0.650554	ENST00000544455	c.441A>C_p.Gln147His	Q	147	H
13_32900253_A_T	13	32900253	A	T	BRCA2	147	0.002	0.776	0.258	0.312008	1	5.75	-0.86	0.708	-0.839	0.0019	0.164703	0.211	0.346	0.89728	0.05174	0.999605	0.6512	0.708844	0.65145	0.683762	0.206366	-1.28204	-1.33311	-0.0572416	0.03	Neutral	0.349446	0.650554	ENST00000544455	c.441A>T_p.Gln147His	Q	147	H
13_32900254_T_A	13	32900254	T	A	BRCA2	148	0.462	0.029	0.007	0.905501	1	5.94	-1.5	0.659	-0.9214	0.0026	0.0398869	0.266	0.601	0.251273	0.02069	0.999833	0.6512	0.708844	0.65145	0.683762	-0.865662	-1.07147	-1.15086	-0.105973	0.03	Neutral	0.38772	0.61228	ENST00000544455	c.442T>A_p.Cys148Ser	C	148	S
13_32900254_T_C	13	32900254	T	C	BRCA2	148	0.188	0.974	0.416	0.905501	0.999999	5.87	-1.81	0.679	-0.9095	0.003	0.112864	0.223	0.541	0.554364	0.03018	0.999833	0.6512	0.708844	0.65145	0.683762	1.24471	-0.802028	-0.950706	-0.142777	0.03	Neutral	0.383211	0.616789	ENST00000544455	c.442T>C_p.Cys148Arg	C	148	R
13_32900254_T_G	13	32900254	T	G	BRCA2	148	0.629	0.842	0.138	0.905501	1	5.88	-1.77	0.696	-0.9034	0.002	0.0728893	0.256	0.592	0.296697	0.01254	0.999833	0.6512	0.708844	0.65145	0.683762	-1.26552	-0.968329	-1.0837	-0.0781267	0.03	Neutral	0.38303	0.61697	ENST00000544455	c.442T>G_p.Cys148Gly	C	148	G
13_32900255_G_A	13	32900255	G	A	BRCA2	148	0.128	0.016	0.008	0.905501	1	5.85	-1.42	0.671	-0.9534	0.0033	0.0241678	0.215	0.568	0.312087	0.00835	0.999929	0.6512	0.708844	0.65145	0.683762	-0.788089	-1.21003	-1.31937	-0.112935	0.03	Neutral	0.387992	0.612008	ENST00000544455	c.443G>A_p.Cys148Tyr	C	148	Y
13_32900255_G_C	13	32900255	G	C	BRCA2	148	0.462	0.029	0.007	0.905501	1	5.94	-1.5	0.659	-0.9281	0.0026	0.0381165	0.236	0.601	0.256129	0.04067	0.999929	0.6512	0.708844	0.65145	0.683762	-1.92677	-1.32188	-1.40728	-0.119897	0.03	Neutral	0.38772	0.61228	ENST00000544455	c.443G>C_p.Cys148Ser	C	148	S
13_32900255_G_T	13	32900255	G	T	BRCA2	148	0.046	0.904	0.269	0.905501	1	5.81	-1.6	0.698	-0.9952	0.003	0.0486247	0.212	0.584	0.838043	0.03753	0.999929	0.6512	0.708844	0.65145	0.683762	-0.377329	-1.02922	-1.19058	-0.0781267	0.03	Neutral	0.387992	0.612008	ENST00000544455	c.443G>T_p.Cys148Phe	C	148	F
13_32900256_T_A	13	32900256	T	A	BRCA2	148	NA	NA	NA	0.905501	1	NA	NA	NA	NA	NA	NA	NA	NA	0.973929	0.01798	0.999686	0.6512	0.601575	0.65145	0.683762	5.03393	-0.0952485	-0.484356	NA	NA	Neutral	0.448404	0.551596	ENST00000544455	c.444T>A_p.Cys148X	C	148	X
13_32900256_T_G	13	32900256	T	G	BRCA2	148	0.021	0.993	0.667	0.905501	1	5.79	-1.62	0.746	-0.9249	0.0046	0.11751	0.255	0.593	0.816132	0.03171	0.999686	0.6512	0.601575	0.65145	0.683762	2.95819	-0.69382	-0.879052	-0.0572416	0.03	Neutral	0.388174	0.611826	ENST00000544455	c.444T>G_p.Cys148Trp	C	148	W
13_32900257_A_C	13	32900257	A	C	BRCA2	149	0.148	0.974	0.462	0.321462	1	5.6	-1.33	0.732	-0.8668	0.0032	0.135449	0.18	0.294	0.832767	0.04746	0.999635	0.6512	0.601575	0.65145	0.683762	1.7078	-0.682251	-0.804733	-0.0502799	0.03	Neutral	0.349446	0.650554	ENST00000544455	c.445A>C_p.Thr149Pro	T	149	P
13_32900257_A_G	13	32900257	A	G	BRCA2	149	0.281	0.027	0.021	0.321462	1	5.68	-1	0.728	-0.9024	0.0027	0.0533682	0.21	0.245	0.937138	0.03726	0.999635	0.6512	0.601575	0.65145	0.683762	-0.237874	-0.950487	-1.0017	-0.071165	0.03	Neutral	0.349446	0.650554	ENST00000544455	c.445A>G_p.Thr149Ala	T	149	A
13_32900257_A_T	13	32900257	A	T	BRCA2	149	0.02	0.728	0.186	0.321462	1	5.68	-0.85	0.676	-0.8968	0.0031	0.142317	0.15	0.277	0.965904	0.04003	0.999635	0.6512	0.601575	0.65145	0.683762	2.48198	-0.581646	-0.730327	-0.0642033	0.03	Neutral	0.349446	0.650554	ENST00000544455	c.445A>T_p.Thr149Ser	T	149	S
13_32900258_C_A	13	32900258	C	A	BRCA2	149	0.016	0.937	0.505	0.321462	1	5.6	-1.31	0.733	-0.8962	0.0056	0.104435	0.121	0.376	0.94182	0.09763	0.999935	0.6512	0.601575	0.65145	0.683762	3.91703	-0.311371	-0.459351	-0.0293948	0.03	Neutral	0.3476	0.6524	ENST00000544455	c.446C>A_p.Thr149Lys	T	149	K
13_32900258_C_G	13	32900258	C	G	BRCA2	149	0.01	0.974	0.68	0.321462	1	5.58	-1.31	0.752	-0.9207	0.0069	0.0651946	0.14	0.316	0.980541	0.10219	0.999935	0.6512	0.601575	0.65145	0.683762	3.24155	-0.224583	-0.397536	-0.0154714	0.03	Neutral	0.352365	0.647635	ENST00000544455	c.446C>G_p.Thr149Arg	T	149	R
13_32900258_C_T	13	32900258	C	T	BRCA2	149	0.264	0.904	0.243	0.321462	1	5.59	-1.23	0.725	-0.8252	0.0034	0.113957	0.137	0.374	0.993761	0.01497	0.999935	0.6512	0.601575	0.65145	0.683762	2.41081	-0.537788	-0.624366	-0.0433182	0.03	Neutral	0.349446	0.650554	ENST00000544455	c.446C>T_p.Thr149Ile	T	149	I
13_32900260_C_A	13	32900260	C	A	BRCA2	150	0.225	0.007	0.005	0.368292	1	5.81	-0.63	0.552	-0.9186	0.0029	0.100794	0.163	0.315	0.539952	0.04655	0.999714	0.6512	0.601575	0.65145	0.683762	0.219175	-0.809165	-0.851403	-0.161667	0.03	Neutral	0.361449	0.638551	ENST00000544455	c.448C>A_p.His150Asn	H	150	N
13_32900260_C_G	13	32900260	C	G	BRCA2	150	0.1	0.543	0.095	0.368292	1	5.8	-1.08	0.724	-0.9001	0.0026	0.21892	0.132	0.389	0.803527	0.06261	0.999714	0.6512	0.601575	0.65145	0.683762	0.514539	-0.666178	-0.747154	-0.0502799	0.03	Neutral	0.356717	0.643283	ENST00000544455	c.448C>G_p.His150Asp	H	150	D
13_32900260_C_T	13	32900260	C	T	BRCA2	150	0.647	0.936	0.469	0.368292	1	5.91	-0.6	0.674	-1.0424	0.0025	0.110595	0.165	0.376	0.183154	0.00852	0.999714	0.6512	0.601575	0.65145	0.683762	-1.05898	-0.79166	-0.859665	-0.0850884	0.03	Neutral	0.361538	0.638462	ENST00000544455	c.448C>T_p.His150Tyr	H	150	Y
13_32900261_A_C	13	32900261	A	C	BRCA2	150	0.097	0.981	0.593	0.368292	1	5.79	-1.34	0.782	-0.8604	0.0041	0.127991	0.162	0.377	0.259027	0.04877	0.999759	0.6512	0.601575	0.65145	0.683762	1.27879	-0.409485	-0.560042	-0.0293948	0.03	Neutral	0.356717	0.643283	ENST00000544455	c.449A>C_p.His150Pro	H	150	P
13_32900261_A_G	13	32900261	A	G	BRCA2	150	0.253	0.139	0.054	0.368292	1	5.84	-0.71	0.905	-0.9197	0.003	0.0368913	0.197	NA	0.493387	0.03396	0.999759	0.6512	0.601575	0.65145	0.683762	-1.17786	-0.795385	-0.83584	0.0889541	0.03	Neutral	0.39057	0.60943	ENST00000544455	c.449A>G_p.His150Arg	H	150	R
13_32900261_A_T	13	32900261	A	T	BRCA2	150	0.306	0.828	0.236	0.368292	1	5.87	-1.4	0.711	-0.9506	0.0025	0.0402304	0.152	0.376	0.532515	0.01909	0.999759	0.6512	0.601575	0.65145	0.683762	-0.317497	-0.733541	-0.801623	-0.0642033	0.03	Neutral	0.361538	0.638462	ENST00000544455	c.449A>T_p.His150Leu	H	150	L
13_32900262_T_A	13	32900262	T	A	BRCA2	150	0.603	0.085	0.025	0.368292	1	5.87	-0.62	0.746	-0.9092	0.0023	0.0690926	0.151	0.391	0.452029	0.04836	0.99986	0.6512	0.601575	0.65145	0.683762	-0.273227	-0.864374	-0.874217	-0.0642033	0.03	Neutral	0.356717	0.643283	ENST00000544455	c.450T>A_p.His150Gln	H	150	Q
13_32900262_T_G	13	32900262	T	G	BRCA2	150	0.603	0.085	0.025	0.368292	1	5.87	-0.62	0.746	-0.9092	0.0023	0.0690926	0.151	0.391	0.463263	0.04021	0.99986	0.6512	0.601575	0.65145	0.683762	-0.488665	-0.864374	-0.874217	-0.0642033	0.03	Neutral	0.356717	0.643283	ENST00000544455	c.450T>G_p.His150Gln	H	150	Q
13_32900263_G_A	13	32900263	G	A	BRCA2	151	0.33	0.596	0.142	0.63248	1	5.77	-0.22	0.646	-0.8913	0.0033	0.128752	0.173	0.215	0.779422	0.01313	0.999898	0.6512	0.601575	0.65145	0.683762	-0.120713	-0.647026	-0.699983	-0.0990118	0.03	Neutral	0.383211	0.616789	ENST00000544455	c.451G>A_p.Val151Ile	V	151	I
13_32900263_G_C	13	32900263	G	C	BRCA2	151	0.211	0.524	0.073	0.63248	1	5.79	-0.55	0.703	-0.8922	0.0032	0.14107	0.173	0.178	0.854621	0.09406	0.999898	0.6512	0.601575	0.65145	0.683762	0.150051	-0.577615	-0.646663	-0.0572416	0.03	Neutral	0.381203	0.618797	ENST00000544455	c.451G>C_p.Val151Leu	V	151	L
13_32900263_G_T	13	32900263	G	T	BRCA2	151	0.211	0.524	0.073	0.63248	1	5.79	-0.55	0.703	-0.8922	0.0032	0.146595	0.173	0.178	0.851598	0.0873	0.999898	0.6512	0.601575	0.65145	0.683762	0.250965	-0.577615	-0.646663	-0.0572416	0.03	Neutral	0.381203	0.618797	ENST00000544455	c.451G>T_p.Val151Leu	V	151	L
13_32900264_T_A	13	32900264	T	A	BRCA2	151	0.057	0.842	0.276	0.63248	1	5.82	-1.02	0.769	-0.9445	0.0027	0.0552081	0.196	0.283	0.818889	0.0184	0.999991	0.6512	0.601575	0.65145	0.683762	0.395037	-0.860746	-1.03141	-0.0154714	0.03	Neutral	0.388174	0.611826	ENST00000544455	c.452T>A_p.Val151Glu	V	151	E
13_32900264_T_C	13	32900264	T	C	BRCA2	151	0.374	0.688	0.197	0.63248	1	5.83	-0.58	0.701	-0.905	0.0021	0.0510367	0.239	0.138	0.623344	0.0335	0.999991	0.6512	0.601575	0.65145	0.683762	-0.866942	-0.977428	-1.1238	-0.22133	0.03	Neutral	0.38303	0.61697	ENST00000544455	c.452T>C_p.Val151Ala	V	151	A
13_32900264_T_G	13	32900264	T	G	BRCA2	151	0.009	0.974	0.543	0.63248	1	5.76	-1.27	0.732	-0.955	0.0035	0.0794143	0.209	0.212	0.958462	0.01378	0.999991	0.6512	0.601575	0.65145	0.683762	2.45676	-0.789252	-0.979082	-0.0224331	0.03	Neutral	0.388174	0.611826	ENST00000544455	c.452T>G_p.Val151Gly	V	151	G
13_32900266_A_C	13	32900266	A	C	BRCA2	152	0.002	0.999	0.981	0.002092	0.779698	5.06	-1.34	0.71	-1.1422	0.0157	0.0368122	0.166	0.218	0.980685	0.93948	0.999992	0.6512	0.601575	0.65145	0.683762	2.99649	0.0897241	-0.01449	0.0123754	0.03	Neutral	0.350178	0.649822	ENST00000544455	c.454A>C_p.Thr152Pro	T	152	P
13_32900266_A_G	13	32900266	A	G	BRCA2	152	0.055	0.988	0.755	0.002092	0.945376	5.18	-1.03	0.712	-1.0016	0.0086	0.0257189	0.165	0.204	0.987576	0.92127	0.999992	0.6512	0.601575	0.65145	0.683762	2.30218	-0.0604307	-0.120556	-0.00850966	0.03	Neutral	0.350178	0.649822	ENST00000544455	c.454A>G_p.Thr152Ala	T	152	A
13_32900266_A_T	13	32900266	A	T	BRCA2	152	0.003	0.996	0.874	0.002092	0.982766	5.12	-0.91	0.647	-1.0487	0.012	0.0263756	0.15	0.167	0.980337	0.93463	0.999992	0.6512	0.601575	0.65145	0.683762	3.1521	-0.117649	-0.15847	-0.0293948	0.03	Neutral	0.350178	0.649822	ENST00000544455	c.454A>T_p.Thr152Ser	T	152	S
13_32900267_C_A	13	32900267	C	A	BRCA2	152	0.001	0.999	0.941	0.002092	0.652861	5.08	-1.34	0.712	-1.0179	0.0176	0.0543151	0.128	0.229	0.985374	0.9469	1	0.6512	0.601575	0.65145	0.683762	5.49728	0.413999	0.347172	0.00541374	0.03	Neutral	0.350178	0.649822	ENST00000544455	c.455C>A_p.Thr152Lys	T	152	K
13_32900267_C_G	13	32900267	C	G	BRCA2	152	0.001	0.999	0.96	0.002092	0.7166	5.07	-1.38	0.709	-1.0751	0.0187	0.0555152	0.121	0.188	0.990623	0.9494	1	0.6512	0.601575	0.65145	0.683762	4.65651	0.460914	0.385205	0.00541374	0.03	Neutral	0.350178	0.649822	ENST00000544455	c.455C>G_p.Thr152Arg	T	152	R
13_32900267_C_T	13	32900267	C	T	BRCA2	152	0.005	0.996	0.896	0.002092	0.520779	5.1	-1.18	0.705	-1.1319	0.0173	0.0472844	0.143	0.321	0.998053	0.93067	1	0.6512	0.601575	0.65145	0.683762	4.91306	0.440287	0.369987	-0.00850966	0.03	Neutral	0.350178	0.649822	ENST00000544455	c.455C>T_p.Thr152Ile	T	152	I
13_32900269_C_A	13	32900269	C	A	BRCA2	153	0.004	0.985	0.762	0.000379	0.664259	4.55	-1.8	0.719	-1.0953	0.0184	0.0363641	0.143	0.308	0.994005	0.95275	0.999999	0.6512	0.601575	0.65145	0.683762	4.37789	0.0784953	0.0386374	0.00541374	0.03	Neutral	0.350178	0.649822	ENST00000544455	c.457C>A_p.Pro153Thr	P	153	T
13_32900269_C_G	13	32900269	C	G	BRCA2	153	0.008	0.996	0.883	0.000379	0.747745	4.57	-1.8	0.667	-1.1455	0.0219	0.0499063	0.141	0.379	0.987771	0.95468	0.999999	0.6512	0.601575	0.65145	0.683762	3.70206	0.190339	0.122022	-0.0224331	0.03	Neutral	0.350178	0.649822	ENST00000544455	c.457C>G_p.Pro153Ala	P	153	A
13_32900269_C_T	13	32900269	C	T	BRCA2	153	0.005	0.997	0.927	0.000379	0.628339	4.56	-1.82	0.707	-1.1332	0.0234	0.0351233	0.135	0.305	0.996265	0.94212	0.999999	0.6512	0.601575	0.65145	0.683762	4.57092	0.105185	0.0623269	-0.00154796	0.03	Neutral	0.350178	0.649822	ENST00000544455	c.457C>T_p.Pro153Ser	P	153	S
13_32900270_C_A	13	32900270	C	A	BRCA2	153	0.003	1	0.975	0.000379	0.689285	4.53	-1.82	0.696	-1.1031	0.0285	0.047038	0.148	0.322	0.989468	0.96077	1	0.6512	0.601575	0.65145	0.683762	5.23566	0.527395	0.450199	-0.00154796	0.03	Neutral	0.350178	0.649822	ENST00000544455	c.458C>A_p.Pro153Gln	P	153	Q
13_32900270_C_G	13	32900270	C	G	BRCA2	153	0.004	1	0.975	0.000379	0.809134	4.54	-2.05	0.691	-1.1012	0.0285	0.0518293	0.147	0.298	0.995888	0.9622	1	0.6512	0.601575	0.65145	0.683762	4.65278	0.52323	0.447258	-0.00850966	0.29	Neutral	0.350178	0.649822	ENST00000544455	c.458C>G_p.Pro153Arg	P	153	R
13_32900270_C_T	13	32900270	C	T	BRCA2	153	0.128	0.999	0.946	0.000379	0.999046	4.59	-2.14	0.649	-0.992	0.0224	0.0524189	0.204	0.4	0.996512	0.95452	1	0.6512	0.601575	0.65145	0.683762	5.30266	0.429528	0.376761	-0.0502799	0.29	Neutral	0.350178	0.649822	ENST00000544455	c.458C>T_p.Pro153Leu	P	153	L
13_32900272_C_A	13	32900272	C	A	BRCA2	154	0.024	0.999	0.96	1.7e-05	0.616526	5.13	-0.84	0.755	-1.1553	0.0165	0.0559866	0.157	0.289	0.965158	0.90501	1	0.6512	0.601575	0.65145	0.683762	4.84851	0.372581	0.327747	0.00541374	0.03	Neutral	0.350178	0.649822	ENST00000544455	c.460C>A_p.Gln154Lys	Q	154	K
13_32900272_C_G	13	32900272	C	G	BRCA2	154	0.005	0.996	0.912	1.7e-05	0.786531	5.07	-0.69	0.671	-1.1112	0.0149	0.0257017	0.114	0.255	0.951931	0.90978	1	0.6512	0.601575	0.65145	0.683762	4.04469	0.352298	0.308782	-0.0293948	0.03	Neutral	0.350178	0.649822	ENST00000544455	c.460C>G_p.Gln154Glu	Q	154	E
13_32900272_C_T	13	32900272	C	T	BRCA2	154	NA	NA	NA	1.7e-05	1	NA	NA	NA	NA	NA	NA	NA	NA	0.995436	0.7609	1	0.6512	0.601575	0.65145	0.683762	10.4829	0.863677	0.650071	NA	NA	Neutral	0.470165	0.529835	ENST00000544455	c.460C>T_p.Gln154X	Q	154	X
13_32900273_A_C	13	32900273	A	C	BRCA2	154	0.003	0.999	0.987	1.7e-05	0.765767	5.02	-1.41	0.769	-1.0641	0.0165	0.0405382	0.176	0.25	0.975465	0.85456	0.999997	0.6512	0.601575	0.65145	0.683762	3.89317	0.190907	0.17862	0.0332605	0.03	Neutral	0.350178	0.649822	ENST00000544455	c.461A>C_p.Gln154Pro	Q	154	P
13_32900273_A_G	13	32900273	A	G	BRCA2	154	0.063	0.999	0.96	1.7e-05	0.842905	5.14	-0.74	0.708	-1.1327	0.0159	0.0331361	0.149	0.215	0.969978	0.85585	0.999997	0.6512	0.601575	0.65145	0.683762	2.07611	0.182568	0.172731	-0.08986	0.03	Neutral	0.350178	0.649822	ENST00000544455	c.461A>G_p.Gln154Arg	Q	154	R
13_32900273_A_T	13	32900273	A	T	BRCA2	154	0.118	0.901	0.632	1.7e-05	0.71726	5.03	-1.63	0.689	-1.0223	0.011	0.0334058	0.152	0.274	0.973431	0.7107	0.999997	0.6512	0.601575	0.65145	0.683762	3.97948	0.126505	0.133191	-0.0224331	0.03	Neutral	0.350178	0.649822	ENST00000544455	c.461A>T_p.Gln154Leu	Q	154	L
13_32900274_A_C	13	32900274	A	C	BRCA2	154	0.003	1	0.991	1.7e-05	0.87107	5.02	-1.13	0.734	-1.0898	0.0139	0.0333249	0.157	0.223	0.995884	0.78066	0.999693	0.6512	0.601575	0.65145	0.683762	3.50802	0.133642	-0.00044129	-0.0154714	0.03	Neutral	0.350178	0.649822	ENST00000544455	c.462A>C_p.Gln154His	Q	154	H
13_32900274_A_T	13	32900274	A	T	BRCA2	154	0.003	1	0.991	1.7e-05	0.87107	5.02	-1.13	0.734	-1.0898	0.0139	0.0338036	0.156	0.223	0.99566	0.76649	0.999693	0.6512	0.601575	0.65145	0.683762	3.6082	0.133642	-0.00044129	-0.0154714	0.03	Neutral	0.350178	0.649822	ENST00000544455	c.462A>T_p.Gln154His	Q	154	H
13_32900275_A_G	13	32900275	A	G	BRCA2	155	0.001	1	0.996	0.001179	0.992686	5.56	-1.72	0.73	-0.9561	0.0085	0.049749	0.159	0.423	0.997179	0.83282	0.999986	0.6512	0.601575	0.65145	0.683762	4.5231	0.0910988	0.108143	0.0193371	0.03	Neutral	0.350178	0.649822	ENST00000544455	c.463A>G_p.Arg155Gly	R	155	G
13_32900275_A_T	13	32900275	A	T	BRCA2	155	NA	NA	NA	0.001179	1	NA	NA	NA	NA	NA	NA	NA	NA	0.996633	0.82277	0.999986	0.6512	0.601575	0.65145	0.683762	10.9894	0.576146	0.391091	NA	NA	Neutral	0.468839	0.531161	ENST00000544455	c.463A>T_p.Arg155X	R	155	X
13_32900276_G_A	13	32900276	G	A	BRCA2	155	0.133	0.999	0.991	0.001179	0.999259	5.73	-0.66	0.636	-0.9078	0.0065	0.045006	0.201	0.366	0.973732	0.75341	0.999809	0.6512	0.601575	0.65145	0.683762	2.694	-0.322362	-0.320947	-0.0781267	0.03	Neutral	0.345427	0.654573	ENST00000544455	c.464G>A_p.Arg155Lys	R	155	K
13_32900276_G_C	13	32900276	G	C	BRCA2	155	0.001	1	0.997	0.001179	0.995309	5.55	-1.46	0.707	-1.0275	0.0096	0.0377286	0.166	NA	0.956419	0.88707	0.999809	0.6512	0.601575	0.65145	0.683762	3.62889	-0.0273137	-0.108103	-0.00154796	0.03	Neutral	0.350178	0.649822	ENST00000544455	c.464G>C_p.Arg155Thr	R	155	T
13_32900276_G_T	13	32900276	G	T	BRCA2	155	0.001	1	0.998	0.001179	0.924617	5.52	-1.97	0.703	-0.9156	0.0097	0.0623657	0.168	0.379	0.978454	0.88014	0.999809	0.6512	0.601575	0.65145	0.683762	4.28736	0.0162408	-0.0770634	-0.00154796	0.03	Neutral	0.345427	0.654573	ENST00000544455	c.464G>T_p.Arg155Ile	R	155	I
13_32900277_A_C	13	32900277	A	C	BRCA2	155	0.032	1	0.996	0.001179	0.997247	5.56	-1.45	0.721	-0.9658	0.0076	0.0383113	0.169	0.389	0.987073	0.74649	0.999604	0.6512	0.601575	0.65145	0.683762	3.65457	-0.158326	-0.237014	-0.0293948	0.03	Neutral	0.350178	0.649822	ENST00000544455	c.465A>C_p.Arg155Ser	R	155	S
13_32900277_A_T	13	32900277	A	T	BRCA2	155	0.032	1	0.996	0.001179	0.997247	5.56	-1.45	0.721	-0.9658	0.0076	0.038397	0.169	0.389	0.987807	0.76258	0.999604	0.6512	0.601575	0.65145	0.683762	3.78902	-0.158326	-0.237014	-0.0293948	0.03	Neutral	0.350178	0.649822	ENST00000544455	c.465A>T_p.Arg155Ser	R	155	S
13_32900278_G_A	13	32900278	G	A	BRCA2	156	0.45	0.167	0.045	0.763876	0.999868	5.87	-0.4	0.46	-0.9192	0.0018	0.10587	0.141	0.116	0.808227	0.32239	0.999685	0.6512	0.601575	0.65145	0.683762	0.849715	-0.811185	-0.68616	-0.196476	0.03	Neutral	0.386246	0.613754	ENST00000544455	c.466G>A_p.Asp156Asn	D	156	N
13_32900278_G_C	13	32900278	G	C	BRCA2	156	0.015	0.776	0.258	0.763876	0.99932	5.75	-0.65	0.701	-0.8861	0.0022	0.363831	0.206	0.127	0.956744	0.64237	0.999685	0.6512	0.601575	0.65145	0.683762	3.42219	-0.594658	-0.527509	-0.0642033	0.03	Neutral	0.389309	0.610691	ENST00000544455	c.466G>C_p.Asp156His	D	156	H
13_32900278_G_T	13	32900278	G	T	BRCA2	156	0.007	0.913	0.254	0.763876	0.998634	5.74	-1.13	0.781	-0.8757	0.002	0.354172	0.184	0.235	0.916224	0.65947	0.999685	0.6512	0.601575	0.65145	0.683762	3.81182	-0.543654	-0.490774	-0.0293948	0.03	Neutral	0.389309	0.610691	ENST00000544455	c.466G>T_p.Asp156Tyr	D	156	Y
13_32900279_A_C	13	32900279	A	C	BRCA2	156	0.028	0.081	0.01	0.763876	0.999602	5.8	-0.89	0.702	-0.8969	0.0023	0.336107	0.281	0.141	0.979433	0.85554	0.999958	0.6512	0.601575	0.65145	0.683762	0.984109	-0.557899	-0.419988	-0.0572416	0.03	Neutral	0.389309	0.610691	ENST00000544455	c.467A>C_p.Asp156Ala	D	156	A
13_32900279_A_G	13	32900279	A	G	BRCA2	156	0.042	0.167	0.045	0.763876	0.999371	5.77	-0.97	0.731	-0.881	0.0025	0.665609	0.237	NA	0.977102	0.83634	0.999958	0.6512	0.601575	0.65145	0.683762	1.41717	-0.473679	-0.350793	-0.289786	0.03	Neutral	0.41767	0.58233	ENST00000544455	c.467A>G_p.Asp156Gly	D	156	G
13_32900279_A_T	13	32900279	A	T	BRCA2	156	0.007	0.289	0.062	0.763876	0.859809	5.75	-1.15	0.774	-0.8078	0.0024	0.60386	0.211	0.205	0.942472	0.86298	0.999958	0.6512	0.601575	0.65145	0.683762	2.23077	-0.441198	-0.326685	-0.0154714	0.03	Neutral	0.413205	0.586795	ENST00000544455	c.467A>T_p.Asp156Val	D	156	V
13_32900280_T_A	13	32900280	T	A	BRCA2	156	1	0	0	0.763876	0.999674	6.13	0.23	0.672	-0.9602	0.0007	0.0672964	0.365	0.117	0.23163	0.26683	0.99964	0.6512	0.601575	0.65145	0.683762	-0.584128	-1.18415	-0.970658	-0.112935	0.03	Neutral	0.385974	0.614026	ENST00000544455	c.468T>A_p.Asp156Glu	D	156	E
13_32900280_T_G	13	32900280	T	G	BRCA2	156	1	0	0	0.763876	0.999686	6.13	0.23	0.672	-0.9602	0.0007	0.0672964	0.365	0.117	0.19906	0.60135	0.99964	0.6512	0.601575	0.65145	0.683762	-0.672538	-1.18415	-0.970658	-0.180362	0.03	Neutral	0.385974	0.614026	ENST00000544455	c.468T>G_p.Asp156Glu	D	156	E
13_32900281_A_C	13	32900281	A	C	BRCA2	157	0.006	0.999	0.915	0.001457	0.924335	5.18	-0.97	0.707	-1.1257	0.0141	0.0251814	0.131	0.233	0.983095	0.97126	1	0.6512	0.601575	0.65145	0.683762	4.18571	0.489718	0.416354	0.0123754	0.03	Neutral	0.350178	0.649822	ENST00000544455	c.469A>C_p.Lys157Gln	K	157	Q
13_32900281_A_G	13	32900281	A	G	BRCA2	157	0.004	0.996	0.867	0.001457	0.8858	5.2	-0.98	0.749	-1.128	0.0132	0.0245529	0.141	0.252	0.995812	0.96908	1	0.6512	0.601575	0.65145	0.683762	3.25904	0.475584	0.406376	0.0262988	0.03	Neutral	0.350178	0.649822	ENST00000544455	c.469A>G_p.Lys157Glu	K	157	E
13_32900281_A_T	13	32900281	A	T	BRCA2	157	NA	NA	NA	0.001457	1	NA	NA	NA	NA	NA	NA	NA	NA	0.996129	0.97066	1	0.6512	0.601575	0.65145	0.683762	11.2908	0.660467	0.480246	NA	NA	Neutral	0.469943	0.530057	ENST00000544455	c.469A>T_p.Lys157X	K	157	X
13_32900282_A_C	13	32900282	A	C	BRCA2	157	0.004	0.994	0.864	0.001457	0.875918	5.16	-1.46	0.708	-1.104	0.0117	0.0350899	0.115	0.248	0.993026	0.9455	0.999992	0.6512	0.601575	0.65145	0.683762	4.07371	0.153739	0.108555	-0.00850966	0.03	Neutral	0.350178	0.649822	ENST00000544455	c.470A>C_p.Lys157Thr	K	157	T
13_32900282_A_G	13	32900282	A	G	BRCA2	157	0.016	0.994	0.854	0.001457	0.979081	5.22	-0.73	0.695	-1.0613	0.0115	0.0243233	0.126	0.178	0.995629	0.94592	0.999992	0.6512	0.601575	0.65145	0.683762	4.19412	0.301678	0.212341	-0.0154714	0.03	Neutral	0.350178	0.649822	ENST00000544455	c.470A>G_p.Lys157Arg	K	157	R
13_32900282_A_T	13	32900282	A	T	BRCA2	157	0.047	0.916	0.437	0.001457	0.750438	5.13	-1.41	0.701	-1.0734	0.0086	0.0446708	0.115	0.328	0.944094	0.9371	0.999992	0.6512	0.601575	0.65145	0.683762	4.07724	0.151059	0.106796	-0.0224331	0.03	Neutral	0.350178	0.649822	ENST00000544455	c.470A>T_p.Lys157Met	K	157	M
13_32900283_G_C	13	32900283	G	C	BRCA2	157	0.1	0.999	0.915	0.001457	0.988037	5.33	-1.23	0.577	-0.98	0.0099	0.0247168	0.116	0.242	0.981733	0.52346	0.99964	0.6512	0.601575	0.65145	0.683762	2.60525	-0.199995	-0.283261	-0.140782	0.03	Neutral	0.350178	0.649822	ENST00000544455	c.471G>C_p.Lys157Asn	K	157	N
13_32900283_G_T	13	32900283	G	T	BRCA2	157	0.1	0.999	0.915	0.001457	0.988037	5.33	-1.23	0.577	-0.98	0.0099	0.0248226	0.116	0.242	0.981837	0.45464	0.99964	0.6512	0.601575	0.65145	0.683762	2.70277	-0.199995	-0.283261	-0.140782	0.03	Neutral	0.350178	0.649822	ENST00000544455	c.471G>T_p.Lys157Asn	K	157	N
13_32900284_T_A	13	32900284	T	A	BRCA2	158	0.034	0.791	0.154	0.063539	0.999971	5.81	-0.37	0.702	-0.8349	0.0023	0.332595	0.12	0.33	0.955917	0.64827	0.999877	0.6512	0.601575	0.65145	0.683762	3.97591	-0.196394	-0.198259	-0.0433182	0.03	Neutral	0.354925	0.645075	ENST00000544455	c.472T>A_p.Ser158Thr	S	158	T
13_32900284_T_C	13	32900284	T	C	BRCA2	158	1	0.002	0.003	0.063539	0.999816	6.22	0.36	0.802	-0.9171	0.0013	0.0880572	0.268	0.327	0.12715	0.21892	0.999877	0.6512	0.601575	0.65145	0.683762	-0.3131	-0.768557	-0.625489	-0.0293948	0.03	Neutral	0.35283	0.64717	ENST00000544455	c.472T>C_p.Ser158Pro	S	158	P
13_32900284_T_G	13	32900284	T	G	BRCA2	158	0.075	0.435	0.104	0.063539	0.999991	5.84	-0.37	0.645	-0.884	0.0026	0.301952	0.118	0.368	0.977012	0.65911	0.999877	0.6512	0.601575	0.65145	0.683762	2.36814	-0.324998	-0.289365	-0.0850884	0.03	Neutral	0.352599	0.647401	ENST00000544455	c.472T>G_p.Ser158Ala	S	158	A
13_32900285_C_A	13	32900285	C	A	BRCA2	158	NA	NA	NA	0.063539	1	NA	NA	NA	NA	NA	NA	NA	NA	0.995375	0.36229	0.99998	0.6512	0.601575	0.65145	0.683762	8.88038	0.504851	0.297406	NA	NA	Neutral	0.468839	0.531161	ENST00000544455	c.473C>A_p.Ser158X	S	158	X
13_32900285_C_G	13	32900285	C	G	BRCA2	158	NA	NA	NA	0.063539	1	NA	NA	NA	NA	NA	NA	NA	NA	0.995077	0.64207	0.99998	0.6512	0.601575	0.65145	0.683762	8.53266	0.679001	0.446205	NA	NA	Neutral	0.468839	0.531161	ENST00000544455	c.473C>G_p.Ser158X	S	158	X
13_32900285_C_T	13	32900285	C	T	BRCA2	158	0.066	0.006	0.005	0.063539	0.999187	5.82	-0.98	0.756	-0.9026	0.0024	0.370689	0.183	0.393	0.989149	0.58009	0.99998	0.6512	0.601575	0.65145	0.683762	2.54325	-0.406148	-0.284362	-0.0293948	0.03	Neutral	0.354866	0.645134	ENST00000544455	c.473C>T_p.Ser158Leu	S	158	L
13_32900287_G_A	13	32900287	G	A	BRCA2	159	0.011	1	0.986	0.043763	1	5.67	-0.76	0.668	-0.9279	0.0106	NA	0.162	0.244	0.998336	0.74533	0.99999	0.6512	0.601575	0.65145	0.683762	4.78778	0.205847	0.198827	-0.0154714	0.03	Neutral	0.350178	0.649822	ENST00000544455	c.475G>A_p.Val159Met	V	159	M
13_32900287_G_C	13	32900287	G	C	BRCA2	159	0.163	0.996	0.912	0.043763	0.999714	5.7	-0.76	0.729	-0.6949	0.0077	NA	0.163	0.204	0.996586	0.89956	0.99999	0.6512	0.601575	0.65145	0.683762	3.63257	0.184255	0.17848	-0.00154796	0.03	Neutral	0.345427	0.654573	ENST00000544455	c.475G>C_p.Val159Leu	V	159	L
13_32900287_G_T	13	32900287	G	T	BRCA2	159	0.163	0.996	0.912	0.043763	1	5.7	-0.76	0.729	-0.6949	0.0077	NA	0.163	0.204	0.996403	0.89301	0.99999	0.6512	0.601575	0.65145	0.683762	3.71692	0.184255	0.17848	-0.00154796	0.03	Neutral	0.345427	0.654573	ENST00000544455	c.475G>T_p.Val159Leu	V	159	L
13_32900379_T_A	13	32900379	T	A	BRCA2	159	0.003	1	0.982	0.043763	0.999975	5.75	-1.51	0.784	-0.8995	0.0066	0.0702659	0.27	0.484	0.985152	0.59939	0.854595	0.6512	0.601575	0.65145	0.683762	3.99751	-0.0433393	-0.18666	0.0193371	0.03	Neutral	0.345427	0.654573	ENST00000544455	c.476T>A_p.Val159Glu	V	159	E
13_32900379_T_C	13	32900379	T	C	BRCA2	159	0.02	0.911	0.609	0.043763	0.999999	5.76	-1.01	0.732	-0.8992	0.0043	0.0625539	0.19	0.231	0.970284	0.61759	0.854595	0.6512	0.601575	0.65145	0.683762	1.06665	-0.316775	-0.378795	-0.0224331	0.03	Neutral	0.345427	0.654573	ENST00000544455	c.476T>C_p.Val159Ala	V	159	A
13_32900379_T_G	13	32900379	T	G	BRCA2	159	0.144	0.999	0.96	0.043763	0.918972	5.75	-1.77	0.78	-0.9051	0.0056	0.0615404	0.193	0.364	0.924759	0.63951	0.854595	0.6512	0.601575	0.65145	0.683762	1.3681	-0.289236	-0.356902	-0.00850966	0.03	Neutral	0.345427	0.654573	ENST00000544455	c.476T>G_p.Val159Gly	V	159	G
13_32900381_G_A	13	32900381	G	A	BRCA2	160	0.528	0.132	0.038	0.736188	1	5.92	-0.11	0.631	-0.9168	0.0022	0.058429	0.236	NA	0.728896	0.03547	0.78662	0.6512	0.601575	0.65145	0.683762	-0.624483	-1.0168	-1.06443	-0.13382	0.03	Neutral	0.38303	0.61697	ENST00000544455	c.478G>A_p.Val160Ile	V	160	I
13_32900381_G_C	13	32900381	G	C	BRCA2	160	0.114	0.034	0.012	0.736188	1	5.85	-0.51	0.699	-0.9125	0.003	0.0740757	0.247	0.215	0.86919	0.04887	0.78662	0.6512	0.601575	0.65145	0.683762	-0.40545	-0.908235	-0.981513	-0.0781267	0.03	Neutral	0.383211	0.616789	ENST00000544455	c.478G>C_p.Val160Leu	V	160	L
13_32900381_G_T	13	32900381	G	T	BRCA2	160	0.114	0.034	0.012	0.736188	1	5.85	-0.51	0.699	-0.9125	0.003	0.0740757	0.247	0.215	0.874765	0.02188	0.78662	0.6512	0.601575	0.65145	0.683762	-0.248056	-0.908235	-0.981513	-0.0781267	0.03	Neutral	0.383211	0.616789	ENST00000544455	c.478G>T_p.Val160Leu	V	160	L
13_32900382_T_A	13	32900382	T	A	BRCA2	160	0.006	0.996	0.853	0.736188	1	5.78	-1.34	0.74	-0.8654	0.007	0.278157	0.186	0.556	0.97836	0.21061	0.929449	0.6512	0.601575	0.65145	0.683762	4.39038	-0.0283394	-0.132061	-0.0224331	0.03	Neutral	0.381203	0.618797	ENST00000544455	c.479T>A_p.Val160Glu	V	160	E
13_32900382_T_C	13	32900382	T	C	BRCA2	160	0.19	0.307	0.102	0.736188	1	5.89	-0.78	0.711	-0.9102	0.0031	0.185592	0.146	0.273	0.799759	0.09484	0.929449	0.6512	0.601575	0.65145	0.683762	1.60057	-0.506753	-0.474417	-0.0502799	0.03	Neutral	0.381203	0.618797	ENST00000544455	c.479T>C_p.Val160Ala	V	160	A
13_32900382_T_G	13	32900382	T	G	BRCA2	160	0.001	0.988	0.723	0.736188	0.999999	5.76	-1.55	0.741	-0.8602	0.006	0.294296	0.158	0.444	0.990019	0.17495	0.929449	0.6512	0.601575	0.65145	0.683762	3.61456	-0.0814579	-0.168796	-0.00850966	0.03	Neutral	0.388422	0.611578	ENST00000544455	c.479T>G_p.Val160Gly	V	160	G
13_32900384_T_A	13	32900384	T	A	BRCA2	161	0.279	0.993	0.838	0.006759	0.99063	5.63	-1.82	0.679	-0.9342	0.0062	0.0777364	0.176	0.478	0.89912	0.95877	0.999991	0.6512	0.601575	0.65145	0.683762	3.02215	-0.140065	-0.0914123	-0.0781267	0.03	Neutral	0.350178	0.649822	ENST00000544455	c.481T>A_p.Cys161Ser	C	161	S
13_32900384_T_C	13	32900384	T	C	BRCA2	161	0.044	0.998	0.928	0.006759	0.996319	5.55	-2.35	0.739	-0.7178	0.0105	0.2059	0.183	0.471	0.984078	0.9401	0.999991	0.6512	0.601575	0.65145	0.683762	4.38638	0.289893	0.233208	-0.0293948	0.03	Neutral	0.347733	0.652267	ENST00000544455	c.481T>C_p.Cys161Arg	C	161	R
13_32900384_T_G	13	32900384	T	G	BRCA2	161	0.061	0.998	0.895	0.006759	0.982138	5.55	-2.35	0.72	-0.882	0.0094	0.095569	0.163	0.472	0.95729	0.92967	0.999991	0.6512	0.601575	0.65145	0.683762	1.24617	0.198217	0.160314	-0.0433182	0.03	Neutral	0.347733	0.652267	ENST00000544455	c.481T>G_p.Cys161Gly	C	161	G
13_32900385_G_A	13	32900385	G	A	BRCA2	161	0.299	0.998	0.928	0.006759	0.993906	5.85	-1.97	0.691	-0.854	0.0053	0.170092	0.158	0.514	0.637073	0.30685	0.881794	0.6512	0.601575	0.65145	0.683762	0.371501	-0.186157	-0.164566	-0.0642033	0.03	Neutral	0.345427	0.654573	ENST00000544455	c.482G>A_p.Cys161Tyr	C	161	Y
13_32900385_G_C	13	32900385	G	C	BRCA2	161	0.279	0.993	0.838	0.006759	0.997148	5.63	-1.82	0.679	-1.022	0.0051	0.0689718	0.148	0.478	0.871264	0.79864	0.881794	0.6512	0.601575	0.65145	0.683762	2.29452	-0.242985	-0.220052	-0.071165	0.03	Neutral	0.350178	0.649822	ENST00000544455	c.482G>C_p.Cys161Ser	C	161	S
13_32900385_G_T	13	32900385	G	T	BRCA2	161	0.006	0.998	0.928	0.006759	0.985859	5.57	-2.07	0.723	-0.9966	0.0088	0.0627996	0.108	0.479	0.984174	0.85605	0.881794	0.6512	0.601575	0.65145	0.683762	3.08613	0.162867	0.0911844	-0.0224331	0.03	Neutral	0.350178	0.649822	ENST00000544455	c.482G>T_p.Cys161Phe	C	161	F
13_32900386_T_A	13	32900386	T	A	BRCA2	161	NA	NA	NA	0.006759	1	NA	NA	NA	NA	NA	NA	NA	NA	0.994218	0.94246	0.991788	0.6512	0.601575	0.65145	0.683762	9.23638	0.656706	0.473467	NA	NA	Neutral	0.468934	0.531066	ENST00000544455	c.483T>A_p.Cys161X	C	161	X
13_32900386_T_G	13	32900386	T	G	BRCA2	161	0.002	0.999	0.974	0.006759	0.964379	5.53	-2.12	0.885	-0.8928	0.0091	0.223639	0.341	0.775	0.991902	0.92631	0.991788	0.6512	0.601575	0.65145	0.683762	4.82638	0.400473	0.338594	0.151609	0.03	Neutral	0.383716	0.616284	ENST00000544455	c.483T>G_p.Cys161Trp	C	161	W
13_32900387_G_A	13	32900387	G	A	BRCA2	162	0.001	1	0.995	1.1e-05	0.981572	5.19	-2.02	0.729	-1.0333	0.0138	0.0708222	0.175	0.548	0.999246	0.95611	0.999745	0.6512	0.601575	0.65145	0.683762	5.20968	0.545712	0.480171	0.0262988	0.03	Neutral	0.358367	0.641633	ENST00000544455	c.484G>A_p.Gly162Arg	G	162	R
13_32900387_G_C	13	32900387	G	C	BRCA2	162	0.001	1	0.995	1.1e-05	0.982356	5.19	-2.02	0.729	-1.0333	0.0138	0.0707585	0.175	0.548	0.999188	0.97643	0.999745	0.6512	0.601575	0.65145	0.683762	5.01167	0.545712	0.480171	0.0262988	0.03	Neutral	0.358367	0.641633	ENST00000544455	c.484G>C_p.Gly162Arg	G	162	R
13_32900387_G_T	13	32900387	G	T	BRCA2	162	0	1	0.999	1.1e-05	0.98913	5.17	-2.02	0.75	-1.0455	0.014	0.0997584	0.201	0.573	0.989766	0.97559	0.999745	0.6512	0.601575	0.65145	0.683762	5.5349	0.550746	0.484053	0.0402222	0.29	Neutral	0.350178	0.649822	ENST00000544455	c.484G>T_p.Gly162Trp	G	162	W
13_32900388_G_A	13	32900388	G	A	BRCA2	162	0.001	1	0.995	1.1e-05	0.993841	5.21	-2.02	0.762	-1.0371	0.0163	0.0764747	0.206	0.587	0.996517	0.90525	1	0.6512	0.601575	0.65145	0.683762	5.11962	0.541821	0.477092	0.0541456	0.03	Neutral	0.350178	0.649822	ENST00000544455	c.485G>A_p.Gly162Glu	G	162	E
13_32900388_G_C	13	32900388	G	C	BRCA2	162	0.007	0.999	0.98	1.1e-05	0.9842	5.26	-1.51	0.69	-1.0195	0.016	0.0588457	0.2	0.576	0.996905	0.974	1	0.6512	0.601575	0.65145	0.683762	4.28591	0.53414	0.471016	0.00541374	0.03	Neutral	0.350178	0.649822	ENST00000544455	c.485G>C_p.Gly162Ala	G	162	A
13_32900388_G_T	13	32900388	G	T	BRCA2	162	0.001	1	0.995	1.1e-05	1	5.21	-2.27	0.76	-1.039	0.0163	0.107126	0.209	0.565	0.995955	0.97311	1	0.6512	0.601575	0.65145	0.683762	4.91844	0.545241	0.479507	0.0611073	0.29	Neutral	0.350178	0.649822	ENST00000544455	c.485G>T_p.Gly162Val	G	162	V
13_32900390_A_C	13	32900390	A	C	BRCA2	163	0.001	0.997	0.923	0.000283	0.969977	5.18	-1.16	0.777	-1.0247	0.0106	0.077325	0.195	0.491	0.996363	0.93796	0.973422	0.6512	0.601575	0.65145	0.683762	4.56467	0.131373	0.116168	-0.020243	0.03	Neutral	0.350178	0.649822	ENST00000544455	c.487A>C_p.Ser163Arg	S	163	R
13_32900390_A_G	13	32900390	A	G	BRCA2	163	0.003	0.978	0.714	0.000283	0.994242	5.28	-0.94	0.72	-0.9451	0.0072	0.0692092	0.142	0.297	0.994929	0.95398	0.973422	0.6512	0.601575	0.65145	0.683762	4.257	0.171704	0.145725	0.0123754	0.03	Neutral	0.350178	0.649822	ENST00000544455	c.487A>G_p.Ser163Gly	S	163	G
13_32900390_A_T	13	32900390	A	T	BRCA2	163	0	1	0.96	0.000283	0.97528	5.16	-1.24	0.722	-1.029	0.0112	0.0840336	0.17	0.403	0.985847	0.96105	0.973422	0.6512	0.601575	0.65145	0.683762	4.18009	0.343819	0.265981	0.0262988	0.29	Neutral	0.350178	0.649822	ENST00000544455	c.487A>T_p.Ser163Cys	S	163	C
13_32900391_G_A	13	32900391	G	A	BRCA2	163	0.094	0.372	0.062	0.000283	0.996806	5.32	-0.56	0.626	-0.8742	0.0034	0.130914	0.17	0.28	0.989496	0.55868	0.796954	0.6512	0.601575	0.65145	0.683762	2.98321	-0.399226	-0.318642	-0.0781267	0.03	Neutral	0.345427	0.654573	ENST00000544455	c.488G>A_p.Ser163Asn	S	163	N
13_32900391_G_C	13	32900391	G	C	BRCA2	163	0.003	0.989	0.777	0.000283	0.997171	5.21	-0.71	0.705	-1.0136	0.0091	0.0335223	0.117	0.296	0.988134	0.85992	0.796954	0.6512	0.601575	0.65145	0.683762	4.05688	0.113349	0.0406657	-0.00154796	0.03	Neutral	0.350087	0.649913	ENST00000544455	c.488G>C_p.Ser163Thr	S	163	T
13_32900391_G_T	13	32900391	G	T	BRCA2	163	0	0.999	0.946	0.000283	0.97397	5.16	-1.46	0.774	-1.072	0.0113	0.0752378	0.167	0.41	0.992849	0.88685	0.796954	0.6512	0.601575	0.65145	0.683762	4.76141	0.21402	0.112358	0.0402222	0.03	Neutral	0.350087	0.649913	ENST00000544455	c.488G>T_p.Ser163Ile	S	163	I
13_32900392_T_A	13	32900392	T	A	BRCA2	163	0.001	0.997	0.923	0.000283	0.97462	5.18	-1.16	0.777	-1.0246	0.0099	0.0841416	0.182	0.491	0.996204	0.86055	0.828554	0.6512	0.601575	0.65145	0.683762	4.94573	-0.00213025	-0.0321038	0.0123754	0.03	Neutral	0.350087	0.649913	ENST00000544455	c.489T>A_p.Ser163Arg	S	163	R
13_32900392_T_G	13	32900392	T	G	BRCA2	163	0.001	0.997	0.923	0.000283	0.972967	5.18	-1.16	0.777	-1.0246	0.0099	0.068826	0.182	0.491	0.996261	0.84294	0.828554	0.6512	0.601575	0.65145	0.683762	4.60863	-0.00213025	-0.0321038	0.0123754	0.03	Neutral	0.350087	0.649913	ENST00000544455	c.489T>G_p.Ser163Arg	S	163	R
13_32900393_T_A	13	32900393	T	A	BRCA2	164	0	1	0.999	0.000216	0.867062	3.99	-0.5	0.61	-1.1222	0.0319	0.0230728	0.113	0.327	0.995155	0.93094	0.95471	0.6512	0.601575	0.65145	0.683762	4.34148	0.311247	0.222213	-0.0642033	0.03	Neutral	0.350178	0.649822	ENST00000544455	c.490T>A_p.Leu164Met	L	164	M
13_32900393_T_G	13	32900393	T	G	BRCA2	164	0	1	0.998	0.000216	0.838154	4.01	-0.76	0.761	-1.1237	0.0319	0.0308375	0.134	0.277	0.996549	0.91036	0.95471	0.6512	0.601575	0.65145	0.683762	3.479	0.293986	0.210026	0.0332605	0.03	Neutral	0.350178	0.649822	ENST00000544455	c.490T>G_p.Leu164Val	L	164	V
13_32900394_T_A	13	32900394	T	A	BRCA2	164	NA	NA	NA	0.000216	1	NA	NA	NA	NA	NA	NA	NA	NA	0.988388	0.98417	0.999991	0.6512	0.601575	0.65145	0.683762	9.99338	0.676994	0.516399	NA	NA	Neutral	0.469943	0.530057	ENST00000544455	c.491T>A_p.Leu164X	L	164	X
13_32900394_T_C	13	32900394	T	C	BRCA2	164	0	1	0.999	0.000216	0.723552	3.96	-1.51	0.822	-1.0666	0.0396	0.066012	0.284	0.589	0.99807	0.98356	0.999991	0.6512	0.601575	0.65145	0.683762	4.8746	0.528638	0.468353	0.0889541	0.29	Neutral	0.363792	0.636208	ENST00000544455	c.491T>C_p.Leu164Ser	L	164	S
13_32900394_T_G	13	32900394	T	G	BRCA2	164	0	1	1	0.000216	0.823507	3.95	-1.51	0.803	-1.087	0.0396	0.0600043	0.251	0.413	0.960314	0.98441	0.999991	0.6512	0.601575	0.65145	0.683762	4.92477	0.539505	0.476026	0.0750307	0.03	Neutral	0.358638	0.641362	ENST00000544455	c.491T>G_p.Leu164Trp	L	164	W
13_32900395_G_C	13	32900395	G	C	BRCA2	164	0	1	0.999	0.000216	0.573117	3.99	-1.01	0.751	-1.1138	0.0307	0.0359225	0.152	0.3	0.998252	0.8837	0.768254	0.6512	0.601575	0.65145	0.683762	4.0383	0.0638283	-0.0417392	0.0123754	0.03	Neutral	0.350087	0.649913	ENST00000544455	c.492G>C_p.Leu164Phe	L	164	F
13_32900395_G_T	13	32900395	G	T	BRCA2	164	0	1	0.999	0.000216	0.573117	3.99	-1.01	0.751	-1.1138	0.0307	0.0377746	0.152	0.3	0.998196	0.88022	0.768254	0.6512	0.601575	0.65145	0.683762	4.20058	0.0638283	-0.0417392	0.0123754	0.03	Neutral	0.350087	0.649913	ENST00000544455	c.492G>T_p.Leu164Phe	L	164	F
13_32900396_T_A	13	32900396	T	A	BRCA2	165	0.004	0.997	0.874	0.00022	0.804303	5.32	-1.17	0.729	-0.9624	0.0111	0.0593076	0.206	0.451	0.974098	0.96769	0.994758	0.6512	0.601575	0.65145	0.683762	5.37607	0.411418	0.356775	0.0123754	0.03	Neutral	0.350178	0.649822	ENST00000544455	c.493T>A_p.Phe165Ile	F	165	I
13_32900396_T_C	13	32900396	T	C	BRCA2	165	0.103	0.958	0.528	0.00022	0.819231	5.56	-1.15	0.765	-0.5347	0.0048	0.174463	0.217	0.527	0.986109	0.9437	0.994758	0.6512	0.601575	0.65145	0.683762	3.8487	0.196438	0.204123	0.0123754	0.03	Neutral	0.345427	0.654573	ENST00000544455	c.493T>C_p.Phe165Leu	F	165	L
13_32900396_T_G	13	32900396	T	G	BRCA2	165	0.002	0.999	0.874	0.00022	0.897695	5.32	-1.39	0.775	-0.9502	0.0112	0.0726844	0.223	0.474	0.980867	0.96892	0.994758	0.6512	0.601575	0.65145	0.683762	4.98177	0.394112	0.344913	0.0402222	0.03	Neutral	0.350178	0.649822	ENST00000544455	c.493T>G_p.Phe165Val	F	165	V
13_32900397_T_A	13	32900397	T	A	BRCA2	165	0.009	1	0.965	0.00022	0.663339	5.27	-0.63	0.632	-1.0303	0.0143	0.0372899	0.218	0.495	0.986349	0.97605	0.999991	0.6512	0.601575	0.65145	0.683762	5.61965	0.458172	0.411399	-0.0502799	0.03	Neutral	0.350178	0.649822	ENST00000544455	c.494T>A_p.Phe165Tyr	F	165	Y
13_32900397_T_C	13	32900397	T	C	BRCA2	165	0	1	0.976	0.00022	0.941196	5.25	-1.64	0.883	-0.9197	0.0143	0.0927255	0.287	0.613	0.994502	0.97479	0.999991	0.6512	0.601575	0.65145	0.683762	5.60898	0.432848	0.390246	0.172495	0.29	Neutral	0.371304	0.628696	ENST00000544455	c.494T>C_p.Phe165Ser	F	165	S
13_32900397_T_G	13	32900397	T	G	BRCA2	165	0.043	1	0.982	0.00022	0.96094	5.26	-1.29	0.854	-1.0241	0.0148	0.0868532	0.257	0.56	0.928325	0.96565	0.999991	0.6512	0.601575	0.65145	0.683762	3.79506	0.257717	0.271837	0.102878	0.29	Neutral	0.365667	0.634333	ENST00000544455	c.494T>G_p.Phe165Cys	F	165	C
13_32900398_T_A	13	32900398	T	A	BRCA2	165	0.103	0.958	0.528	0.00022	0.81241	5.56	-1.15	0.765	-0.5804	0.0049	0.205672	0.223	0.527	0.985744	0.96838	0.994111	0.6512	0.601575	0.65145	0.683762	4.27098	0.112547	0.112269	0.0123754	0.03	Neutral	0.345427	0.654573	ENST00000544455	c.495T>A_p.Phe165Leu	F	165	L
13_32900398_T_G	13	32900398	T	G	BRCA2	165	0.103	0.958	0.528	0.00022	0.81241	5.56	-1.15	0.765	-0.5804	0.0049	0.205672	0.223	0.527	0.983484	0.96957	0.994111	0.6512	0.601575	0.65145	0.683762	4.19703	0.112547	0.112269	0.0123754	0.03	Neutral	0.345427	0.654573	ENST00000544455	c.495T>G_p.Phe165Leu	F	165	L
13_32900399_C_A	13	32900399	C	A	BRCA2	166	0.904	0.996	0.795	0.023508	0.999741	5.86	-1.39	0.55	-0.8424	0.0046	0.166507	0.113	0.319	0.71633	0.81879	0.925119	0.6512	0.601575	0.65145	0.683762	1.11246	0.142541	0.107717	-0.140782	0.03	Neutral	0.345427	0.654573	ENST00000544455	c.496C>A_p.His166Asn	H	166	N
13_32900399_C_G	13	32900399	C	G	BRCA2	166	0.762	0.996	0.795	0.023508	0.999124	5.9	-1.79	0.773	-0.8227	0.0042	0.307433	0.138	0.366	0.956168	0.87659	0.925119	0.6512	0.601575	0.65145	0.683762	2.99339	0.127127	0.102631	-0.0154714	0.03	Neutral	0.352599	0.647401	ENST00000544455	c.496C>G_p.His166Asp	H	166	D
13_32900399_C_T	13	32900399	C	T	BRCA2	166	0.606	0.076	0.021	0.023508	0.999675	5.97	-0.75	0.679	-0.9336	0.0012	0.130738	0.216	0.388	0.97869	0.29049	0.925119	0.6512	0.601575	0.65145	0.683762	2.43009	-0.615875	-0.438645	-0.0781267	0.03	Neutral	0.350178	0.649822	ENST00000544455	c.496C>T_p.His166Tyr	H	166	Y
13_32900400_A_C	13	32900400	A	C	BRCA2	166	0.261	0.989	0.854	0.023508	0.999431	5.83	-1.97	0.803	-0.8566	0.0048	0.322906	0.199	0.417	0.880667	0.82544	0.944436	0.6512	0.601575	0.65145	0.683762	3.351	0.026521	0.0733176	0.0123754	0.03	Neutral	0.361722	0.638278	ENST00000544455	c.497A>C_p.His166Pro	H	166	P
13_32900400_A_G	13	32900400	A	G	BRCA2	166	0.215	0.988	0.724	0.023508	0.999865	5.86	-1.58	0.762	-0.8326	0.004	0.256296	0.189	0.358	0.986147	0.64442	0.944436	0.6512	0.601575	0.65145	0.683762	3.08536	0.193107	0.18558	-0.00850966	0.03	Neutral	0.345427	0.654573	ENST00000544455	c.497A>G_p.His166Arg	H	166	R
13_32900400_A_T	13	32900400	A	T	BRCA2	166	0.188	0.976	0.438	0.023508	0.99938	5.88	-2.01	0.711	-0.9961	0.0024	0.194374	0.197	0.361	0.95286	0.78977	0.944436	0.6512	0.601575	0.65145	0.683762	3.8585	-0.183898	-0.101546	-0.0293948	0.03	Neutral	0.350178	0.649822	ENST00000544455	c.497A>T_p.His166Leu	H	166	L
13_32900401_T_A	13	32900401	T	A	BRCA2	166	0.222	0.996	0.854	0.023508	0.998679	5.86	-1.51	0.71	-0.8585	0.0049	0.22156	0.16	0.32	0.964975	0.9032	0.78608	0.6512	0.601575	0.65145	0.683762	3.17258	-0.12545	-0.173176	-0.0433182	0.03	Neutral	0.345427	0.654573	ENST00000544455	c.498T>A_p.His166Gln	H	166	Q
13_32900401_T_G	13	32900401	T	G	BRCA2	166	0.222	0.996	0.854	0.023508	0.998679	5.86	-1.51	0.71	-0.8585	0.0049	0.221305	0.16	0.32	0.966757	0.90673	0.78608	0.6512	0.601575	0.65145	0.683762	3.07706	-0.12545	-0.173176	-0.0433182	0.03	Neutral	0.345427	0.654573	ENST00000544455	c.498T>G_p.His166Gln	H	166	Q
13_32900402_A_C	13	32900402	A	C	BRCA2	167	0	1	0.999	5e-06	0.950849	4.13	-1.51	0.843	-1.1523	0.033	0.0622092	0.26	0.394	0.996043	0.98181	0.999991	0.6512	0.601575	0.65145	0.683762	5.14724	0.549926	0.495791	0.130724	0.03	Neutral	0.365406	0.634594	ENST00000544455	c.499A>C_p.Thr167Pro	T	167	P
13_32900402_A_G	13	32900402	A	G	BRCA2	167	0	1	0.998	5e-06	0.814495	4.18	-1.26	0.826	-1.0948	0.033	0.0434174	0.241	0.298	0.998421	0.98123	0.999991	0.6512	0.601575	0.65145	0.683762	5.08248	0.535498	0.485606	0.0959158	0.03	Neutral	0.365406	0.634594	ENST00000544455	c.499A>G_p.Thr167Ala	T	167	A
13_32900402_A_T	13	32900402	A	T	BRCA2	167	0	1	0.998	5e-06	0.561606	4.17	-1.01	0.67	-1.0965	0.033	0.0415419	0.144	0.265	0.994847	0.97277	0.999991	0.6512	0.601575	0.65145	0.683762	4.89704	0.54442	0.491904	0.00541374	0.03	Neutral	0.350178	0.649822	ENST00000544455	c.499A>T_p.Thr167Ser	T	167	S
13_32900403_C_A	13	32900403	C	A	BRCA2	167	0	1	0.998	5e-06	0.934366	4.14	-1.51	0.777	-1.1643	0.0312	0.0694209	0.167	0.376	0.988558	0.96879	0.999729	0.6512	0.601575	0.65145	0.683762	6.21755	0.577976	0.527677	0.0471839	0.03	Neutral	0.350178	0.649822	ENST00000544455	c.500C>A_p.Thr167Lys	T	167	K
13_32900403_C_G	13	32900403	C	G	BRCA2	167	0	1	0.999	5e-06	0.955248	4.13	-1.51	0.835	-1.1806	0.0312	0.121484	0.186	0.351	0.993565	0.97001	0.999729	0.6512	0.601575	0.65145	0.683762	5.53153	0.579912	0.529044	0.109839	0.03	Neutral	0.365406	0.634594	ENST00000544455	c.500C>G_p.Thr167Arg	T	167	R
13_32900403_C_T	13	32900403	C	T	BRCA2	167	0	1	0.998	5e-06	0.896514	4.14	-1.51	0.847	-1.1501	0.0312	0.0595882	0.205	0.402	0.998733	0.9364	0.999729	0.6512	0.601575	0.65145	0.683762	5.75372	0.550946	0.508605	0.123763	0.03	Neutral	0.365749	0.634251	ENST00000544455	c.500C>T_p.Thr167Ile	T	167	I
13_32900405_C_A	13	32900405	C	A	BRCA2	168	0	1	0.998	9e-06	0.991045	3.04	-2.02	0.814	-1.126	0.0714	0.036137	0.226	0.472	0.996051	0.96487	0.999999	0.6512	0.601575	0.65145	0.683762	5.77409	0.574431	0.525712	-0.109486	0.03	Neutral	0.363357	0.636643	ENST00000544455	c.502C>A_p.Pro168Thr	P	168	T
13_32900405_C_G	13	32900405	C	G	BRCA2	168	0	1	0.998	9e-06	0.987032	3.05	-2.02	0.725	-1.1348	0.0709	0.0354227	0.147	0.514	0.995547	0.96612	0.999999	0.6512	0.601575	0.65145	0.683762	5.12166	0.555326	0.511244	0.0262988	0.03	Neutral	0.350178	0.649822	ENST00000544455	c.502C>G_p.Pro168Ala	P	168	A
13_32900405_C_T	13	32900405	C	T	BRCA2	168	0	1	0.998	9e-06	0.991463	3.05	-2.02	0.782	-1.1292	0.0712	0.0323965	0.209	0.483	0.998859	0.86958	0.999999	0.6512	0.601575	0.65145	0.683762	5.96456	0.572227	0.523829	0.0541456	0.03	Neutral	0.350178	0.649822	ENST00000544455	c.502C>T_p.Pro168Ser	P	168	S
13_32900406_C_A	13	32900406	C	A	BRCA2	168	0	1	0.999	9e-06	0.992846	3.04	-2.02	0.805	-1.1226	0.0716	0.0407987	0.247	0.485	0.99154	0.96539	0.999999	0.6512	0.601575	0.65145	0.683762	5.99505	0.569984	0.517835	0.0541456	0.03	Neutral	0.358638	0.641362	ENST00000544455	c.503C>A_p.Pro168Gln	P	168	Q
13_32900406_C_G	13	32900406	C	G	BRCA2	168	0	1	0.999	9e-06	0.996093	3.04	-2.27	0.872	-1.1355	0.0714	0.0395373	0.267	0.493	0.997607	0.87359	0.999999	0.6512	0.601575	0.65145	0.683762	5.37549	0.567779	0.515952	0.151609	0.29	Neutral	0.372185	0.627815	ENST00000544455	c.503C>G_p.Pro168Arg	P	168	R
13_32900406_C_T	13	32900406	C	T	BRCA2	168	0	1	0.999	9e-06	0.999985	3.04	-2.52	0.807	-1.1355	0.0714	0.0431278	0.238	0.503	0.998354	0.96274	0.999999	0.6512	0.601575	0.65145	0.683762	6.16815	0.530177	0.489414	0.0611073	0.29	Neutral	0.36834	0.63166	ENST00000544455	c.503C>T_p.Pro168Leu	P	168	L
13_32900408_A_C	13	32900408	A	C	BRCA2	169	0.043	0.997	0.916	0.003083	0.999529	4.83	-0.72	0.723	-1.0968	0.0185	0.0268573	0.162	NA	0.966469	0.89666	0.993184	0.6512	0.601575	0.65145	0.683762	3.75484	0.0903363	0.0387898	-0.0154714	0.03	Neutral	0.350178	0.649822	ENST00000544455	c.505A>C_p.Lys169Gln	K	169	Q
13_32900408_A_G	13	32900408	A	G	BRCA2	169	0.001	0.997	0.841	0.003083	0.999208	4.79	-0.83	0.749	-1.0544	0.0162	0.0271079	0.137	0.358	0.993508	0.95298	0.993184	0.6512	0.601575	0.65145	0.683762	4.56976	0.121077	0.0559126	0.0262988	0.03	Neutral	0.350178	0.649822	ENST00000544455	c.505A>G_p.Lys169Glu	K	169	E
13_32900408_A_T	13	32900408	A	T	BRCA2	169	NA	NA	NA	0.003083	1	NA	NA	NA	NA	NA	NA	NA	NA	0.995407	0.94972	0.993184	0.6512	0.601575	0.65145	0.683762	9.84676	0.448681	0.234965	NA	NA	Neutral	0.468934	0.531066	ENST00000544455	c.505A>T_p.Lys169X	K	169	X
13_32900409_A_C	13	32900409	A	C	BRCA2	169	0.001	0.999	0.938	0.003083	0.998501	4.77	-1.34	0.722	-1.075	0.0172	0.0318786	0.153	0.316	0.993903	0.70079	0.934324	0.6512	0.601575	0.65145	0.683762	4.05513	0.0986325	-0.00884928	0.00541374	0.03	Neutral	0.350178	0.649822	ENST00000544455	c.506A>C_p.Lys169Thr	K	169	T
13_32900409_A_G	13	32900409	A	G	BRCA2	169	0.048	0.44	0.107	0.003083	0.999768	4.87	-0.61	0.714	-0.9768	0.0079	0.0171998	0.145	0.257	0.993804	0.80462	0.934324	0.6512	0.601575	0.65145	0.683762	2.27782	-0.292231	-0.283862	-0.187195	0.03	Neutral	0.350178	0.649822	ENST00000544455	c.506A>G_p.Lys169Arg	K	169	R
13_32900409_A_T	13	32900409	A	T	BRCA2	169	0	1	0.968	0.003083	0.996851	4.74	-1.31	0.703	-1.08	0.0178	0.0341043	0.171	0.356	0.993816	0.89273	0.934324	0.6512	0.601575	0.65145	0.683762	4.46957	0.172902	0.043556	0.00541374	0.03	Neutral	0.350178	0.649822	ENST00000544455	c.506A>T_p.Lys169Met	K	169	M
13_32900410_G_C	13	32900410	G	C	BRCA2	169	0.001	0.999	0.916	0.003083	0.999904	4.77	-1.1	0.574	-1.0821	0.0163	0.0315246	0.101	0.336	0.993168	0.79772	0.810089	0.6512	0.601575	0.65145	0.683762	4.52822	0.0815195	-0.0371079	-0.105973	0.03	Neutral	0.350087	0.649913	ENST00000544455	c.507G>C_p.Lys169Asn	K	169	N
13_32900410_G_T	13	32900410	G	T	BRCA2	169	0.001	0.999	0.916	0.003083	0.999908	4.77	-1.1	0.574	-1.0821	0.0163	0.0334947	0.101	0.336	0.993389	0.79229	0.810089	0.6512	0.601575	0.65145	0.683762	4.68588	0.0815195	-0.0371079	-0.105973	0.03	Neutral	0.350087	0.649913	ENST00000544455	c.507G>T_p.Lys169Asn	K	169	N
13_32900411_T_A	13	32900411	T	A	BRCA2	170	0.062	0.278	0.057	0.277149	1	5.85	-0.01	0.607	-0.8719	0.0021	0.231948	0.184	0.178	0.966017	0.53875	0.841235	0.6512	0.601575	0.65145	0.683762	2.113	-0.617507	-0.534445	-0.154705	0.03	Neutral	0.3476	0.6524	ENST00000544455	c.508T>A_p.Phe170Ile	F	170	I
13_32900411_T_C	13	32900411	T	C	BRCA2	170	1	0.001	0	0.277149	0.999999	6.41	0.31	0.675	-0.9593	0.0006	0.0164524	0.338	0.174	0.521297	0.01332	0.841235	0.6512	0.601575	0.65145	0.683762	-0.129889	-1.08012	-0.876456	-0.119897	0.03	Neutral	0.354134	0.645866	ENST00000544455	c.508T>C_p.Phe170Leu	F	170	L
13_32900411_T_G	13	32900411	T	G	BRCA2	170	0.005	0.278	0.057	0.277149	0.999999	5.82	-0.26	0.696	-0.8718	0.0021	0.279066	0.171	0.22	0.968667	0.65494	0.841235	0.6512	0.601575	0.65145	0.683762	2.61968	-0.610894	-0.528795	-0.071165	0.03	Neutral	0.3476	0.6524	ENST00000544455	c.508T>G_p.Phe170Val	F	170	V
13_32900412_T_A	13	32900412	T	A	BRCA2	170	0.034	0.791	0.255	0.277149	1	5.75	-0.36	0.551	-0.7539	0.0022	0.259067	0.223	0.223	0.960264	0.90963	0.996183	0.6512	0.601575	0.65145	0.683762	3.07359	-0.476737	-0.405985	-0.140782	0.03	Neutral	0.3476	0.6524	ENST00000544455	c.509T>A_p.Phe170Tyr	F	170	Y
13_32900412_T_C	13	32900412	T	C	BRCA2	170	0.001	0.791	0.255	0.277149	0.999999	5.76	-0.87	0.707	-0.7837	0.0024	0.468317	0.232	0.404	0.98428	0.9395	0.996183	0.6512	0.601575	0.65145	0.683762	3.04045	-0.47437	-0.39445	-0.147137	0.03	Neutral	0.360059	0.639941	ENST00000544455	c.509T>C_p.Phe170Ser	F	170	S
13_32900412_T_G	13	32900412	T	G	BRCA2	170	0.001	0.993	0.628	0.277149	0.999999	5.73	-0.71	0.729	-0.7511	0.0034	0.448691	0.239	0.305	0.915157	0.94422	0.996183	0.6512	0.601575	0.65145	0.683762	4.00742	-0.232532	-0.224269	-0.0224331	0.29	Neutral	0.360059	0.639941	ENST00000544455	c.509T>G_p.Phe170Cys	F	170	C
13_32900413_T_A	13	32900413	T	A	BRCA2	170	1	0.001	0	0.277149	1	6.41	0.31	0.675	-0.9534	0.0005	0.0184737	0.334	0.174	0.593022	0.12812	0.753486	0.6512	0.601575	0.65145	0.683762	-0.069437	-1.25392	-1.10058	-0.119897	0.03	Neutral	0.352186	0.647814	ENST00000544455	c.510T>A_p.Phe170Leu	F	170	L
13_32900413_T_G	13	32900413	T	G	BRCA2	170	1	0.001	0	0.277149	1	6.41	0.31	0.675	-0.9534	0.0005	0.0183122	0.334	0.174	0.560124	0.25195	0.753486	0.6512	0.601575	0.65145	0.683762	-0.188239	-1.25392	-1.10058	-0.119897	0.03	Neutral	0.352186	0.647814	ENST00000544455	c.510T>G_p.Phe170Leu	F	170	L
13_32900414_G_A	13	32900414	G	A	BRCA2	171	1	0.013	0.006	0.886575	1	5.99	0.02	0.655	-0.9651	0.0006	0.03939	0.285	0.136	0.0780712	0.003	0.958604	0.6512	0.601575	0.65145	0.683762	-0.194952	-1.39133	-1.32463	-0.140782	0.03	Neutral	0.38772	0.61228	ENST00000544455	c.511G>A_p.Val171Met	V	171	M
13_32900414_G_C	13	32900414	G	C	BRCA2	171	0.449	0.011	0.01	0.886575	1	5.97	-0.16	0.665	-0.9546	0.0009	0.0251897	0.289	0.131	0.702296	0.04708	0.958604	0.6512	0.601575	0.65145	0.683762	-0.063346	-1.2957	-1.27165	-0.126859	0.03	Neutral	0.387992	0.612008	ENST00000544455	c.511G>C_p.Val171Leu	V	171	L
13_32900414_G_T	13	32900414	G	T	BRCA2	171	0.449	0.011	0.01	0.886575	1	5.97	-0.16	0.665	-0.9546	0.0009	0.0265203	0.288	0.131	0.723387	0.02312	0.958604	0.6512	0.601575	0.65145	0.683762	0.096992	-1.2957	-1.27165	-0.126859	0.03	Neutral	0.387992	0.612008	ENST00000544455	c.511G>T_p.Val171Leu	V	171	L
13_32900415_T_A	13	32900415	T	A	BRCA2	171	0.125	0.627	0.105	0.886575	1	5.84	-0.76	0.747	-0.8969	0.0013	0.233468	0.186	0.294	0.929028	0.08536	0.731637	0.6512	0.601575	0.65145	0.683762	3.37439	-0.873244	-0.850422	-0.071165	0.03	Neutral	0.381203	0.618797	ENST00000544455	c.512T>A_p.Val171Glu	V	171	E
13_32900415_T_C	13	32900415	T	C	BRCA2	171	0.117	0.07	0.024	0.886575	1	5.87	-0.58	0.7	-0.9262	0.0018	0.0570197	0.209	0.174	0.975248	0.02761	0.731637	0.6512	0.601575	0.65145	0.683762	0.604434	-0.955525	-0.914406	-0.0850884	0.03	Neutral	0.388079	0.611921	ENST00000544455	c.512T>C_p.Val171Ala	V	171	A
13_32900415_T_G	13	32900415	T	G	BRCA2	171	0.003	0.454	0.071	0.886575	1	5.8	-1.13	0.728	-0.9019	0.0016	0.221227	0.185	0.244	0.98359	0.17257	0.731637	0.6512	0.601575	0.65145	0.683762	3.66287	-0.83615	-0.826383	-0.0572416	0.03	Neutral	0.381203	0.618797	ENST00000544455	c.512T>G_p.Val171Gly	V	171	G
13_32900417_A_C	13	32900417	A	C	BRCA2	172	0.006	1	0.975	0.019119	0.99995	5.71	-0.75	0.687	-0.98	0.0075	0.0974672	0.104	0.285	0.99112	0.78288	0.893376	0.6512	0.601575	0.65145	0.683762	4.52149	0.253038	0.178542	-0.0363565	0.03	Neutral	0.350178	0.649822	ENST00000544455	c.514A>C_p.Lys172Gln	K	172	Q
13_32900417_A_G	13	32900417	A	G	BRCA2	172	0.403	0.999	0.94	0.019119	0.999916	5.82	-0.64	0.71	-0.9184	0.0047	0.0968669	0.159	0.279	0.991974	0.44303	0.893376	0.6512	0.601575	0.65145	0.683762	3.29889	-0.152952	-0.125633	-0.0502799	0.03	Neutral	0.350178	0.649822	ENST00000544455	c.514A>G_p.Lys172Glu	K	172	E
13_32900417_A_T	13	32900417	A	T	BRCA2	172	NA	NA	NA	0.019119	1	NA	NA	NA	NA	NA	NA	NA	NA	0.995391	0.53725	0.893376	0.6512	0.601575	0.65145	0.683762	9.75714	0.452681	0.262523	NA	NA	Neutral	0.468934	0.531066	ENST00000544455	c.514A>T_p.Lys172X	K	172	X
13_32900418_A_C	13	32900418	A	C	BRCA2	172	0.003	1	0.963	0.019119	0.989327	5.67	-1.14	0.652	-0.9484	0.0093	0.168375	0.096	0.276	0.998085	0.96823	0.996187	0.6512	0.601575	0.65145	0.683762	5.39841	0.445154	0.417404	-0.0293948	0.03	Neutral	0.350178	0.649822	ENST00000544455	c.515A>C_p.Lys172Thr	K	172	T
13_32900418_A_G	13	32900418	A	G	BRCA2	172	0.007	0.999	0.94	0.019119	0.998267	5.66	-0.62	0.66	-1.0085	0.0095	0.117096	0.098	0.202	0.998817	0.8812	0.996187	0.6512	0.601575	0.65145	0.683762	5.48908	0.479159	0.447629	-0.0293948	0.03	Neutral	0.350178	0.649822	ENST00000544455	c.515A>G_p.Lys172Arg	K	172	R
13_32900418_A_T	13	32900418	A	T	BRCA2	172	0.001	1	0.981	0.019119	0.976344	5.59	-1.17	0.681	-1.0489	0.0101	0.0809985	0.12	0.341	0.995825	0.96735	0.996187	0.6512	0.601575	0.65145	0.683762	5.73117	0.508332	0.469861	-0.00154796	0.03	Neutral	0.350178	0.649822	ENST00000544455	c.515A>T_p.Lys172Met	K	172	M
13_32900419_G_C	13	32900419	G	C	BRCA2	172	0.003	1	0.988	0.019119	1	5.64	-0.99	0.561	-0.9387	0.0114	NA	0.123	0.295	0.998628	0.95839	0.999817	0.6512	0.601575	0.65145	0.683762	5.81613	0.585898	0.564968	-0.0781267	0.03	Neutral	0.350178	0.649822	ENST00000544455	c.516G>C_p.Lys172Asn	K	172	N
13_32900419_G_T	13	32900419	G	T	BRCA2	172	0.003	1	0.988	0.019119	1	5.64	-0.99	0.561	-0.9387	0.0114	NA	0.123	0.295	0.99863	0.91297	0.999817	0.6512	0.601575	0.65145	0.683762	5.91718	0.585898	0.564968	-0.0781267	0.03	Neutral	0.350178	0.649822	ENST00000544455	c.516G>T_p.Lys172Asn	K	172	N
13_32900636_G_A	13	32900636	G	A	BRCA2	173	0.01	1	0.984	0.064175	0.680217	5.82	-1.15	0.73	-1.0181	0.0077	0.0300564	0.108	0.19	0.998098	0.9039	0.996483	0.6512	0.546412	0.65145	0.683762	5.14414	0.464641	0.411684	-0.00850966	0.03	Neutral	0.350178	0.649822	ENST00000544455	c.517G>A_p.Gly173Ser	G	173	S
13_32900636_G_C	13	32900636	G	C	BRCA2	173	0.002	1	0.992	0.064175	0.510136	5.85	-1.55	0.694	-0.9703	0.0078	0.0310044	0.09	0.236	0.999229	0.89501	0.996483	0.6512	0.546412	0.65145	0.683762	4.98986	0.48245	0.424248	-0.00850966	0.03	Neutral	0.358367	0.641633	ENST00000544455	c.517G>C_p.Gly173Arg	G	173	R
13_32900636_G_T	13	32900636	G	T	BRCA2	173	0.001	1	0.999	0.064175	0.651874	5.75	-1.68	0.738	-0.8977	0.0079	0.0215336	0.092	0.275	0.997111	0.92972	0.996483	0.6512	0.546412	0.65145	0.683762	5.16923	0.485858	0.42665	0.0123754	0.03	Neutral	0.345427	0.654573	ENST00000544455	c.517G>T_p.Gly173Cys	G	173	C
13_32900637_G_A	13	32900637	G	A	BRCA2	173	0.013	1	0.989	0.064175	0.932637	5.78	-1.3	0.722	-1.004	0.0071	0.0329225	0.131	0.225	0.9964	0.74612	0.7746	0.6512	0.546412	0.65145	0.683762	4.28225	0.113087	-0.0800375	-0.00154796	0.03	Neutral	0.350087	0.649913	ENST00000544455	c.518G>A_p.Gly173Asp	G	173	D
13_32900637_G_C	13	32900637	G	C	BRCA2	173	0.009	1	0.973	0.064175	0.98068	5.87	-1.14	0.691	-0.9007	0.0058	0.0323601	0.139	0.197	0.994098	0.85395	0.7746	0.6512	0.546412	0.65145	0.683762	2.57162	0.0121797	-0.153991	-0.0154714	0.03	Neutral	0.345427	0.654573	ENST00000544455	c.518G>C_p.Gly173Ala	G	173	A
13_32900637_G_T	13	32900637	G	T	BRCA2	173	0.002	1	0.989	0.064175	0.999102	5.9	-1.47	0.744	-0.7774	0.0053	0.078565	0.201	0.235	0.991496	0.5673	0.7746	0.6512	0.546412	0.65145	0.683762	2.89836	-0.136594	-0.285889	-0.0550515	0.03	Neutral	0.345427	0.654573	ENST00000544455	c.518G>T_p.Gly173Val	G	173	V
13_32900639_C_A	13	32900639	C	A	BRCA2	174	0.435	0.034	0.004	NA	0.9998	5.8	-0.31	0.701	-0.936	0.0015	0.00752375	0.207	0.269	0.822576	0.87526	0.810294	0.6512	0.546412	0.65145	0.683762	3.23705	-0.844929	-0.778559	-0.0920501	0.03	Neutral	0.350087	0.649913	ENST00000544455	c.520C>A_p.Arg174Ser	R	174	S
13_32900639_C_G	13	32900639	C	G	BRCA2	174	0.355	0.034	0.016	NA	0.999807	5.76	-0.28	0.732	-0.9296	0.0016	0.00992404	0.202	0.287	0.680584	0.88034	0.810294	0.6512	0.546412	0.65145	0.683762	1.74135	-0.81498	-0.753839	-0.0781267	0.03	Neutral	0.350087	0.649913	ENST00000544455	c.520C>G_p.Arg174Gly	R	174	G
13_32900639_C_T	13	32900639	C	T	BRCA2	174	0.181	0.875	0.142	NA	0.942538	5.74	-0.42	0.734	-0.8617	0.0013	0.0189399	0.192	0.323	0.771291	0.84084	0.810294	0.6512	0.546412	0.65145	0.683762	4.33091	-0.508361	-0.531675	-0.071165	0.03	Neutral	0.345427	0.654573	ENST00000544455	c.520C>T_p.Arg174Cys	R	174	C
13_32900640_G_A	13	32900640	G	A	BRCA2	174	0.57	0	0	NA	0.99985	5.75	-0.22	0.653	-0.9322	0.0015	0.0106829	0.334	NA	0.439802	0.64805	0.801733	0.6512	0.546412	0.65145	0.683762	2.91425	-0.933778	-0.761948	-0.208209	0.03	Neutral	0.350087	0.649913	ENST00000544455	c.521G>A_p.Arg174His	R	174	H
13_32900640_G_C	13	32900640	G	C	BRCA2	174	0.239	0.342	0.052	NA	0.999584	5.75	-0.41	0.779	-0.9155	0.0015	0.0141313	0.213	0.262	0.846213	0.82423	0.801733	0.6512	0.546412	0.65145	0.683762	3.32038	-0.765348	-0.633137	-0.0642033	0.03	Neutral	0.345427	0.654573	ENST00000544455	c.521G>C_p.Arg174Pro	R	174	P
13_32900640_G_T	13	32900640	G	T	BRCA2	174	0.7	0.026	0.016	NA	0.999608	5.92	-0.28	0.686	-0.9371	0.0015	0.0110818	0.241	0.295	0.161223	0.79535	0.801733	0.6512	0.546412	0.65145	0.683762	1.17414	-0.956293	-0.782121	-0.112935	0.03	Neutral	0.350087	0.649913	ENST00000544455	c.521G>T_p.Arg174Leu	R	174	L
13_32900642_C_A	13	32900642	C	A	BRCA2	175	0.02	0.956	0.366	0.193306	0.994021	5.75	-0.89	0.739	-0.8736	0.0041	0.303272	0.139	0.187	0.991886	0.3409	0.913873	0.6512	0.546412	0.65145	0.683762	4.41178	0.0829745	0.0843852	-0.00850966	0.03	Neutral	0.354793	0.645207	ENST00000544455	c.523C>A_p.Gln175Lys	Q	175	K
13_32900642_C_G	13	32900642	C	G	BRCA2	175	0.121	0.978	0.607	0.193306	0.997195	5.77	-0.64	0.688	-0.8539	0.0049	0.15244	0.145	0.156	0.982314	0.78651	0.913873	0.6512	0.546412	0.65145	0.683762	0.816253	0.082098	0.0692688	-0.0433182	0.03	Neutral	0.3476	0.6524	ENST00000544455	c.523C>G_p.Gln175Glu	Q	175	E
13_32900642_C_T	13	32900642	C	T	BRCA2	175	NA	NA	NA	0.193306	1	NA	NA	NA	NA	NA	NA	NA	NA	0.996736	0.84027	0.913873	0.6512	0.546412	0.65145	0.683762	9.05047	0.71531	0.505209	NA	NA	Neutral	0.468934	0.531066	ENST00000544455	c.523C>T_p.Gln175X	Q	175	X
13_32900643_A_C	13	32900643	A	C	BRCA2	175	0.128	0.999	0.916	0.193306	0.900477	5.68	-1.06	0.74	-0.8995	0.0087	0.308602	0.141	0.182	0.989863	0.88191	0.999899	0.6512	0.546412	0.65145	0.683762	3.37264	0.342143	0.331715	-0.00850966	0.03	Neutral	0.354793	0.645207	ENST00000544455	c.524A>C_p.Gln175Pro	Q	175	P
13_32900643_A_G	13	32900643	A	G	BRCA2	175	0.01	0.994	0.648	0.193306	0.994129	5.73	-0.9	0.713	-0.8661	0.0055	0.368331	0.146	0.163	0.997838	0.66638	0.999899	0.6512	0.546412	0.65145	0.683762	4.65539	0.308156	0.315273	-0.0154714	0.03	Neutral	0.357066	0.642934	ENST00000544455	c.524A>G_p.Gln175Arg	Q	175	R
13_32900643_A_T	13	32900643	A	T	BRCA2	175	0.004	0.997	0.831	0.193306	0.921012	5.66	-1.13	0.689	-1.014	0.0094	0.230407	0.132	0.203	0.995757	0.92097	0.999899	0.6512	0.546412	0.65145	0.683762	4.98272	0.345659	0.339627	-0.0154714	0.03	Neutral	0.352365	0.647635	ENST00000544455	c.524A>T_p.Gln175Leu	Q	175	L
13_32900644_G_C	13	32900644	G	C	BRCA2	175	0.006	1	0.936	0.193306	0.970185	5.66	-0.95	0.723	-1.0088	0.0096	0.168553	0.122	0.12	0.997091	0.85875	0.928575	0.6512	0.546412	0.65145	0.683762	4.49302	0.318828	0.254822	-0.00850966	0.03	Neutral	0.352365	0.647635	ENST00000544455	c.525G>C_p.Gln175His	Q	175	H
13_32900644_G_T	13	32900644	G	T	BRCA2	175	0.006	1	0.936	0.193306	0.972003	5.66	-0.95	0.723	-1.0088	0.0096	0.169351	0.122	0.12	0.997081	0.76377	0.928575	0.6512	0.546412	0.65145	0.683762	4.58979	0.318828	0.254822	-0.00850966	0.03	Neutral	0.352365	0.647635	ENST00000544455	c.525G>T_p.Gln175His	Q	175	H
13_32900645_A_C	13	32900645	A	C	BRCA2	176	0.003	1	0.984	4e-06	0.928406	4.67	-1.51	0.785	-1.1221	0.0222	0.0638324	0.262	0.211	0.995614	0.98746	0.999988	0.6512	0.546412	0.65145	0.683762	4.8406	0.309994	0.350852	0.0611073	0.03	Neutral	0.350178	0.649822	ENST00000544455	c.526A>C_p.Thr176Pro	T	176	P
13_32900645_A_G	13	32900645	A	G	BRCA2	176	0.007	0.999	0.923	4e-06	0.710161	4.75	-1.25	0.743	-1.0886	0.0205	0.0572426	0.183	0.136	0.998342	0.98591	0.999988	0.6512	0.546412	0.65145	0.683762	4.77584	0.495127	0.48073	0.0262988	0.03	Neutral	0.350178	0.649822	ENST00000544455	c.526A>G_p.Thr176Ala	T	176	A
13_32900645_A_T	13	32900645	A	T	BRCA2	176	0.006	1	0.965	4e-06	0.538006	4.83	-0.98	0.693	-1.123	0.0183	0.059663	0.2	0.122	0.99632	0.98692	0.999988	0.6512	0.546412	0.65145	0.683762	4.5904	0.490406	0.479855	0.00541374	0.03	Neutral	0.350178	0.649822	ENST00000544455	c.526A>T_p.Thr176Ser	T	176	S
13_32900646_C_A	13	32900646	C	A	BRCA2	176	0.002	0.994	0.795	4e-06	0.900306	4.68	-1.5	0.754	-1.0575	0.0174	0.0915775	0.15	0.232	0.989369	0.97699	0.999144	0.6512	0.546412	0.65145	0.683762	5.61146	0.420141	0.381646	0.0332605	0.03	Neutral	0.350178	0.649822	ENST00000544455	c.527C>A_p.Thr176Lys	T	176	K
13_32900646_C_G	13	32900646	C	G	BRCA2	176	0.001	0.999	0.939	4e-06	0.931228	4.67	-1.51	0.744	-1.0985	0.0206	0.0787082	0.14	0.237	0.994157	0.97882	0.999144	0.6512	0.546412	0.65145	0.683762	4.89446	0.482336	0.425556	0.0332605	0.03	Neutral	0.350178	0.649822	ENST00000544455	c.527C>G_p.Thr176Arg	T	176	R
13_32900646_C_T	13	32900646	C	T	BRCA2	176	0.001	1	0.984	4e-06	0.831301	4.67	-1.51	0.77	-1.0821	0.0217	0.0711823	0.156	0.176	0.998348	0.97569	0.999144	0.6512	0.546412	0.65145	0.683762	5.19209	0.489182	0.43039	0.0541456	0.03	Neutral	0.350178	0.649822	ENST00000544455	c.527C>T_p.Thr176Ile	T	176	I
13_32900648_C_A	13	32900648	C	A	BRCA2	177	0.001	0.986	0.843	0.002704	0.621534	5.31	-1.57	0.68	-1.0654	0.0121	0.0717707	0.1	0.255	0.992066	0.86262	0.999793	0.6512	0.546412	0.65145	0.683762	5.19535	0.365012	0.356462	-0.0154714	0.03	Neutral	0.350178	0.649822	ENST00000544455	c.529C>A_p.Pro177Thr	P	177	T
13_32900648_C_G	13	32900648	C	G	BRCA2	177	0.003	0.952	0.527	0.002704	0.521705	5.48	-1.57	0.626	-0.9428	0.0061	0.0572429	0.097	0.251	0.979264	0.94461	0.999793	0.6512	0.546412	0.65145	0.683762	4.27033	0.225297	0.260216	-0.0642033	0.03	Neutral	0.350178	0.649822	ENST00000544455	c.529C>G_p.Pro177Ala	P	177	A
13_32900648_C_T	13	32900648	C	T	BRCA2	177	0.002	0.842	0.344	0.002704	0.624665	5.39	-1.5	0.667	-0.9746	0.0069	0.078955	0.114	0.269	0.995656	0.87996	0.999793	0.6512	0.546412	0.65145	0.683762	4.20043	0.23775	0.266839	-0.0293948	0.03	Neutral	0.350178	0.649822	ENST00000544455	c.529C>T_p.Pro177Ser	P	177	S
13_32900649_C_A	13	32900649	C	A	BRCA2	177	0.041	0.583	0.236	0.002704	0.524923	5.29	-1.33	0.652	-1.0116	0.006	0.0488881	0.164	0.245	0.935534	0.8296	0.93739	0.6512	0.546412	0.65145	0.683762	1.66497	-0.382772	-0.325653	-0.0781267	0.03	Neutral	0.350178	0.649822	ENST00000544455	c.530C>A_p.Pro177Gln	P	177	Q
13_32900649_C_G	13	32900649	C	G	BRCA2	177	0.002	0.772	0.144	0.002704	0.653343	5.31	-1.71	0.683	-0.8887	0.0049	0.126942	0.167	0.266	0.945571	0.8337	0.93739	0.6512	0.546412	0.65145	0.683762	2.11351	-0.368471	-0.314053	-0.0363565	0.03	Neutral	0.345427	0.654573	ENST00000544455	c.530C>G_p.Pro177Arg	P	177	R
13_32900649_C_T	13	32900649	C	T	BRCA2	177	0.002	0.986	0.797	0.002704	0.99793	5.28	-2.05	0.632	-0.9541	0.0102	0.0948213	0.122	0.308	0.955664	0.81297	0.93739	0.6512	0.546412	0.65145	0.683762	4.45166	-0.0864256	-0.115877	-0.0642033	0.03	Neutral	0.350178	0.649822	ENST00000544455	c.530C>T_p.Pro177Leu	P	177	L
13_32900651_A_C	13	32900651	A	C	BRCA2	178	0.005	0.999	0.941	0.000942	0.580511	5.29	-0.96	0.72	-1.0787	0.0144	0.0485585	0.207	0.167	0.992661	0.97547	0.999997	0.6512	0.546412	0.65145	0.683762	4.83807	0.575593	0.563443	0.0193371	0.03	Neutral	0.350178	0.649822	ENST00000544455	c.532A>C_p.Lys178Gln	K	178	Q
13_32900651_A_G	13	32900651	A	G	BRCA2	178	0.003	0.999	0.914	0.000942	0.699283	5.22	-0.98	0.744	-1.0417	0.0139	0.0609465	0.24	0.171	0.998673	0.97377	0.999997	0.6512	0.546412	0.65145	0.683762	5.42018	0.534716	0.53496	0.0332605	0.03	Neutral	0.350178	0.649822	ENST00000544455	c.532A>G_p.Lys178Glu	K	178	E
13_32900651_A_T	13	32900651	A	T	BRCA2	178	NA	NA	NA	0.000942	1	NA	NA	NA	NA	NA	NA	NA	NA	0.995945	0.97398	0.999997	0.6512	0.546412	0.65145	0.683762	11.9074	0.799409	0.66443	NA	NA	Neutral	0.469943	0.530057	ENST00000544455	c.532A>T_p.Lys178X	K	178	X
13_32900652_A_C	13	32900652	A	C	BRCA2	178	0.002	0.999	0.957	0.000942	0.619701	5.19	-1.46	0.703	-1.0346	0.0119	0.059507	0.155	0.152	0.997414	0.88573	0.962633	0.6512	0.546412	0.65145	0.683762	4.62	0.309303	0.26334	0.00541374	0.03	Neutral	0.350178	0.649822	ENST00000544455	c.533A>C_p.Lys178Thr	K	178	T
13_32900652_A_G	13	32900652	A	G	BRCA2	178	0.105	0.668	0.236	0.000942	0.798665	5.31	-0.66	0.706	-0.9904	0.0048	0.0309207	0.169	0.15	0.997403	0.86454	0.962633	0.6512	0.546412	0.65145	0.683762	1.82748	-0.101896	-0.0270257	-0.0293948	0.03	Neutral	0.350178	0.649822	ENST00000544455	c.533A>G_p.Lys178Arg	K	178	R
13_32900652_A_T	13	32900652	A	T	BRCA2	178	0.001	1	0.978	0.000942	0.740022	5.17	-1.97	0.709	-1.0058	0.0122	0.0937479	0.133	0.249	0.992036	0.87914	0.962633	0.6512	0.546412	0.65145	0.683762	5.18569	0.178157	0.171171	0.0123754	0.03	Neutral	0.350178	0.649822	ENST00000544455	c.533A>T_p.Lys178Ile	K	178	I
13_32900653_A_C	13	32900653	A	C	BRCA2	178	0.002	0.999	0.957	0.000942	0.914731	5.2	-1.21	0.581	-1.0265	0.0149	0.0517738	0.128	0.192	0.998146	0.91976	0.999997	0.6512	0.546412	0.65145	0.683762	4.1467	0.458171	0.459077	-0.0781267	0.03	Neutral	0.350178	0.649822	ENST00000544455	c.534A>C_p.Lys178Asn	K	178	N
13_32900653_A_T	13	32900653	A	T	BRCA2	178	0.002	0.999	0.957	0.000942	0.914731	5.2	-1.21	0.581	-1.0265	0.0149	0.0517738	0.128	0.192	0.998121	0.90732	0.999997	0.6512	0.546412	0.65145	0.683762	4.17489	0.458171	0.459077	-0.0781267	0.03	Neutral	0.350178	0.649822	ENST00000544455	c.534A>T_p.Lys178Asn	K	178	N
13_32900654_C_A	13	32900654	C	A	BRCA2	179	0.25	0.454	0.105	0.058769	0.998949	5.75	-1.22	0.56	-0.9332	0.0017	0.154514	0.205	0.121	0.987046	0.81094	0.99427	0.6512	0.546412	0.65145	0.683762	4.37503	-0.261794	-0.0624494	-0.13382	0.03	Neutral	0.350178	0.649822	ENST00000544455	c.535C>A_p.His179Asn	H	179	N
13_32900654_C_G	13	32900654	C	G	BRCA2	179	0.129	0.627	0.184	0.058769	0.996589	5.74	-1.58	0.718	-0.9444	0.0017	0.157259	0.2	0.133	0.991364	0.80139	0.99427	0.6512	0.546412	0.65145	0.683762	4.46535	-0.218389	-0.0337153	-0.0433182	0.03	Neutral	0.350178	0.649822	ENST00000544455	c.535C>G_p.His179Asp	H	179	D
13_32900654_C_T	13	32900654	C	T	BRCA2	179	0.08	0.947	0.355	0.058769	0.998778	5.71	-1.15	0.675	-0.7268	0.0023	0.306991	0.157	0.19	0.994723	0.67676	0.99427	0.6512	0.546412	0.65145	0.683762	4.49672	0.128725	0.239746	-0.0572416	0.03	Neutral	0.352599	0.647401	ENST00000544455	c.535C>T_p.His179Tyr	H	179	Y
13_32900655_A_C	13	32900655	A	C	BRCA2	179	0.263	0.75	0.089	0.058769	0.999884	5.77	-1.35	0.744	-0.8228	0.0011	0.244122	0.22	0.143	0.938089	0.578	0.774557	0.6512	0.546412	0.65145	0.683762	2.70566	-0.576695	-0.462195	-0.0572416	0.03	Neutral	0.345427	0.654573	ENST00000544455	c.536A>C_p.His179Pro	H	179	P
13_32900655_A_G	13	32900655	A	G	BRCA2	179	0.977	0	0.001	0.058769	0.99997	5.89	-1.26	0.694	-0.9344	0.0008	0.0306601	0.336	0.141	0.727445	0.17638	0.774557	0.6512	0.546412	0.65145	0.683762	-0.594206	-0.91686	-0.707429	-0.239309	0.03	Neutral	0.350087	0.649913	ENST00000544455	c.536A>G_p.His179Arg	H	179	R
13_32900655_A_T	13	32900655	A	T	BRCA2	179	0.165	0.454	0.079	0.058769	0.999874	5.74	-2.03	0.711	-0.8632	0.0016	0.260487	0.195	0.155	0.949147	0.56097	0.774557	0.6512	0.546412	0.65145	0.683762	3.2657	-0.48696	-0.392425	-0.0642033	0.03	Neutral	0.345427	0.654573	ENST00000544455	c.536A>T_p.His179Leu	H	179	L
13_32900656_T_A	13	32900656	T	A	BRCA2	179	0.353	0.744	0.165	0.058769	0.99971	5.81	-1.32	0.685	-0.8013	0.0015	0.211657	0.221	0.09	0.98917	0.7271	0.74541	0.6512	0.546412	0.65145	0.683762	2.87461	-0.456678	-0.350686	-0.071165	0.03	Neutral	0.345427	0.654573	ENST00000544455	c.537T>A_p.His179Gln	H	179	Q
13_32900656_T_G	13	32900656	T	G	BRCA2	179	0.353	0.744	0.165	0.058769	0.999698	5.81	-1.32	0.685	-0.8013	0.0015	0.210691	0.221	0.09	0.988501	0.72984	0.74541	0.6512	0.546412	0.65145	0.683762	2.75528	-0.456678	-0.350686	-0.071165	0.03	Neutral	0.345427	0.654573	ENST00000544455	c.537T>G_p.His179Gln	H	179	Q
13_32900657_A_C	13	32900657	A	C	BRCA2	180	0	0.999	0.987	6e-06	0.903676	4.99	-0.5	0.633	-1.0892	0.0194	0.0948589	0.207	0.189	0.992185	0.97539	0.999997	0.6512	0.546412	0.65145	0.683762	5.61397	0.585297	0.598973	-0.0154714	0.03	Neutral	0.350178	0.649822	ENST00000544455	c.538A>C_p.Ile180Leu	I	180	L
13_32900657_A_G	13	32900657	A	G	BRCA2	180	0	0.999	0.987	6e-06	0.796763	4.9	-0.25	0.644	-1.0799	0.0194	0.0566042	0.217	0.155	0.998799	0.97368	0.999997	0.6512	0.546412	0.65145	0.683762	4.89424	0.595572	0.606229	-0.00154796	0.29	Neutral	0.350178	0.649822	ENST00000544455	c.538A>G_p.Ile180Val	I	180	V
13_32900657_A_T	13	32900657	A	T	BRCA2	180	0	1	0.998	6e-06	0.99886	4.75	-1.01	0.792	-1.1575	0.0236	0.126172	0.28	0.164	0.988559	0.9739	0.999997	0.6512	0.546412	0.65145	0.683762	5.57495	0.668869	0.657897	0.0819924	0.03	Neutral	0.350178	0.649822	ENST00000544455	c.538A>T_p.Ile180Phe	I	180	F
13_32900658_T_A	13	32900658	T	A	BRCA2	180	0	1	0.998	6e-06	0.995726	4.73	-1.77	0.704	-1.1575	0.0236	0.191298	0.208	0.281	0.994212	0.96237	0.999997	0.6512	0.546412	0.65145	0.683762	6.27657	0.589054	0.593512	0.0332605	0.81	Neutral	0.350178	0.649822	ENST00000544455	c.539T>A_p.Ile180Asn	I	180	N
13_32900658_T_C	13	32900658	T	C	BRCA2	180	0	1	0.997	6e-06	0.986878	4.75	-1.26	0.807	-1.1524	0.0236	0.137208	0.266	0.289	0.998423	0.95716	0.999997	0.6512	0.546412	0.65145	0.683762	5.22564	0.546911	0.563752	0.0819924	0.81	Neutral	0.363483	0.636517	ENST00000544455	c.539T>C_p.Ile180Thr	I	180	T
13_32900658_T_G	13	32900658	T	G	BRCA2	180	0	1	0.997	6e-06	0.996096	4.73	-1.51	0.819	-1.1575	0.0236	0.189502	0.292	0.312	0.993733	0.9642	0.999997	0.6512	0.546412	0.65145	0.683762	6.06655	0.415876	0.471952	0.0889541	0.81	Neutral	0.363483	0.636517	ENST00000544455	c.539T>G_p.Ile180Ser	I	180	S
13_32900659_T_G	13	32900659	T	G	BRCA2	180	0	1	0.998	6e-06	0.624803	4.76	-0.76	0.702	-1.0939	0.0207	0.0745235	0.163	0.222	0.995855	0.89963	0.997749	0.6512	0.546412	0.65145	0.683762	4.93202	0.457734	0.41872	0.0262988	0.03	Neutral	0.350178	0.649822	ENST00000544455	c.540T>G_p.Ile180Met	I	180	M
13_32900660_T_A	13	32900660	T	A	BRCA2	181	0.01	0.998	0.896	0.000274	0.918544	5.09	-0.73	0.69	-1.0567	0.0133	0.0604176	0.186	0.095	0.982731	0.85018	0.984107	0.6512	0.546412	0.65145	0.683762	5.03548	0.406855	0.384183	-0.00850966	0.03	Neutral	0.350178	0.649822	ENST00000544455	c.541T>A_p.Ser181Thr	S	181	T
13_32900660_T_C	13	32900660	T	C	BRCA2	181	0.052	0.996	0.852	0.000274	0.642757	5.05	-1.15	0.765	-1.0794	0.0125	0.0609286	0.151	0.164	0.994526	0.86368	0.984107	0.6512	0.546412	0.65145	0.683762	3.48352	0.259537	0.280607	0.0193371	0.03	Neutral	0.350178	0.649822	ENST00000544455	c.541T>C_p.Ser181Pro	S	181	P
13_32900660_T_G	13	32900660	T	G	BRCA2	181	0.021	0.982	0.664	0.000274	0.974281	5.12	-0.73	0.629	-0.9959	0.0099	0.0569102	0.14	0.122	0.987864	0.88642	0.984107	0.6512	0.546412	0.65145	0.683762	4.89346	0.320285	0.322871	-0.0642033	0.03	Neutral	0.350178	0.649822	ENST00000544455	c.541T>G_p.Ser181Ala	S	181	A
13_32900661_C_A	13	32900661	C	A	BRCA2	181	0.001	1	0.963	0.000274	0.690816	5.04	-1.48	0.758	-1.1099	0.0179	0.0779693	0.123	0.194	0.994454	0.88518	0.999847	0.6512	0.546412	0.65145	0.683762	6.04013	0.63223	0.617421	0.0332605	0.03	Neutral	0.350178	0.649822	ENST00000544455	c.542C>A_p.Ser181Tyr	S	181	Y
13_32900661_C_G	13	32900661	C	G	BRCA2	181	0.037	1	0.963	0.000274	0.559913	5.1	-1.24	0.701	-1.1078	0.0175	0.0485443	0.083	0.184	0.990218	0.91375	0.999847	0.6512	0.546412	0.65145	0.683762	4.53853	0.627061	0.61148	-0.0154714	0.29	Neutral	0.350178	0.649822	ENST00000544455	c.542C>G_p.Ser181Cys	S	181	C
13_32900661_C_T	13	32900661	C	T	BRCA2	181	0.001	1	0.963	0.000274	0.792909	5.05	-1.49	0.743	-1.0997	0.0179	0.082579	0.112	0.219	0.997917	0.89412	0.999847	0.6512	0.546412	0.65145	0.683762	6.23791	0.63223	0.617421	0.0262988	0.03	Neutral	0.350178	0.649822	ENST00000544455	c.542C>T_p.Ser181Phe	S	181	F
13_32900663_G_A	13	32900663	G	A	BRCA2	182	0	1	0.984	5e-06	0.981151	4.94	-1.01	0.73	-1.1331	0.0209	0.180576	0.222	0.215	0.999338	0.97415	1	0.6512	0.546412	0.65145	0.683762	6.73291	0.704413	0.709146	0.0471839	0.03	Neutral	0.358277	0.641723	ENST00000544455	c.544G>A_p.Glu182Lys	E	182	K
13_32900663_G_C	13	32900663	G	C	BRCA2	182	0	1	0.989	5e-06	0.921072	4.9	-0.76	0.705	-1.1223	0.0212	0.108201	0.273	0.138	0.997684	0.97929	1	0.6512	0.546412	0.65145	0.683762	5.64523	0.566814	0.612442	0.0402222	0.03	Neutral	0.350178	0.649822	ENST00000544455	c.544G>C_p.Glu182Gln	E	182	Q
13_32900663_G_T	13	32900663	G	T	BRCA2	182	NA	NA	NA	5e-06	1	NA	NA	NA	NA	NA	NA	NA	NA	0.997584	0.97791	1	0.6512	0.546412	0.65145	0.683762	12.0598	1.13588	0.98976	NA	NA	Damaging	0.507745	0.492255	ENST00000544455	c.544G>T_p.Glu182X	E	182	X
13_32900664_A_C	13	32900664	A	C	BRCA2	182	0	1	0.976	5e-06	0.888338	4.9	-1.51	0.671	-1.0774	0.0171	0.105465	0.158	0.106	0.996771	0.93672	0.999208	0.6512	0.546412	0.65145	0.683762	5.47294	0.528561	0.544649	0.00541374	0.29	Neutral	0.350178	0.649822	ENST00000544455	c.545A>C_p.Glu182Ala	E	182	A
13_32900664_A_G	13	32900664	A	G	BRCA2	182	0	1	0.989	5e-06	0.905295	4.88	-1.77	0.666	-1.112	0.0209	0.105417	0.148	0.107	0.999116	0.93643	0.999208	0.6512	0.546412	0.65145	0.683762	6.04126	0.576242	0.578194	0.00541374	0.29	Neutral	0.35236	0.64764	ENST00000544455	c.545A>G_p.Glu182Gly	E	182	G
13_32900664_A_T	13	32900664	A	T	BRCA2	182	0	0.994	0.813	5e-06	0.949152	4.87	-1.77	0.74	-1.0854	0.0167	0.115258	0.151	0.182	0.993438	0.91888	0.999208	0.6512	0.546412	0.65145	0.683762	6.03543	0.602187	0.59649	0.0402222	0.29	Neutral	0.350178	0.649822	ENST00000544455	c.545A>T_p.Glu182Val	E	182	V
13_32900665_A_C	13	32900665	A	C	BRCA2	182	0	1	0.973	5e-06	0.848004	4.92	-0.76	0.715	-1.1113	0.0145	0.0401649	0.199	0.097	0.997299	0.8672	0.799667	0.6512	0.546412	0.65145	0.683762	4.72025	0.236858	0.182946	0.00541374	0.03	Neutral	0.350087	0.649913	ENST00000544455	c.546A>C_p.Glu182Asp	E	182	D
13_32900665_A_T	13	32900665	A	T	BRCA2	182	0	1	0.973	5e-06	0.848004	4.92	-0.76	0.715	-1.1113	0.0145	0.040896	0.199	0.097	0.997149	0.85031	0.799667	0.6512	0.546412	0.65145	0.683762	4.84695	0.236858	0.182946	0.00541374	0.03	Neutral	0.350087	0.649913	ENST00000544455	c.546A>T_p.Glu182Asp	E	182	D
13_32900666_A_C	13	32900666	A	C	BRCA2	183	0	1	0.999	0	0.991925	3.89	-1.26	0.746	-1.193	0.0407	0.368592	0.191	0.261	0.998244	0.95984	0.999997	0.6512	0.546412	0.65145	0.683762	5.50092	0.642143	0.625157	0.0402222	0.81	Neutral	0.3624	0.6376	ENST00000544455	c.547A>C_p.Ser183Arg	S	183	R
13_32900666_A_G	13	32900666	A	G	BRCA2	183	0	1	0.998	0	0.958494	3.91	-1.01	0.667	-1.1707	0.0407	0.110824	0.18	0.133	0.997651	0.94969	0.999997	0.6512	0.546412	0.65145	0.683762	5.23214	0.619853	0.609426	0.00541374	0.66	Neutral	0.350178	0.649822	ENST00000544455	c.547A>G_p.Ser183Gly	S	183	G
13_32900666_A_T	13	32900666	A	T	BRCA2	183	0	1	0.999	0	0.990156	3.88	-1.26	0.719	-1.193	0.0407	0.317802	0.173	0.224	0.99216	0.95643	0.999997	0.6512	0.546412	0.65145	0.683762	5.11793	0.652852	0.632717	0.0332605	0.81	Neutral	0.360112	0.639888	ENST00000544455	c.547A>T_p.Ser183Cys	S	183	C
13_32900667_G_A	13	32900667	G	A	BRCA2	183	0	1	0.999	0	0.967863	3.89	-0.76	0.614	-1.1948	0.0444	0.556323	0.25	0.131	0.994433	0.97415	1	0.6512	0.546412	0.65145	0.683762	5.84925	0.742546	0.734812	-0.0293948	0.66	Neutral	0.390864	0.609136	ENST00000544455	c.548G>A_p.Ser183Asn	S	183	N
13_32900667_G_C	13	32900667	G	C	BRCA2	183	0	1	0.998	0	0.961349	3.91	-0.76	0.678	-1.1891	0.0444	0.395698	0.279	0.138	0.99457	0.97929	1	0.6512	0.546412	0.65145	0.683762	5.58884	0.519484	0.578092	0.0262988	0.66	Neutral	0.363981	0.636019	ENST00000544455	c.548G>C_p.Ser183Thr	S	183	T
13_32900667_G_T	13	32900667	G	T	BRCA2	183	0	1	0.999	0	0.99575	3.89	-1.51	0.744	-1.2133	0.0444	0.682167	0.283	0.222	0.99677	0.97791	1	0.6512	0.546412	0.65145	0.683762	6.28646	0.67614	0.688053	0.0541456	0.81	Neutral	0.397123	0.602877	ENST00000544455	c.548G>T_p.Ser183Ile	S	183	I
13_32900668_T_A	13	32900668	T	A	BRCA2	183	0	1	0.999	0	0.824569	3.89	-1.26	0.746	-1.0968	0.0327	0.0635226	0.16	0.261	0.997876	0.84006	0.962633	0.6512	0.546412	0.65145	0.683762	5.75188	0.356433	0.30026	0.0193371	0.81	Neutral	0.350178	0.649822	ENST00000544455	c.549T>A_p.Ser183Arg	S	183	R
13_32900668_T_G	13	32900668	T	G	BRCA2	183	0	1	0.999	0	0.818793	3.89	-1.26	0.746	-1.0968	0.0327	0.0576165	0.16	0.261	0.997948	0.84985	0.962633	0.6512	0.546412	0.65145	0.683762	5.43405	0.356433	0.30026	0.0193371	0.81	Neutral	0.350178	0.649822	ENST00000544455	c.549T>G_p.Ser183Arg	S	183	R
13_32900669_C_A	13	32900669	C	A	BRCA2	184	0	1	0.998	0.000191	0.838418	3.77	-0.5	0.6	-1.1464	0.0397	0.075738	0.127	0.092	0.995453	0.87368	0.964373	0.6512	0.546412	0.65145	0.683762	5.64317	0.419205	0.372893	-0.071165	0.03	Neutral	0.350178	0.649822	ENST00000544455	c.550C>A_p.Leu184Ile	L	184	I
13_32900669_C_G	13	32900669	C	G	BRCA2	184	0	1	0.998	0.000191	0.742157	3.75	-0.76	0.682	-1.133	0.0397	0.0593817	0.144	0.089	0.998471	0.8816	0.964373	0.6512	0.546412	0.65145	0.683762	5.02212	0.409823	0.366268	-0.00154796	0.29	Neutral	0.350178	0.649822	ENST00000544455	c.550C>G_p.Leu184Val	L	184	V
13_32900670_T_A	13	32900670	T	A	BRCA2	184	0	1	0.999	0.000191	0.942626	3.71	-1.51	0.769	-1.1445	0.0488	0.131429	0.186	0.219	0.995509	0.96193	0.999997	0.6512	0.546412	0.65145	0.683762	5.92807	0.653604	0.629638	0.0611073	0.81	Neutral	0.350178	0.649822	ENST00000544455	c.551T>A_p.Leu184Gln	L	184	Q
13_32900670_T_C	13	32900670	T	C	BRCA2	184	0	1	0.999	0.000191	0.999999	3.71	-1.77	0.779	-1.1934	0.0488	0.473896	0.264	0.324	0.999001	0.95666	0.999997	0.6512	0.546412	0.65145	0.683762	5.80349	0.418314	0.464213	0.068069	0.81	Neutral	0.362878	0.637122	ENST00000544455	c.551T>C_p.Leu184Pro	L	184	P
13_32900670_T_G	13	32900670	T	G	BRCA2	184	0	1	0.999	0.000191	0.951545	3.71	-1.51	0.787	-1.1519	0.0488	0.134552	0.233	0.325	0.997482	0.96378	0.999997	0.6512	0.546412	0.65145	0.683762	6.10311	0.653604	0.629638	0.068069	0.81	Neutral	0.350178	0.649822	ENST00000544455	c.551T>G_p.Leu184Arg	L	184	R
13_32900672_G_A	13	32900672	G	A	BRCA2	185	0	1	0.995	0.000412	0.996731	2.65	-2.02	0.707	-1.0558	0.1053	0.10489	0.293	0.239	0.999339	0.97407	1	0.6512	0.546412	0.65145	0.683762	6.19042	0.740035	0.725088	0.0402222	0.81	Neutral	0.358277	0.641723	ENST00000544455	c.553G>A_p.Gly185Arg	G	185	R
13_32900672_G_C	13	32900672	G	C	BRCA2	185	0	1	0.995	0.000412	0.996647	2.65	-2.02	0.707	-1.0558	0.1053	0.104714	0.293	0.239	0.99938	0.97922	1	0.6512	0.546412	0.65145	0.683762	5.88843	0.740035	0.725088	0.0402222	0.81	Neutral	0.358277	0.641723	ENST00000544455	c.553G>C_p.Gly185Arg	G	185	R
13_32900672_G_T	13	32900672	G	T	BRCA2	185	NA	NA	NA	0.000412	1	NA	NA	NA	NA	NA	NA	NA	NA	0.994244	0.97784	1	0.6512	0.546412	0.65145	0.683762	11.3244	1.12147	0.970402	NA	NA	Damaging	0.506413	0.493587	ENST00000544455	c.553G>T_p.Gly185X	G	185	X
13_32900673_G_A	13	32900673	G	A	BRCA2	185	0	1	0.993	0.000412	0.986764	2.65	-2.02	0.671	-1.0117	0.0971	0.0833105	0.266	0.227	0.997298	0.9662	0.999763	0.6512	0.546412	0.65145	0.683762	5.5939	0.630242	0.595646	0.0193371	0.81	Neutral	0.350178	0.649822	ENST00000544455	c.554G>A_p.Gly185Glu	G	185	E
13_32900673_G_C	13	32900673	G	C	BRCA2	185	0	0.991	0.807	0.000412	0.964251	2.67	-1.51	0.609	-1.0214	0.079	0.0636627	0.21	0.251	0.997722	0.97197	0.999763	0.6512	0.546412	0.65145	0.683762	4.82759	0.385987	0.423784	-0.0433182	0.66	Neutral	0.350178	0.649822	ENST00000544455	c.554G>C_p.Gly185Ala	G	185	A
13_32900673_G_T	13	32900673	G	T	BRCA2	185	0	1	0.99	0.000412	0.999999	2.65	-2.27	0.733	-1.0238	0.0971	0.102043	0.321	0.287	0.997504	0.97095	0.999763	0.6512	0.546412	0.65145	0.683762	5.4652	0.616558	0.585987	0.0471839	0.81	Neutral	0.350178	0.649822	ENST00000544455	c.554G>T_p.Gly185Val	G	185	V
13_32900675_G_A	13	32900675	G	A	BRCA2	186	0.005	0.999	0.952	0.003024	0.554072	4.83	-0.78	0.644	-1.1867	0.0231	0.243447	0.204	0.083	0.999093	0.97415	1	0.6512	0.546412	0.65145	0.683762	6.34916	0.698071	0.702161	-0.0224331	0.03	Neutral	0.352272	0.647728	ENST00000544455	c.556G>A_p.Ala186Thr	A	186	T
13_32900675_G_C	13	32900675	G	C	BRCA2	186	0.004	1	0.988	0.003024	0.724202	4.8	-1.09	0.681	-1.1322	0.0243	0.0752162	0.249	0.138	0.997967	0.97929	1	0.6512	0.546412	0.65145	0.683762	6.01481	0.489547	0.556029	0.00541374	0.03	Neutral	0.350178	0.649822	ENST00000544455	c.556G>C_p.Ala186Pro	A	186	P
13_32900675_G_T	13	32900675	G	T	BRCA2	186	0.007	1	0.965	0.003024	0.754678	4.84	-0.7	0.582	-1.2127	0.0233	0.474909	0.191	0.12	0.997162	0.97791	1	0.6512	0.546412	0.65145	0.683762	5.88665	0.671437	0.683392	-0.071165	0.29	Neutral	0.36125	0.63875	ENST00000544455	c.556G>T_p.Ala186Ser	A	186	S
13_32900676_C_A	13	32900676	C	A	BRCA2	186	0.001	1	0.988	0.003024	0.621635	4.79	-1.34	0.73	-1.133	0.0182	0.0688123	0.14	0.083	0.996562	0.91556	0.979572	0.6512	0.546412	0.65145	0.683762	6.07325	0.354422	0.336174	0.0123754	0.29	Neutral	0.350178	0.649822	ENST00000544455	c.557C>A_p.Ala186Asp	A	186	D
13_32900676_C_G	13	32900676	C	G	BRCA2	186	0.007	1	0.976	0.003024	0.883765	4.82	-0.95	0.582	-1.1339	0.0178	0.0528955	0.13	0.095	0.997495	0.92061	0.979572	0.6512	0.546412	0.65145	0.683762	5.48884	0.400461	0.367925	-0.0990118	0.03	Neutral	0.350178	0.649822	ENST00000544455	c.557C>G_p.Ala186Gly	A	186	G
13_32900676_C_T	13	32900676	C	T	BRCA2	186	0.348	0.956	0.702	0.003024	0.871898	5.01	-0.55	0.682	-0.9383	0.0075	0.0340406	0.17	0.077	0.998708	0.85504	0.979572	0.6512	0.546412	0.65145	0.683762	4.41572	0.14158	0.177766	-0.0572416	0.03	Neutral	0.350178	0.649822	ENST00000544455	c.557C>T_p.Ala186Val	A	186	V
13_32900678_G_A	13	32900678	G	A	BRCA2	187	0	1	0.998	6e-06	0.995162	4.97	-1.01	0.737	-1.1422	0.0214	0.171254	0.174	0.224	0.999344	0.95024	1	0.6512	0.546412	0.65145	0.683762	6.7518	0.67137	0.666252	0.0541456	0.66	Neutral	0.358277	0.641723	ENST00000544455	c.559G>A_p.Glu187Lys	E	187	K
13_32900678_G_C	13	32900678	G	C	BRCA2	187	0	1	0.999	6e-06	0.978776	5.08	-0.76	0.652	-1.0577	0.0182	0.10767	0.154	0.207	0.997698	0.9527	1	0.6512	0.546412	0.65145	0.683762	5.65251	0.656202	0.658061	0.00541374	0.29	Neutral	0.350178	0.649822	ENST00000544455	c.559G>C_p.Glu187Gln	E	187	Q
13_32900678_G_T	13	32900678	G	T	BRCA2	187	NA	NA	NA	6e-06	1	NA	NA	NA	NA	NA	NA	NA	NA	0.997583	0.95588	1	0.6512	0.546412	0.65145	0.683762	11.866	1.07655	0.928044	NA	NA	Damaging	0.507419	0.492582	ENST00000544455	c.559G>T_p.Glu187X	E	187	X
13_32900679_A_C	13	32900679	A	C	BRCA2	187	0	1	0.998	6e-06	0.988616	4.95	-1.51	0.661	-1.1175	0.0196	0.0891418	0.232	0.233	0.996812	0.97547	0.999997	0.6512	0.546412	0.65145	0.683762	5.77412	0.579504	0.599152	0.0123754	0.81	Neutral	0.350178	0.649822	ENST00000544455	c.560A>C_p.Glu187Ala	E	187	A
13_32900679_A_G	13	32900679	A	G	BRCA2	187	0	1	0.999	6e-06	0.990507	4.94	-1.77	0.668	-1.1175	0.0196	0.0841881	0.238	0.229	0.999171	0.97377	0.999997	0.6512	0.546412	0.65145	0.683762	6.37097	0.688933	0.676257	0.0193371	0.81	Neutral	0.35236	0.64764	ENST00000544455	c.560A>G_p.Glu187Gly	E	187	G
13_32900679_A_T	13	32900679	A	T	BRCA2	187	0	1	0.999	6e-06	0.995116	4.92	-1.77	0.746	-1.1215	0.0196	0.0911505	0.317	0.24	0.993448	0.97398	0.999997	0.6512	0.546412	0.65145	0.683762	6.27886	0.434599	0.497553	0.0541456	0.81	Neutral	0.350178	0.649822	ENST00000544455	c.560A>T_p.Glu187Val	E	187	V
13_32900680_G_C	13	32900680	G	C	BRCA2	187	0	1	0.998	6e-06	0.864456	5	-0.76	0.655	-1.1298	0.0152	0.0300472	0.166	0.152	0.997481	0.84769	0.75652	0.6512	0.546412	0.65145	0.683762	4.6014	0.0989225	0.0377699	-0.0363565	0.66	Neutral	0.350087	0.649913	ENST00000544455	c.561G>C_p.Glu187Asp	E	187	D
13_32900680_G_T	13	32900680	G	T	BRCA2	187	0	1	0.998	6e-06	0.869559	5	-0.76	0.655	-1.1281	0.0152	0.0323685	0.165	0.152	0.997427	0.82939	0.75652	0.6512	0.546412	0.65145	0.683762	4.77711	0.0989225	0.0377699	-0.0471373	0.66	Neutral	0.350087	0.649913	ENST00000544455	c.561G>T_p.Glu187Asp	E	187	D
13_32900681_G_A	13	32900681	G	A	BRCA2	188	0.037	0.908	0.32	0.001062	0.544906	5.02	-0.52	0.629	-0.9989	0.0082	0.0469593	0.111	NA	0.995425	0.86613	0.999777	0.6512	0.546412	0.65145	0.683762	5.27016	0.171419	0.239004	-0.0781267	0.03	Neutral	0.350178	0.649822	ENST00000544455	c.562G>A_p.Val188Met	V	188	M
13_32900681_G_C	13	32900681	G	C	BRCA2	188	0.004	0.772	0.32	0.001062	0.505336	5.1	-0.62	0.631	-1.0661	0.0089	0.0396477	0.122	0.167	0.994622	0.92521	0.999777	0.6512	0.546412	0.65145	0.683762	3.69168	0.192475	0.25512	-0.0572416	0.03	Neutral	0.350178	0.649822	ENST00000544455	c.562G>C_p.Val188Leu	V	188	L
13_32900681_G_T	13	32900681	G	T	BRCA2	188	0.004	0.772	0.32	0.001062	0.505336	5.1	-0.62	0.631	-1.0661	0.0089	0.0396477	0.122	0.167	0.994289	0.91521	0.999777	0.6512	0.546412	0.65145	0.683762	3.8206	0.192475	0.25512	-0.0572416	0.03	Neutral	0.350178	0.649822	ENST00000544455	c.562G>T_p.Val188Leu	V	188	L
13_32900682_T_A	13	32900682	T	A	BRCA2	188	0	0.993	0.881	0.001062	0.940788	5.01	-1.41	0.739	-1.0623	0.015	0.102595	0.169	0.238	0.977208	0.9136	0.999359	0.6512	0.546412	0.65145	0.683762	6.40242	0.389761	0.433356	0.0262988	0.29	Neutral	0.350178	0.649822	ENST00000544455	c.563T>A_p.Val188Glu	V	188	E
13_32900682_T_C	13	32900682	T	C	BRCA2	188	0.002	0.802	0.344	0.001062	0.538648	5.04	-0.94	0.644	-1.0682	0.0083	0.0473169	0.116	0.228	0.996097	0.87661	0.999359	0.6512	0.546412	0.65145	0.683762	5.19815	0.308896	0.375949	-0.0363565	0.03	Neutral	0.350178	0.649822	ENST00000544455	c.563T>C_p.Val188Ala	V	188	A
13_32900682_T_G	13	32900682	T	G	BRCA2	188	0	0.993	0.881	0.001062	0.999981	5.01	-1.67	0.745	-1.0777	0.015	0.107566	0.195	0.247	0.990118	0.91903	0.999359	0.6512	0.546412	0.65145	0.683762	5.54232	0.443154	0.47078	0.0332605	0.03	Neutral	0.350178	0.649822	ENST00000544455	c.563T>G_p.Val188Gly	V	188	G
13_32900684_G_A	13	32900684	G	A	BRCA2	189	0	1	0.999	4e-06	0.992951	5.16	-1.26	0.415	-0.9903	0.0151	0.095253	0.205	0.318	0.99926	0.92208	1	0.6512	0.546412	0.65145	0.683762	6.39146	0.641274	0.643781	-0.0781267	0.03	Neutral	0.358277	0.641723	ENST00000544455	c.565G>A_p.Asp189Asn	D	189	N
13_32900684_G_C	13	32900684	G	C	BRCA2	189	0	1	0.999	4e-06	0.998739	4.97	-1.77	0.724	-1.1422	0.0214	0.140797	0.189	0.331	0.995356	0.93391	1	0.6512	0.546412	0.65145	0.683762	5.81231	0.689718	0.675786	0.0471839	0.03	Neutral	0.350178	0.649822	ENST00000544455	c.565G>C_p.Asp189His	D	189	H
13_32900684_G_T	13	32900684	G	T	BRCA2	189	0	1	0.999	4e-06	0.999347	4.96	-2.27	0.801	-1.1422	0.0214	0.138676	0.253	0.414	0.995366	0.93703	1	0.6512	0.546412	0.65145	0.683762	6.09503	0.689718	0.675786	0.0889541	0.29	Neutral	0.358979	0.641021	ENST00000544455	c.565G>T_p.Asp189Tyr	D	189	Y
13_32900685_A_C	13	32900685	A	C	BRCA2	189	0	1	0.999	4e-06	0.993946	5	-2.02	0.736	-1.1175	0.0196	0.0649214	0.315	0.367	0.995688	0.97547	0.999997	0.6512	0.546412	0.65145	0.683762	5.76115	0.653737	0.656007	0.0541456	0.03	Neutral	0.350178	0.649822	ENST00000544455	c.566A>C_p.Asp189Ala	D	189	A
13_32900685_A_G	13	32900685	A	G	BRCA2	189	0	1	0.999	4e-06	0.995549	4.99	-1.77	0.73	-1.116	0.0196	0.0542529	0.259	0.338	0.99863	0.97377	0.999997	0.6512	0.546412	0.65145	0.683762	6.11883	0.675865	0.671286	0.0471839	0.03	Neutral	0.350178	0.649822	ENST00000544455	c.566A>G_p.Asp189Gly	D	189	G
13_32900685_A_T	13	32900685	A	T	BRCA2	189	0	1	0.999	4e-06	1	4.97	-2.27	0.803	-1.1215	0.0196	0.131385	0.442	0.384	0.993783	0.97398	0.999997	0.6512	0.546412	0.65145	0.683762	5.89539	0.69245	0.68331	0.0889541	0.29	Neutral	0.358638	0.641362	ENST00000544455	c.566A>T_p.Asp189Val	D	189	V
13_32900686_T_A	13	32900686	T	A	BRCA2	189	0	1	0.998	4e-06	0.845415	5.17	-1.01	0.684	-1.1042	0.0122	0.0442851	0.148	0.311	0.99665	0.82624	0.81806	0.6512	0.546412	0.65145	0.683762	5.4531	0.110157	0.096483	-0.00154796	0.03	Neutral	0.350087	0.649913	ENST00000544455	c.567T>A_p.Asp189Glu	D	189	E
13_32900686_T_G	13	32900686	T	G	BRCA2	189	0	1	0.998	4e-06	0.850496	5.17	-1.01	0.684	-1.1042	0.0122	0.0375829	0.148	0.311	0.996725	0.83683	0.81806	0.6512	0.546412	0.65145	0.683762	5.32283	0.110157	0.096483	-0.00154796	0.03	Neutral	0.350087	0.649913	ENST00000544455	c.567T>G_p.Asp189Glu	D	189	E
13_32900687_C_A	13	32900687	C	A	BRCA2	190	0.002	0.994	0.826	0.014531	0.742222	4.65	-1.63	0.636	-1.0265	0.0144	0.0588633	0.119	0.272	0.978486	0.8905	0.91053	0.6512	0.546412	0.65145	0.683762	5.18333	0.138863	0.131172	-0.0642033	0.03	Neutral	0.350178	0.649822	ENST00000544455	c.568C>A_p.Pro190Thr	P	190	T
13_32900687_C_G	13	32900687	C	G	BRCA2	190	0.006	0.994	0.656	0.014531	0.649859	4.69	-1.63	0.593	-0.9928	0.0116	0.0431475	0.102	0.265	0.9761	0.89728	0.91053	0.6512	0.546412	0.65145	0.683762	4.27821	0.0818407	0.0907731	-0.105973	0.03	Neutral	0.350178	0.649822	ENST00000544455	c.568C>G_p.Pro190Ala	P	190	A
13_32900687_C_T	13	32900687	C	T	BRCA2	190	0.117	0.751	0.15	0.014531	0.751333	4.79	-1.52	0.595	-0.7556	0.0052	0.0864397	0.12	0.263	0.984424	0.81981	0.91053	0.6512	0.546412	0.65145	0.683762	2.31209	-0.210847	-0.113071	-0.201247	0.03	Neutral	0.345427	0.654573	ENST00000544455	c.568C>T_p.Pro190Ser	P	190	S
13_32900688_C_A	13	32900688	C	A	BRCA2	190	0	1	0.962	0.014531	0.965647	4.61	-1.92	0.646	-1.176	0.0283	0.21477	0.182	0.245	0.995402	0.96796	1	0.6512	0.546412	0.65145	0.683762	6.26583	0.685939	0.688833	-0.00850966	0.29	Neutral	0.350178	0.649822	ENST00000544455	c.569C>A_p.Pro190His	P	190	H
13_32900688_C_G	13	32900688	C	G	BRCA2	190	0.001	0.999	0.925	0.014531	0.981836	4.62	-1.92	0.674	-1.1462	0.0227	0.187829	0.189	0.322	0.995704	0.9697	1	0.6512	0.546412	0.65145	0.683762	5.91216	0.628534	0.648312	0.00541374	0.29	Neutral	0.350178	0.649822	ENST00000544455	c.569C>G_p.Pro190Arg	P	190	R
13_32900688_C_T	13	32900688	C	T	BRCA2	190	0.001	0.997	0.902	0.014531	0.999927	4.62	-2.18	0.655	-1.1465	0.0219	0.239711	0.204	0.296	0.995962	0.96037	1	0.6512	0.546412	0.65145	0.683762	6.64911	0.588754	0.620348	-0.00850966	0.29	Neutral	0.350178	0.649822	ENST00000544455	c.569C>T_p.Pro190Leu	P	190	L
13_32900690_G_A	13	32900690	G	A	BRCA2	191	0.001	1	0.984	0.000153	0.915247	4.93	-1.26	0.416	-1.1066	0.0201	0.260937	0.186	0.143	0.999262	0.97415	1	0.6512	0.546412	0.65145	0.683762	6.54232	0.755782	0.75241	-0.0850884	0.03	Neutral	0.358277	0.641723	ENST00000544455	c.571G>A_p.Asp191Asn	D	191	N
13_32900690_G_C	13	32900690	G	C	BRCA2	191	0.001	1	0.988	0.000153	0.982406	4.89	-1.77	0.723	-1.1187	0.0203	0.194118	0.252	0.138	0.995364	0.97929	1	0.6512	0.546412	0.65145	0.683762	6.06145	0.766797	0.760188	0.0402222	0.03	Neutral	0.350178	0.649822	ENST00000544455	c.571G>C_p.Asp191His	D	191	H
13_32900690_G_T	13	32900690	G	T	BRCA2	191	0	1	0.988	0.000153	0.991547	4.88	-2.27	0.794	-1.1596	0.0244	0.281644	0.334	0.254	0.99537	0.97791	1	0.6512	0.546412	0.65145	0.683762	6.30643	0.76293	0.757458	0.0819924	0.66	Neutral	0.353853	0.646147	ENST00000544455	c.571G>T_p.Asp191Tyr	D	191	Y
13_32900691_A_C	13	32900691	A	C	BRCA2	191	0.002	1	0.976	0.000153	0.928109	4.91	-2.02	0.742	-1.0724	0.0183	0.144407	0.244	0.136	0.995697	0.97547	0.999997	0.6512	0.546412	0.65145	0.683762	5.71834	0.636525	0.645123	0.0402222	0.29	Neutral	0.350178	0.649822	ENST00000544455	c.572A>C_p.Asp191Ala	D	191	A
13_32900691_A_G	13	32900691	A	G	BRCA2	191	0.001	1	0.976	0.000153	0.948168	4.9	-1.77	0.748	-1.0827	0.0183	0.160186	0.269	0.143	0.998626	0.97377	0.999997	0.6512	0.546412	0.65145	0.683762	6.0943	0.664551	0.665221	0.0471839	0.29	Neutral	0.350178	0.649822	ENST00000544455	c.572A>G_p.Asp191Gly	D	191	G
13_32900691_A_T	13	32900691	A	T	BRCA2	191	0	1	0.988	0.000153	0.999995	4.88	-2.27	0.806	-1.1418	0.0223	0.26158	0.358	0.195	0.993809	0.97398	0.999997	0.6512	0.546412	0.65145	0.683762	5.84237	0.610747	0.627283	-0.0287879	0.66	Neutral	0.358638	0.641362	ENST00000544455	c.572A>T_p.Asp191Val	D	191	V
13_32900692_T_A	13	32900692	T	A	BRCA2	191	0.265	0.993	0.714	0.000153	0.990896	5.22	-1.01	0.673	-0.896	0.0053	0.0549102	0.183	0.133	0.996876	0.716	0.873929	0.6512	0.546412	0.65145	0.683762	4.28493	0.131358	0.141697	-0.0642033	0.03	Neutral	0.345427	0.654573	ENST00000544455	c.573T>A_p.Asp191Glu	D	191	E
13_32900692_T_G	13	32900692	T	G	BRCA2	191	0.265	0.993	0.714	0.000153	0.990896	5.22	-1.01	0.673	-0.896	0.0053	0.0562931	0.183	0.133	0.997078	0.69427	0.873929	0.6512	0.546412	0.65145	0.683762	4.16587	0.131358	0.141697	-0.0642033	0.03	Neutral	0.345427	0.654573	ENST00000544455	c.573T>G_p.Asp191Glu	D	191	E
13_32900693_A_C	13	32900693	A	C	BRCA2	192	0	0.999	0.987	0	0.895543	5.62	-0.76	0.586	-0.8844	0.0113	0.129059	0.238	0.239	0.967979	0.97547	0.999997	0.6512	0.546412	0.65145	0.683762	5.49695	0.503677	0.553555	-0.0433182	0.03	Neutral	0.345427	0.654573	ENST00000544455	c.574A>C_p.Met192Leu	M	192	L
13_32900693_A_G	13	32900693	A	G	BRCA2	192	0	0.999	0.991	0	0.902167	5.22	-1.01	0.632	-1.0468	0.0161	0.0937868	0.233	0.143	0.993073	0.97377	0.999997	0.6512	0.546412	0.65145	0.683762	4.84868	0.590883	0.612777	-0.0154714	0.03	Neutral	0.350178	0.649822	ENST00000544455	c.574A>G_p.Met192Val	M	192	V
13_32900693_A_T	13	32900693	A	T	BRCA2	192	0	0.999	0.987	0	0.895543	5.62	-0.76	0.586	-0.8844	0.0113	0.129059	0.238	0.239	0.964742	0.97398	0.999997	0.6512	0.546412	0.65145	0.683762	5.49821	0.503677	0.553555	-0.0433182	0.03	Neutral	0.345427	0.654573	ENST00000544455	c.574A>T_p.Met192Leu	M	192	L
13_32900694_T_A	13	32900694	T	A	BRCA2	192	0	1	0.997	0	0.997801	5.14	-1.51	0.753	-1.116	0.0196	0.122516	0.257	0.29	0.98615	0.96237	0.999997	0.6512	0.546412	0.65145	0.683762	6.08651	0.571935	0.59032	0.0541456	0.66	Neutral	0.350178	0.649822	ENST00000544455	c.575T>A_p.Met192Lys	M	192	K
13_32900694_T_C	13	32900694	T	C	BRCA2	192	0	1	0.997	0	0.983628	5.15	-1.51	0.684	-1.1027	0.0195	0.114377	0.233	0.216	0.991965	0.95716	0.999997	0.6512	0.546412	0.65145	0.683762	5.04018	0.515932	0.550602	0.0262988	0.66	Neutral	0.350178	0.649822	ENST00000544455	c.575T>C_p.Met192Thr	M	192	T
13_32900694_T_G	13	32900694	T	G	BRCA2	192	0	1	0.997	0	0.998266	5.14	-1.51	0.739	-1.116	0.0196	0.124674	0.235	0.235	0.985919	0.9642	0.999997	0.6512	0.546412	0.65145	0.683762	5.81157	0.607336	0.615243	0.0471839	0.66	Neutral	0.350178	0.649822	ENST00000544455	c.575T>G_p.Met192Arg	M	192	R
13_32900695_G_A	13	32900695	G	A	BRCA2	192	0	1	0.996	0	0.986241	5.3	-1.01	0.6	-1.0894	0.0178	0.114116	0.19	0.17	0.997507	0.94204	1	0.6512	0.546412	0.65145	0.683762	6.23276	0.630988	0.645132	-0.0363565	0.03	Neutral	0.350178	0.649822	ENST00000544455	c.576G>A_p.Met192Ile	M	192	I
13_32900695_G_C	13	32900695	G	C	BRCA2	192	0	1	0.996	0	0.987645	5.3	-1.01	0.6	-1.0894	0.0178	0.113939	0.19	0.17	0.997512	0.95174	1	0.6512	0.546412	0.65145	0.683762	5.97606	0.630988	0.645132	-0.0363565	0.03	Neutral	0.350178	0.649822	ENST00000544455	c.576G>C_p.Met192Ile	M	192	I
13_32900695_G_T	13	32900695	G	T	BRCA2	192	0	1	0.996	0	0.987645	5.3	-1.01	0.6	-1.0894	0.0178	0.112921	0.19	0.17	0.997511	0.92645	1	0.6512	0.546412	0.65145	0.683762	6.07358	0.630988	0.645132	-0.0363565	0.03	Neutral	0.350178	0.649822	ENST00000544455	c.576G>T_p.Met192Ile	M	192	I
13_32900696_T_A	13	32900696	T	A	BRCA2	193	0	1	0.998	9e-06	0.924991	3.91	-0.76	0.636	-1.1444	0.0406	0.18507	0.183	0.144	0.994688	0.96237	0.999997	0.6512	0.546412	0.65145	0.683762	5.68449	0.62528	0.627551	-0.0154714	0.66	Neutral	0.350178	0.649822	ENST00000544455	c.577T>A_p.Ser193Thr	S	193	T
13_32900696_T_C	13	32900696	T	C	BRCA2	193	0	1	0.999	9e-06	0.987227	3.89	-1.26	0.752	-1.193	0.0407	0.617962	0.223	0.132	0.998796	0.95716	0.999997	0.6512	0.546412	0.65145	0.683762	5.83743	0.668538	0.658415	0.0541456	0.81	Neutral	0.397123	0.602877	ENST00000544455	c.577T>C_p.Ser193Pro	S	193	P
13_32900696_T_G	13	32900696	T	G	BRCA2	193	0	0.999	0.996	9e-06	0.785904	3.94	-0.76	0.564	-1.0901	0.0406	0.145435	0.184	0.22	0.997037	0.9642	0.999997	0.6512	0.546412	0.65145	0.683762	5.60053	0.597951	0.608334	-0.0572416	0.81	Neutral	0.350178	0.649822	ENST00000544455	c.577T>G_p.Ser193Ala	S	193	A
13_32900697_C_A	13	32900697	C	A	BRCA2	193	0	1	0.999	9e-06	0.997201	3.88	-1.51	0.763	-1.2133	0.0444	0.827484	0.204	0.256	0.994778	0.96796	1	0.6512	0.653731	0.65145	0.683762	6.31511	0.68376	0.686892	0.0541456	0.81	Neutral	0.397123	0.602877	ENST00000544455	c.578C>A_p.Ser193Tyr	S	193	Y
13_32900697_C_G	13	32900697	C	G	BRCA2	193	0	1	0.999	9e-06	0.995095	3.88	-1.26	0.671	-1.2133	0.0444	0.822062	0.189	0.225	0.991809	0.9697	1	0.6512	0.653731	0.65145	0.683762	5.91641	0.731604	0.720655	0.0123754	0.81	Neutral	0.397123	0.602877	ENST00000544455	c.578C>G_p.Ser193Cys	S	193	C
[truncated: 36,844 more rows]
